# Supplementary material for: The evolution of microtubule associated proteins – a reference proteomic perspective
Source: BMC Genomics. 2022 Apr 6;23:266. doi: 10.1186/s12864-022-08502-y (PMC8985376; doi:10.1186/s12864-022-08502-y)
Supplement: Supplementary file 1 — Additional file 1: Table S1. References used for brain size and number of neurons. Table S2. Total number of MAPs and proteome size by species. Table S3. Microtubule associated proteins by species, taxon and binding regions. [file 12864_2022_8502_MOESM1_ESM.xlsx]

## Sheet: Table S1
SpeciesName	UniprotID	Region	Neurons	MAPs	Source
Callithrix jacchus (Common marmoset)	CALJA	Sensory-Associative Structure	245000000	3	Herculano-Houzel S, Catania K, Manger PR, Kaas JH (2015). "Mammalian Brains Are Made of These: A Dataset of the Numbers and Densities of Neuronal and Nonneuronal Cells in the Brain of Glires, Primates, Scandentia, Eulipotyphlans, Afrotherians and Artiodactyls, and Their Relationship with Body Mass". Brain, Behavior and Evolution. S. Karger AG. 86 (3–4): 145–63. doi:10.1159/000437413
Cavia porcellus (Guinea pig)	CAVPO	Sensory-Associative Structure	43510000	3	Herculano-Houzel S, Ribeiro P, Campos L, Valotta da Silva A, Torres LB, Catania KC, Kaas JH (2011). "Updated neuronal scaling rules for the brains of Glires (rodents/lagomorphs)". Brain, Behavior and Evolution. 78 (4): 302–14. doi:10.1159/000330825. PMC 3237106. PMID 21985803.
Gallus gallus (Red junglefowl)	CHICK	Sensory-Associative Structure	61000000	3	Olkowicz S, Kocourek M, Lučan RK, Porteš M, Fitch WT, Herculano-Houzel S, Němec P (June 2016). "Birds have primate-like numbers of neurons in the forebrain". Proceedings of the National Academy of Sciences of the United States of America. 113 (26): 7255–60. doi:10.1073/pnas.1517131113. PMC 4932926. PMID 27298365.
Delphinapterus leucas (Beluga whale)	DELLE	Sensory-Associative Structure	10000000000	3	Herculano-Houzel S (July 2019). "Longevity and sexual maturity vary across species with number of cortical neurons, and humans are no exception". The Journal of Comparative Neurology. 527 (10): 1689–1705. doi:10.1002/cne.24564. PMID 30350858. S2CID 53033539.
Felis catus (House Cat)	FELCA	Sensory-Associative Structure	249830000	3	Jardim-Messeder D, Lambert K, Noctor S, Pestana FM, de Castro Leal ME, Bertelsen MF, et al. (2017). "Dogs Have the Most Neurons, Though Not the Largest Brain: Trade-Off between Body Mass and Number of Neurons in the Cerebral Cortex of Large Carnivoran Species". Frontiers in Neuroanatomy. 11: 118. doi:10.3389/fnana.2017.00118. PMC 5733047. PMID 29311850.
Fukomys damarensis (Damaraland mole-rat)	FUKDA	Sensory-Associative Structure	21000000	3	Kverková K, Bělíková T, Olkowicz S, Pavelková Z, O'Riain MJ, Šumbera R, et al. (June 2018). "Sociality does not drive the evolution of large brains in eusocial African mole-rats". Scientific Reports. 8 (1): 9203. Bibcode:2018NatSR...8.9203K. doi:10.1038/s41598-018-26062-8. PMC 6003933. PMID 29907782.
Heterocephalus glaber (Naked mole rat)	HETGA	Sensory-Associative Structure	6000000	3	Herculano-Houzel S, Ribeiro P, Campos L, Valotta da Silva A, Torres LB, Catania KC, Kaas JH (2011). "Updated neuronal scaling rules for the brains of Glires (rodents/lagomorphs)". Brain, Behavior and Evolution. 78 (4): 302–14. doi:10.1159/000330825. PMC 3237106. PMID 21985803.
Homo sapien (Human)	HUMAN	Sensory-Associative Structure	21000000000	3	Herculano-Houzel S, Catania K, Manger PR, Kaas JH (2015). "Mammalian Brains Are Made of These: A Dataset of the Numbers and Densities of Neuronal and Nonneuronal Cells in the Brain of Glires, Primates, Scandentia, Eulipotyphlans, Afrotherians and Artiodactyls, and Their Relationship with Body Mass". Brain, Behavior and Evolution. S. Karger AG. 86 (3–4): 145–63. doi:10.1159/000437413. PMID 2641846…
Loxodonta africana (African elephant)	LOXAF	Sensory-Associative Structure	5600000000	3	Herculano-Houzel S, Avelino-de-Souza K, Neves K, Porfírio J, Messeder D, Mattos Feijó L, et al. (2014). "The elephant brain in numbers". Frontiers in Neuroanatomy. 8: 46. doi:10.3389/fnana.2014.00046. PMC 4053853. PMID 24971054.
Macaca fascicularis (Crab-eating macaque)	MACFA	Sensory-Associative Structure	800960000	4	Gabi M, Collins CE, Wong P, Torres LB, Kaas JH, Herculano-Houzel S (2010). "Cellular scaling rules for the brains of an extended number of primate species". Brain, Behavior and Evolution. 76 (1): 32–44. doi:10.1159/000319872. PMC 2980814. PMID 20926854.
Macaca mulatta (Rhesus macaque)	MACMU	Sensory-Associative Structure	1710000000	3	Herculano-Houzel S, Catania K, Manger PR, Kaas JH (2015). "Mammalian Brains Are Made of These: A Dataset of the Numbers and Densities of Neuronal and Nonneuronal Cells in the Brain of Glires, Primates, Scandentia, Eulipotyphlans, Afrotherians and Artiodactyls, and Their Relationship with Body Mass". Brain, Behavior and Evolution. S. Karger AG. 86 (3–4): 145–63. doi:10.1159/000437413. PMID 2641846…
Macaca nemestrina (Pigtail macaque)	MACNE	Sensory-Associative Structure	2531000000	4	Herculano-Houzel S (July 2019). "Longevity and sexual maturity vary across species with number of cortical neurons, and humans are no exception". The Journal of Comparative Neurology. 527 (10): 1689–1705. doi:10.1002/cne.24564. PMID 30350858. S2CID 53033539.
Mesocricetus auratus (Golden hamster)	MESAU	Sensory-Associative Structure	17000000	3	Herculano-Houzel S, Catania K, Manger PR, Kaas JH (2015). "Mammalian Brains Are Made of These: A Dataset of the Numbers and Densities of Neuronal and Nonneuronal Cells in the Brain of Glires, Primates, Scandentia, Eulipotyphlans, Afrotherians and Artiodactyls, and Their Relationship with Body Mass". Brain, Behavior and Evolution. S. Karger AG. 86 (3–4): 145–63. doi:10.1159/000437413. PMID 2641846…
Mus musculus (House mouse)	MOUSE	Sensory-Associative Structure	14000000	3	Herculano-Houzel S, Catania K, Manger PR, Kaas JH (2015). "Mammalian Brains Are Made of These: A Dataset of the Numbers and Densities of Neuronal and Nonneuronal Cells in the Brain of Glires, Primates, Scandentia, Eulipotyphlans, Afrotherians and Artiodactyls, and Their Relationship with Body Mass". Brain, Behavior and Evolution. S. Karger AG. 86 (3–4): 145–63. doi:10.1159/000437413. PMID 2641846…
Mustela putorius furo (Ferret)	MUSPF	Sensory-Associative Structure	38950000	3	Jardim-Messeder D, Lambert K, Noctor S, Pestana FM, de Castro Leal ME, Bertelsen MF, et al. (2017). "Dogs Have the Most Neurons, Though Not the Largest Brain: Trade-Off between Body Mass and Number of Neurons in the Cerebral Cortex of Large Carnivoran Species". Frontiers in Neuroanatomy. 11: 118. doi:10.3389/fnana.2017.00118. PMC 5733047. PMID 29311850.
Nestor notabilis (Kea)	NESNO	Sensory-Associative Structure	1281000000	3	Olkowicz S, Kocourek M, Lučan RK, Porteš M, Fitch WT, Herculano-Houzel S, Němec P (June 2016). "Birds have primate-like numbers of neurons in the forebrain". Proceedings of the National Academy of Sciences of the United States of America. 113 (26): 7255–60. doi:10.1073/pnas.1517131113. PMC 4932926. PMID 27298365.
Otolemur garnettii (Northern greater galago)	OTOGA	Sensory-Associative Structure	226000000	3	Herculano-Houzel S, Catania K, Manger PR, Kaas JH (2015). "Mammalian Brains Are Made of These: A Dataset of the Numbers and Densities of Neuronal and Nonneuronal Cells in the Brain of Glires, Primates, Scandentia, Eulipotyphlans, Afrotherians and Artiodactyls, and Their Relationship with Body Mass". Brain, Behavior and Evolution. S. Karger AG. 86 (3–4): 145–63. doi:10.1159/000437413. PMID 2641846…
Pan paniscus (Pygmy chimpanzee)	PANPA	Sensory-Associative Structure	7250000000	3	Herculano-Houzel S (July 2019). "Longevity and sexual maturity vary across species with number of cortical neurons, and humans are no exception". The Journal of Comparative Neurology. 527 (10): 1689–1705. doi:10.1002/cne.24564. PMID 30350858. S2CID 53033539.
Pan troglodytes (Chimpanzee)	PANTR	Sensory-Associative Structure	7400000000	3	Collins CE, Turner EC, Sawyer EK, Reed JL, Young NA, Flaherty DK, Kaas JH (January 2016). "Cortical cell and neuron density estimates in one chimpanzee hemisphere". Proceedings of the National Academy of Sciences of the United States of America. 113 (3): 740–5. Bibcode:2016PNAS..113..740C. doi:10.1073/pnas.1524208113. PMC 4725503. PMID 26729880.
Sus scrofa domesticus (Domestic pig)	PIG	Sensory-Associative Structure	425000000	3	Phillips, Kathryn (2006). "Learning from Pig Brains". Journal of Experimental Biology. 209 (8): ii. doi:10.1242/jeb.02215. S2CID 144033784. Retrieved 15 July 2015.
Oryctolagus cuniculus (European Rabbit)	RABIT	Sensory-Associative Structure	71450000	3	Herculano-Houzel S, Ribeiro P, Campos L, Valotta da Silva A, Torres LB, Catania KC, Kaas JH (2011). "Updated neuronal scaling rules for the brains of Glires (rodents/lagomorphs)". Brain, Behavior and Evolution. 78 (4): 302–14. doi:10.1159/000330825. PMC 3237106. PMID 21985803.
Rattus norvegicus (Brown rat)	RAT	Sensory-Associative Structure	31000000	3	Herculano-Houzel S, Catania K, Manger PR, Kaas JH (2015). "Mammalian Brains Are Made of These: A Dataset of the Numbers and Densities of Neuronal and Nonneuronal Cells in the Brain of Glires, Primates, Scandentia, Eulipotyphlans, Afrotherians and Artiodactyls, and Their Relationship with Body Mass". Brain, Behavior and Evolution. S. Karger AG. 86 (3–4): 145–63. doi:10.1159/000437413. PMID 2641846…
Taeniopygia guttata (Zebra finch)	TAEGU	Sensory-Associative Structure	55000000	3	Olkowicz S, Kocourek M, Lučan RK, Porteš M, Fitch WT, Herculano-Houzel S, Němec P (June 2016). "Birds have primate-like numbers of neurons in the forebrain". Proceedings of the National Academy of Sciences of the United States of America. 113 (26): 7255–60. doi:10.1073/pnas.1517131113. PMC 4932926. PMID 27298365.
Tursiops truncatus (Bottle-nosed dolphin)	TURTR	Sensory-Associative Structure	12700000000	3	Herculano-Houzel S (July 2019). "Longevity and sexual maturity vary across species with number of cortical neurons, and humans are no exception". The Journal of Comparative Neurology. 527 (10): 1689–1705. doi:10.1002/cne.24564. PMID 30350858. S2CID 53033539. Ridgway SH, Brownson RH, Van Alstyne KR, Hauser RA (2019-12-16). "Higher neuron densities in the cerebral cortex and larger cerebellums may …
Tyto alba (Barn owl)	TYTAL	Sensory-Associative Structure	437000000	2	Olkowicz S, Kocourek M, Lučan RK, Porteš M, Fitch WT, Herculano-Houzel S, Němec P (June 2016). "Birds have primate-like numbers of neurons in the forebrain". Proceedings of the National Academy of Sciences of the United States of America. 113 (26): 7255–60. doi:10.1073/pnas.1517131113. PMC 4932926. PMID 27298365.
Vulpes vulpes (Red fox)	VULVU	Sensory-Associative Structure	355010000	3	Salajková V (2020-02-03). "Pravidla buněčného škálování mozku u psů: Efekt domestikace a miniaturizace psích plemen" (in Czech).
Apis mellifera (Western Honeybee)	APIME	Whole Nervous System	613000	2	Godfrey RK, Swartzlander M, Gronenberg W (March 2021). "Allometric analysis of brain cell number in Hymenoptera suggests ant brains diverge from general trends". Proceedings. Biological Sciences. 288 (1947): 20210199. doi:10.1098/rspb.2021.0199. PMC 8059961. PMID 33757353.
Callithrix jacchus (Common marmoset)	CALJA	Whole Nervous System	646000000	3	Herculano-Houzel S, Collins CE, Wong P, Kaas JH (February 2007). "Cellular scaling rules for primate brains". Proceedings of the National Academy of Sciences of the United States of America. 104 (9): 3562–7. Bibcode:2007PNAS..104.3562H. doi:10.1073/pnas.0611396104. PMC 1805542. PMID 17360682.
Canis lupus familiaris (Dog)	CANLF	Whole Nervous System	2253000000	3	Jardim-Messeder D, Lambert K, Noctor S, Pestana FM, de Castro Leal ME, Bertelsen MF, et al. (2017). "Dogs Have the Most Neurons, Though Not the Largest Brain: Trade-Off between Body Mass and Number of Neurons in the Cerebral Cortex of Large Carnivoran Species". Frontiers in Neuroanatomy. 11: 118. doi:10.3389/fnana.2017.00118. PMC 5733047. PMID 29311850
Cavia porcellus (Guinea pig)	CAVPO	Whole Nervous System	240000000	3	Herculano-Houzel S, Mota B, Lent R (August 2006). "Cellular scaling rules for rodent brains". Proceedings of the National Academy of Sciences of the United States of America. 103 (32): 12138–43. Bibcode:2006PNAS..10312138H. doi:10.1073/pnas.0604911103. PMC 1567708. PMID 16880386.
Gallus gallus (Red junglefowl)	CHICK	Whole Nervous System	221000000	3	Olkowicz S, Kocourek M, Lučan RK, Porteš M, Fitch WT, Herculano-Houzel S, Němec P (June 2016). "Birds have primate-like numbers of neurons in the forebrain". Proceedings of the National Academy of Sciences of the United States of America. 113 (26): 7255–60. doi:10.1073/pnas.1517131113. PMC 4932926. PMID 27298365.
Danio rerio (Zebrafish)	DANRE	Whole Nervous System	10000000	5	Hinsch K, Zupanc GK (May 2007). "Generation and long-term persistence of new neurons in the adult zebrafish brain: a quantitative analysis". Neuroscience. 146 (2): 679–96. doi:10.1016/j.neuroscience.2007.01.071. PMID 17395385. S2CID 5643696.
Felis catus (House Cat)	FELCA	Whole Nervous System	760000000	3	Ananthanarayanan R, Esser SK, Simon HD, Modha DS (2009). "The cat is out of the bag: cortical simulations with 109 neurons, 1013 synapses". Proceedings of the Conference on High Performance Computing Networking, Storage and Analysis - SC '09. pp. 1–12. doi:10.1145/1654059.1654124. ISBN 978-1-60558-744-8. S2CID 6110450.
Fukomys damarensis (Damaraland mole-rat)	FUKDA	Whole Nervous System	178000000	3	Kverková K, Bělíková T, Olkowicz S, Pavelková Z, O'Riain MJ, Šumbera R, et al. (June 2018). "Sociality does not drive the evolution of large brains in eusocial African mole-rats". Scientific Reports. 8 (1): 9203. Bibcode:2018NatSR...8.9203K. doi:10.1038/s41598-018-26062-8. PMC 6003933. PMID 29907782.
Heterocephalus glaber (Naked mole rat)	HETGA	Whole Nervous System	26880000	3	Herculano-Houzel S, Ribeiro P, Campos L, Valotta da Silva A, Torres LB, Catania KC, Kaas JH (2011). "Updated neuronal scaling rules for the brains of Glires (rodents/lagomorphs)". Brain, Behavior and Evolution. 78 (4): 302–14. doi:10.1159/000330825. PMC 3237106. PMID 21985803.
Homo sapien (Human)	HUMAN	Whole Nervous System	86000000000	3	Azevedo FA, Carvalho LR, Grinberg LT, Farfel JM, Ferretti RE, Leite RE, et al. (April 2009). "Equal numbers of neuronal and nonneuronal cells make the human brain an isometrically scaled-up primate brain". The Journal of Comparative Neurology. 513 (5): 532–41. doi:10.1002/cne.21974. PMID 19226510. S2CID 5200449. Herculano-Houzel S (June 2012). "The remarkable, yet not extraordinary, human brain a…
Loxodonta africana (African elephant)	LOXAF	Whole Nervous System	257000000000	3	Herculano-Houzel S, Avelino-de-Souza K, Neves K, Porfírio J, Messeder D, Mattos Feijó L, et al. (2014). "The elephant brain in numbers". Frontiers in Neuroanatomy. 8: 46. doi:10.3389/fnana.2014.00046. PMC 4053853. PMID 24971054. "Searching For The Elephant's Genius Inside the Largest Brain on Land". Scientificamerica. 26 February 2014.
Macaca fascicularis (Crab-eating macaque)	MACFA	Whole Nervous System	3440000000	4	Gabi M, Collins CE, Wong P, Torres LB, Kaas JH, Herculano-Houzel S (2010). "Cellular scaling rules for the brains of an extended number of primate species". Brain, Behavior and Evolution. 76 (1): 32–44. doi:10.1159/000319872. PMC 2980814. PMID 20926854.
Macaca mulatta (Rhesus macaque)	MACMU	Whole Nervous System	6376000000	3	Herculano-Houzel S, Collins CE, Wong P, Kaas JH (February 2007). "Cellular scaling rules for primate brains". Proceedings of the National Academy of Sciences of the United States of America. 104 (9): 3562–7. Bibcode:2007PNAS..104.3562H. doi:10.1073/pnas.0611396104. PMC 1805542. PMID 17360682.
Mesocricetus auratus (Golden hamster)	MESAU	Whole Nervous System	90000000	3	Herculano-Houzel S, Mota B, Lent R (August 2006). "Cellular scaling rules for rodent brains". Proceedings of the National Academy of Sciences of the United States of America. 103 (32): 12138–43. Bibcode:2006PNAS..10312138H. doi:10.1073/pnas.0604911103. PMC 1567708. PMID 16880386.
Mus musculus (House mouse)	MOUSE	Whole Nervous System	71000000	3	Herculano-Houzel S, Mota B, Lent R (August 2006). "Cellular scaling rules for rodent brains". Proceedings of the National Academy of Sciences of the United States of America. 103 (32): 12138–43. Bibcode:2006PNAS..10312138H. doi:10.1073/pnas.0604911103. PMC 1567708. PMID 16880386.
Mustela putorius furo (Ferret)	MUSPF	Whole Nervous System	404000000	3	Jardim-Messeder D, Lambert K, Noctor S, Pestana FM, de Castro Leal ME, Bertelsen MF, et al. (2017). "Dogs Have the Most Neurons, Though Not the Largest Brain: Trade-Off between Body Mass and Number of Neurons in the Cerebral Cortex of Large Carnivoran Species". Frontiers in Neuroanatomy. 11: 118. doi:10.3389/fnana.2017.00118. PMC 5733047. PMID 29311850.
Nestor notabilis (Kea)	NESNO	Whole Nervous System	2149000000	3	Olkowicz S, Kocourek M, Lučan RK, Porteš M, Fitch WT, Herculano-Houzel S, Němec P (June 2016). "Birds have primate-like numbers of neurons in the forebrain". Proceedings of the National Academy of Sciences of the United States of America. 113 (26): 7255–60. doi:10.1073/pnas.1517131113. PMC 4932926. PMID 27298365.
Otolemur garnettii (Northern greater galago)	OTOGA	Whole Nervous System	936000000	3	Herculano-Houzel S, Collins CE, Wong P, Kaas JH (February 2007). "Cellular scaling rules for primate brains". Proceedings of the National Academy of Sciences of the United States of America. 104 (9): 3562–7. Bibcode:2007PNAS..104.3562H. doi:10.1073/pnas.0611396104. PMC 1805542. PMID 17360682.
Pan troglodytes (Chimpanzee)	PANTR	Whole Nervous System	28000000000	3	Herculano-Houzel S (June 2012). "The remarkable, yet not extraordinary, human brain as a scaled-up primate brain and its associated cost". Proceedings of the National Academy of Sciences of the United States of America. 109 Suppl 1: 10661–8. doi:10.1073/pnas.1201895109. PMC 3386878. PMID 22723358.
Sus scrofa domesticus (Domestic pig)	PIG	Whole Nervous System	2220000000	3	Kazu RS, Maldonado J, Mota B, Manger PR, Herculano-Houzel S (2015). "Corrigendum: Cellular scaling rules for the brain of Artiodactyla include a highly folded cortex with few neurons". Frontiers in Neuroanatomy. 9: 39. doi:10.3389/fnana.2015.00039. PMC 4374476. PMID 25859187.
Poecilia reticulata (Guppy)	POERE	Whole Nervous System	4300000	6	Marhounová L, Kotrschal A, Kverková K, Kolm N, Němec P (September 2019). "Artificial selection on brain size leads to matching changes in overall number of neurons". Evolution; International Journal of Organic Evolution. 73 (9): 2003–2012. doi:10.1111/evo.13805. PMC 6772110. PMID 31339177.
Oryctolagus cuniculus (European Rabbit)	RABIT	Whole Nervous System	494200000	3	Herculano-Houzel S, Ribeiro P, Campos L, Valotta da Silva A, Torres LB, Catania KC, Kaas JH (2011). "Updated neuronal scaling rules for the brains of Glires (rodents/lagomorphs)". Brain, Behavior and Evolution. 78 (4): 302–14. doi:10.1159/000330825. PMC 3237106. PMID 21985803.
Rattus norvegicus (Brown rat)	RAT	Whole Nervous System	200000000	3	Herculano-Houzel S, Lent R (March 2005). "Isotropic fractionator: a simple, rapid method for the quantification of total cell and neuron numbers in the brain". The Journal of Neuroscience. 25 (10): 2518–21. doi:10.1523/jneurosci.4526-04.2005. PMC 6725175. PMID 15758160.
Taeniopygia guttata (Zebra finch)	TAEGU	Whole Nervous System	131000000	3	Olkowicz S, Kocourek M, Lučan RK, Porteš M, Fitch WT, Herculano-Houzel S, Němec P (June 2016). "Birds have primate-like numbers of neurons in the forebrain". Proceedings of the National Academy of Sciences of the United States of America. 113 (26): 7255–60. doi:10.1073/pnas.1517131113. PMC 4932926. PMID 27298365.
Tyto alba (Barn owl)	TYTAL	Whole Nervous System	690000000	2	Olkowicz S, Kocourek M, Lučan RK, Porteš M, Fitch WT, Herculano-Houzel S, Němec P (June 2016). "Birds have primate-like numbers of neurons in the forebrain". Proceedings of the National Academy of Sciences of the United States of America. 113 (26): 7255–60. doi:10.1073/pnas.1517131113. PMC 4932926. PMID 27298365.

## Sheet: Table S2
Uniprot Species ID	Total number of MAPs	Total protein number
ACIRT	5	22004
ACREC	1	13962
ACYPI	1	35819
AEDAE	2	21332
AEDAL	1	16616
AGRPL	1	11616
AILME	3	21137
ALLMI	3	31974
ALLSI	3	34942
AMAAE	3	16092
AMPOC	7	31745
AMPPE	6	33681
AMPQE	1	43437
ANAGA	4	23663
ANAPL	2	16592
ANAPP	4	27053
ANATE	6	35369
ANCCA	1	29973
ANGCA	1	14506
ANGCS	1	13350
ANISI	1	20779
ANOCA	3	19108
ANODA	1	10447
ANOGA	1	13517
ANOSI	1	19343
ANTCR	2	8957
AOTNA	3	41725
APAVI	3	7903
APICC	2	9931
APIME	2	15322
APTFO	3	13704
ARMVU	2	18774
ASTMX	5	39383
ATTCE	1	10634
BAGYA	5	17117
BALAS	3	32130
BALRE	3	8821
BAMTH	4	17669
BATDJ	1	8610
BLAGE	1	29020
BOBOX	3	42151
BOMMO	1	14777
BOVIN	4	37512
BRAFL	1	28544
BRAPC	3	52387
BUCRH	2	10603
CAEBE	1	29982
CAEBR	1	21751
CAEEL	1	26701
CAEJA	3	35024
CAERE	1	31252
CALAN	4	13267
CALJA	3	42828
CALMI	2	49245
CALSU	3	16973
CAMDR	3	31080
CAMFO	1	14787
CAMFR	3	20003
CANLF	3	45351
CAPHI	3	32609
CAPTE	1	31134
CARIC	3	8694
CATAU	1	7760
CAVPO	3	25054
CEBCA	3	40116
CERAT	4	45022
CEREH	3	19236
CHAPE	3	3162
CHAVO	3	14257
CHEMY	3	18960
CHICK	3	27537
CHIPU	3	33497
CHISP	1	15558
CHLGU	4	18274
CHLSB	3	19229
CIOSA	1	20004
CLOSI	1	14505
COLAP	5	40241
COLLI	3	17309
COLLU	9	27208
COLST	5	7080
COLVI	3	17122
CORBR	3	13621
CRAGI	3	25997
CRIGR	3	23885
CULQU	1	18703
CYNSE	5	32408
CYPVA	6	31881
DANPL	1	15140
DANRE	5	46847
DAPPU	1	30137
DELLE	3	37077
DENPD	1	12251
DIBLA	1	19927
DICVI	1	14161
DRAME	1	10868
DROAN	1	19363
DROGR	2	14754
DROGU	1	17569
DROME	1	22045
DROMO	1	18165
DRONA	1	15505
DROPE	1	16754
DROSE	1	16138
DROVI	1	18316
DROWI	1	14819
DRYPU	3	13097
ECHGR	1	11279
ECHMU	1	10472
EGRGA	3	13489
ELEEL	5	50899
ELYCH	2	23836
ENHLU	3	32891
ENTVE	1	12840
ESCRO	2	10855
ESOLU	6	34073
EUMVA	1	96130
EURHL	3	7979
FASGI	1	12643
FASHE	1	11190
FELCA	3	40212
FICAL	3	15922
FOLCA	1	28565
FUKDA	3	20406
FULGA	1	8115
GAMAF	6	19443
GASAC	4	27249
GAVST	3	7730
GORGO	4	44725
HAEPC	1	21409
HALAL	2	8357
HAPBU	5	34332
HARSA	1	15029
HELRO	1	23328
HELVI	1	17055
HETGA	3	21449
HIRRU	3	34534
HORSE	2	44485
HUMAN	3	75069
HYMDI	1	11238
ICTTR	3	25333
IXOSC	1	20473
KRYMA	5	29685
LABRO	5	32379
LAOST	1	17309
LASNI	1	18044
LATCA	6	57547
LATCH	3	23431
LEPDC	3	9574
LEPOC	3	22460
LEPWE	1	14510
LIMLA	3	22950
LIPVE	3	26003
LITCT	1	28218
LOTGI	4	23675
LOXAF	3	25615
LUCCU	1	14353
MACFA	4	46258
MACMU	3	44378
MACNE	4	45001
MANLE	4	40661
MELGA	3	16531
MERNU	3	7657
MESAU	3	31692
MIZYE	2	22409
MOLML	6	28963
MONDO	3	36220
MONMO	3	20731
MOUSE	3	55466
MUCC1	1	12143
MUNRE	3	25423
MUSPF	3	20055
MYOBR	2	19243
MYODS	2	15446
MYOLU	3	20651
NASVI	1	17084
NECAM	1	19125
NEOAA	3	32160
NEOBR	6	31886
NEOSC	3	26211
NESNO	3	9137
NIPBR	2	22636
NIPNI	3	14132
NOMLE	3	40414
OCTBM	3	36239
ODORO	3	29573
OESDE	3	25133
OIKDI	3	17050
ONCMY	8	46447
OOCBI	1	16497
OPHHA	2	18387
OPIFE	1	18330
OPIHO	3	12773
ORENI	6	74622
ORNAN	1	32729
ORYJA	5	21400
ORYLA	5	36128
OTOGA	3	19931
PANHP	5	21221
PANPA	3	42997
PANTR	3	48770
PAPAN	4	44721
PAPMA	1	15461
PAPXU	1	15265
PATFA	3	24737
PEDHC	1	10763
PELCR	4	8686
PELSI	3	20509
PENVA	1	25399
PERFV	6	21644
PETMA	2	11406
PHACA	3	8990
PHALP	3	12773
PHOPY	2	14952
PHORB	2	8220
PHYMC	3	41868
PIG	3	49792
PODCR	2	7899
POEFO	6	30440
POERE	6	33943
POMCA	2	21377
PONAB	3	22878
PORTR	1	99420
PRIPA	1	25205
PROCO	3	32113
PTEAL	3	19520
PYGAD	3	12848
RABIT	3	41460
RAT	3	29942
RHIAZ	1	15771
RHIBE	4	42660
RHIID	1	42921
RHIIW	1	28669
RHIO9	1	16971
RHIRO	4	44577
RHIST	1	13951
RHIZD	1	10804
RHOPR	1	14941
RODNA	1	13592
SAIBB	3	39639
SARHA	3	22388
SCHBO	1	11348
SCHJA	1	14733
SCHMA	1	14179
SCHSO	1	20172
SCLFO	6	24200
SCOMX	5	24929
SCYTO	2	27602
SHEEP	3	23111
SOUCH	1	8382
SPIPD	2	9267
STECR	1	36344
STEMI	2	27009
STIJA	2	30032
STRCA	3	13815
STRER	1	12851
STRMM	1	14972
STRPU	2	28594
STRRB	1	9956
STRVS	1	16626
STRVU	1	20844
STYPI	1	24067
SYNRA	1	11037
TAEAS	1	10244
TAEGU	3	31341
TAKRU	4	51078
TARSY	2	30311
TAUER	1	10099
TELCI	2	25373
TETNG	4	23074
TETUR	1	17526
TIGCA	1	15551
TINGU	3	13377
TOXCA	2	18499
TRIBR	1	19931
TRICA	1	18505
TRIMA	3	31601
TRIRE	1	22165
TRITR	1	9625
TUPCH	3	20824
TURTR	3	45130
TYTAL	2	9263
URSAM	3	32512
URSAR	3	35419
URSMA	2	25970
VOMUR	3	31139
VULVU	3	32180
XIPMA	6	35279
ZOONE	1	14539

## Sheet: Table S3
Scientific Name	Common Name	Species UniProt ID	Taxon	Protein ID	Binding Regions
Acipenser ruthenus	Sterlet sturgeon	ACIRT	Fish	A0A444UG71	3
Acipenser ruthenus	Sterlet sturgeon	ACIRT	Fish	A0A444U4G0	3
Acipenser ruthenus	Sterlet sturgeon	ACIRT	Fish	A0A444TZQ8	4
Acipenser ruthenus	Sterlet sturgeon	ACIRT	Fish	A0A444U442	3
Acipenser ruthenus	Sterlet sturgeon	ACIRT	Fish	A0A662YWP7	2
Acromyrmex echinatior	Panamanian leafcutter ant	ACREC	Arthropoda	F4WJH5	5
Acyrthosiphon pisum	Pea aphid	ACYPI	Arthropoda	J9JNE2	4
Aedes aegypti	Yellowfever mosquito	AEDAE	Arthropoda	Q1DGQ0	3
Aedes aegypti	Yellowfever mosquito	AEDAE	Arthropoda	Q16MS6	4
Aedes albopictus	Asian tiger mosquito	AEDAL	Arthropoda	A0A182H082	4
Agrilus planipennis	Emerald ash borer	AGRPL	Arthropoda	A0A1W4WP30	4
Ailuropoda melanoleuca	Giant panda	AILME	Mammal	G1M8Y4	4
Ailuropoda melanoleuca	Giant panda	AILME	Mammal	G1M7S8	4
Ailuropoda melanoleuca	Giant panda	AILME	Mammal	G1M3F6	4
Alligator mississippiensis	American alligator	ALLMI	Reptile	A0A151N9Y3	3
Alligator mississippiensis	American alligator	ALLMI	Reptile	A0A151N9F1	4
Alligator mississippiensis	American alligator	ALLMI	Reptile	A0A151PBZ1	3
Alligator sinensis	Chinese alligator	ALLSI	Reptile	A0A3Q0G2Q2	4
Alligator sinensis	Chinese alligator	ALLSI	Reptile	A0A3Q0GIT7	4
Alligator sinensis	Chinese alligator	ALLSI	Reptile	A0A1U8DIZ4	3
Amazona aestiva	Blue-fronted Amazon parrot	AMAAE	Bird	A0A0Q3LSA6	4
Amazona aestiva	Blue-fronted Amazon parrot	AMAAE	Bird	A0A0Q3MKD9	4
Amazona aestiva	Blue-fronted Amazon parrot	AMAAE	Bird	A0A0Q3X7F3	4
Amphiprion ocellaris	Clown anemonefish	AMPOC	Fish	A0A3Q1B4D3	3
Amphiprion ocellaris	Clown anemonefish	AMPOC	Fish	A0A3Q1CC49	3
Amphiprion ocellaris	Clown anemonefish	AMPOC	Fish	A0A3Q1B418	4
Amphiprion ocellaris	Clown anemonefish	AMPOC	Fish	A0A3Q1CFZ3	4
Amphiprion ocellaris	Clown anemonefish	AMPOC	Fish	A0A3Q1B6X7	3
Amphiprion ocellaris	Clown anemonefish	AMPOC	Fish	A0A3Q1C4E3	5
Amphiprion ocellaris	Clown anemonefish	AMPOC	Fish	A0A3Q1B0F3	3
Amphiprion percula	Orange clownfish	AMPPE	Fish	A0A3P8RZD7	6
Amphiprion percula	Orange clownfish	AMPPE	Fish	A0A3P8SIY9	4
Amphiprion percula	Orange clownfish	AMPPE	Fish	A0A3P8RW35	4
Amphiprion percula	Orange clownfish	AMPPE	Fish	A0A3P8T220	5
Amphiprion percula	Orange clownfish	AMPPE	Fish	A0A3P8SK65	3
Amphiprion percula	Orange clownfish	AMPPE	Fish	A0A3P8T5F4	3
Anabarilius grahami	Kanglang fish	ANAGA	Fish	A0A3N0XKK9	4
Anabarilius grahami	Kanglang fish	ANAGA	Fish	A0A3N0YRK2	8
Anabarilius grahami	Kanglang fish	ANAGA	Fish	A0A3N0YEU2	4
Anabarilius grahami	Kanglang fish	ANAGA	Fish	A0A3N0Y203	4
Anas platyrhynchos	Mallard	ANAPL	Bird	R0KUY7	4
Anas platyrhynchos	Mallard	ANAPL	Bird	R0JQL9	3
Anas platyrhynchos platyrhynchos	Northern mallard	ANAPP	Bird	A0A493U0B0	4
Anas platyrhynchos platyrhynchos	Northern mallard	ANAPP	Bird	A0A493TEC8	2
Anas platyrhynchos platyrhynchos	Northern mallard	ANAPP	Bird	A0A493SVB6	3
Anas platyrhynchos platyrhynchos	Northern mallard	ANAPP	Bird	A0A493TDC4	4
Anabas testudineus	Climbing perch	ANATE	Fish	A0A3Q1ICD3	3
Anabas testudineus	Climbing perch	ANATE	Fish	A0A3Q1JBL6	3
Anabas testudineus	Climbing perch	ANATE	Fish	A0A3Q1J8M3	4
Anabas testudineus	Climbing perch	ANATE	Fish	A0A3Q1H0J2	3
Anabas testudineus	Climbing perch	ANATE	Fish	A0A3Q1I0G6	4
Anabas testudineus	Climbing perch	ANATE	Fish	A0A3Q1IV17	5
Anolis carolinensis	Green anole	ANOCA	Reptile	G1KTS4	3
Anolis carolinensis	Green anole	ANOCA	Reptile	H9GUF8	1
Anolis carolinensis	Green anole	ANOCA	Reptile	G1KKT3	3
Anopheles darlingi	Mosquito	ANODA	Arthropoda	W5JBN8	4
Anopheles gambiae	African malaria mosquito	ANOGA	Arthropoda	Q7PUU9	4
Anopheles sinensis	Mosquito	ANOSI	Arthropoda	A0A084VFY8	4
Antrostomus carolinensis	Chuck-will's-widow	ANTCR	Bird	A0A094L133	4
Antrostomus carolinensis	Chuck-will's-widow	ANTCR	Bird	A0A094L529	4
Aotus nancymaae	Ma's night monkey	AOTNA	Mammal	A0A2K5D382	4
Aotus nancymaae	Ma's night monkey	AOTNA	Mammal	A0A2K5E3G3	4
Aotus nancymaae	Ma's night monkey	AOTNA	Mammal	A0A2K5D8Z2	4
Apaloderma vittatum	Bar-tailed trogon	APAVI	Bird	A0A091NJH7	4
Apaloderma vittatum	Bar-tailed trogon	APAVI	Bird	A0A091N7D5	3
Apaloderma vittatum	Bar-tailed trogon	APAVI	Bird	A0A091NR92	2
Apis cerana cerana	Oriental honeybee	APICC	Arthropoda	A0A2A3E7H7	5
Apis cerana cerana	Oriental honeybee	APICC	Arthropoda	A0A2A3E5Z9	5
Apis mellifera	Honeybee	APIME	Arthropoda	A0A087ZNC5	4
Apis mellifera	Honeybee	APIME	Arthropoda	A0A088AIN2	4
Aptenodytes forsteri	Emperor penguin	APTFO	Bird	A0A087R5I4	4
Aptenodytes forsteri	Emperor penguin	APTFO	Bird	A0A087QJJ1	3
Aptenodytes forsteri	Emperor penguin	APTFO	Bird	A0A087RIQ9	4
Armadillidium vulgare	Pillbug	ARMVU	Arthropoda	A0A444TDJ9	1
Armadillidium vulgare	Pillbug	ARMVU	Arthropoda	A0A444TDK4	4
Astyanax mexicanus	Blind cave fish	ASTMX	Fish	A0A3B1JI18	3
Astyanax mexicanus	Blind cave fish	ASTMX	Fish	A0A3B1J4Q0	4
Astyanax mexicanus	Blind cave fish	ASTMX	Fish	A0A3B1IMH7	3
Astyanax mexicanus	Blind cave fish	ASTMX	Fish	W5LPS2	4
Astyanax mexicanus	Blind cave fish	ASTMX	Fish	A0A3B1JKQ6	4
Atta cephalotes	Leafcutter ant	ATTCE	Arthropoda	A0A158NMS0	5
Bagarius yarrelli	Goonch	BAGYA	Fish	A0A556VTY3	4
Bagarius yarrelli	Goonch	BAGYA	Fish	A0A556TIF8	7
Bagarius yarrelli	Goonch	BAGYA	Fish	A0A556U7A4	3
Bagarius yarrelli	Goonch	BAGYA	Fish	A0A556V8J3	3
Bagarius yarrelli	Goonch	BAGYA	Fish	A0A556TJQ7	4
Balaenoptera acutorostrata scammoni	North Pacific minke whale	BALAS	Mammal	A0A383ZL65	4
Balaenoptera acutorostrata scammoni	North Pacific minke whale	BALAS	Mammal	A0A383Z1D9	4
Balaenoptera acutorostrata scammoni	North Pacific minke whale	BALAS	Mammal	A0A384AKJ9	3
Balearica regulorum gibbericeps	East African grey crowned-crane	BALRE	Bird	A0A087VCE4	4
Balearica regulorum gibbericeps	East African grey crowned-crane	BALRE	Bird	A0A087VK85	3
Balearica regulorum gibbericeps	East African grey crowned-crane	BALRE	Bird	A0A087VB13	4
Bambusicola thoracicus	Chinese bamboo-partridge	BAMTH	Bird	A0A2P4SHK2	1
Bambusicola thoracicus	Chinese bamboo-partridge	BAMTH	Bird	A0A2P4T310	1
Bambusicola thoracicus	Chinese bamboo-partridge	BAMTH	Bird	A0A2P4T9Y8	4
Bambusicola thoracicus	Chinese bamboo-partridge	BAMTH	Bird	A0A2P4SNI4	3
Blattella germanica	German cockroach	BLAGE	Arthropoda	A0A2P8ZP46	4
Bos indicus x Bos taurus	Hybrid cattle	BOBOX	Mammal	A0A4W2CDT2	4
Bos indicus x Bos taurus	Hybrid cattle	BOBOX	Mammal	A0A4W2CJT0	3
Bos indicus x Bos taurus	Hybrid cattle	BOBOX	Mammal	A0A4W2BWW7	4
Bombyx mori	Silk moth	BOMMO	Arthropoda	H9JAG6	4
Bos taurus	cattle	BOVIN	Mammal	A0A3Q1LJL4	4
Bos taurus	cattle	BOVIN	Mammal	MAP4	3
Bos taurus	cattle	BOVIN	Mammal	TAU	4
Bos taurus	cattle	BOVIN	Mammal	F1MEW3	4
Buceros rhinoceros silvestris	Rhinoceros hornbill	BUCRH	Bird	A0A091HDS0	3
Buceros rhinoceros silvestris	Rhinoceros hornbill	BUCRH	Bird	A0A091H2X6	4
Caenorhabditis brenneri	Nematode worm	CEBREN	Caenorhabditis	G0MYX8	4
Caenorhabditis briggsae	Nematode worm	CAEBR	Caenorhabditis	A8XLL4	4
Caenorhabditis elegans	Nematode worm	CAEEL	Caenorhabditis	Q95QG4	3
Caenorhabditis japonica	Nematode worm	CAEJA	Caenorhabditis	A0A2H2IWF4	2
Caenorhabditis japonica	Nematode worm	CAEJA	Caenorhabditis	A0A2H2I9C8	4
Caenorhabditis japonica	Nematode worm	CAEJA	Caenorhabditis	A0A2H2JJA0	3
Caenorhabditis remanei	Caenorhabditis vulgaris	CAERE	Caenorhabditis	E3ML96	4
Calypte anna	Anna's hummingbird	CALAN	Bird	A0A091HJS1	3
Calypte anna	Anna's hummingbird	CALAN	Bird	A0A091HQY8	4
Calypte anna	Anna's hummingbird	CALAN	Bird	A0A091HV66	2
Calypte anna	Anna's hummingbird	CALAN	Bird	A0A091IB00	4
Callithrix jacchus	White-tufted-ear marmoset	CALJA	Mammal	A0A5F4WBC0	4
Callithrix jacchus	White-tufted-ear marmoset	CALJA	Mammal	F6UBM9	4
Callithrix jacchus	White-tufted-ear marmoset	CALJA	Mammal	F7CJX3	4
Callorhinchus milii	Ghost shark	CALMI	Fish	A0A4W3GV87	2
Callorhinchus milii	Ghost shark	CALMI	Fish	A0A4W3J0J2	5
Callipepla squamata	Scaled quail	CALSU	Bird	A0A226MZQ6	4
Callipepla squamata	Scaled quail	CALSU	Bird	A0A226N9C2	4
Callipepla squamata	Scaled quail	CALSU	Bird	A0A226NAR2	4
Camelus dromedarius	Dromedary	CAMDR	Mammal	A0A5N4E6K7	3
Camelus dromedarius	Dromedary	CAMDR	Mammal	A0A5N4D0H0	4
Camelus dromedarius	Dromedary	CAMDR	Mammal	A0A5N4D0Z7	4
Camponotus floridanus	Florida carpenter ant	CAMFO	Arthropoda	E2ALN8	5
Camelus ferus	Wild bactrian camel	CAMFR	Mammal	S9X781	2
Camelus ferus	Wild bactrian camel	CAMFR	Mammal	S9YG21	3
Camelus ferus	Wild bactrian camel	CAMFR	Mammal	S9YPT6	3
Canis lupus familiaris	Dog	CANLF	Mammal	F6UUD4	4
Canis lupus familiaris	Dog	CANLF	Mammal	A0A5F4C0Y2	4
Canis lupus familiaris	Dog	CANLF	Mammal	A0A5F4C825	4
Canis lupus familiaris	Dog	CANLF	Mammal	F6UUD4	4
Canis lupus familiaris	Dog	CANLF	Mammal	A0A5F4C0Y2	4
Canis lupus familiaris	Dog	CANLF	Mammal	A0A5F4C825	4
Capra hircus	Goat	CAPHI	Mammal	A0A452EJF0	4
Capra hircus	Goat	CAPHI	Mammal	A0A452DLX4	4
Capra hircus	Goat	CAPHI	Mammal	TAU	4
Cariama cristata	Red-legged seriema	CARIC	Bird	A0A091LRX2	3
Cariama cristata	Red-legged seriema	CARIC	Bird	A0A091LZI7	4
Cariama cristata	Red-legged seriema	CARIC	Bird	A0A091LSU5	3
Cathartes aura	Turkey vulture	CATAU	Bird	A0A091LGC2	4
Cavia porcellus	Guinea pig	CAVPO	Mammal	H0VMS7	4
Cavia porcellus	Guinea pig	CAVPO	Mammal	A0A286Y697	4
Cavia porcellus	Guinea pig	CAVPO	Mammal	A0A286XGW9	4
Cebus capucinus imitator	Panamanian White-faced Capuchin	CEBCA	Mammal	A0A2K5QL88	4
Cebus capucinus imitator	Panamanian White-faced Capuchin	CEBCA	Mammal	A0A2K5SJG5	3
Cebus capucinus imitator	Panamanian White-faced Capuchin	CEBCA	Mammal	A0A2K5RYI6	4
Cercocebus atys	Sooty mangabey	CERAT	Mammal	A0A2K5MM24	3
Cercocebus atys	Sooty mangabey	CERAT	Mammal	A0A2K5MYY6	4
Cercocebus atys	Sooty mangabey	CERAT	Mammal	A0A2K5NTM7	4
Cercocebus atys	Sooty mangabey	CERAT	Mammal	A0A2K5LZ67	4
Cervus elaphus hippelaphus	European red deer	CEREH	Mammal	A0A212C909	2
Cervus elaphus hippelaphus	European red deer	CEREH	Mammal	A0A212D3D9	4
Cervus elaphus hippelaphus	European red deer	CEREH	Mammal	A0A212DAT2	1
Chaetura pelagica	Chimney swift	CHAPE	Bird	A0A093BG08	3
Chaetura pelagica	Chimney swift	CHAPE	Bird	A0A093BK05	4
Chaetura pelagica	Chimney swift	CHAPE	Bird	A0A093BGW4	4
Charadrius vociferus	Killdeer	CHAVO	Bird	A0A0A0AK42	3
Charadrius vociferus	Killdeer	CHAVO	Bird	A0A0A0AN91	4
Charadrius vociferus	Killdeer	CHAVO	Bird	A0A0A0AH45	4
Chelonia mydas	Green sea-turtle	CHEMY	Reptile	M7C027	3
Chelonia mydas	Green sea-turtle	CHEMY	Reptile	M7AH67	3
Chelonia mydas	Green sea-turtle	CHEMY	Reptile	M7BBP8	4
Gallus gallus	Chicken	CHICK	Bird	A0A3Q2UDR8	5
Gallus gallus	Chicken	CHICK	Bird	A0A3Q2UL60	4
Gallus gallus	Chicken	CHICK	Bird	A0A1D5NTC3	4
Chiloscyllium punctatum	Brownbanded bambooshark	CHIPU	Fish	A0A401T3R9	4
Chiloscyllium punctatum	Brownbanded bambooshark	CHIPU	Fish	A0A401TE87	1
Chiloscyllium punctatum	Brownbanded bambooshark	CHIPU	Fish	A0A401SRW5	4
Chilo suppressalis	Asiatic rice borer moth	CHISP	Arthropoda	A0A3S2LU22	4
Chloebia gouldiae	Gouldian finch	CHLGU	Bird	A0A3L8S4H0	3
Chloebia gouldiae	Gouldian finch	CHLGU	Bird	A0A3L8S3C8	1
Chloebia gouldiae	Gouldian finch	CHLGU	Bird	A0A3L8RX74	4
Chloebia gouldiae	Gouldian finch	CHLGU	Bird	A0A3L8RUQ3	3
Chlorocebus sabaeus	Green monkey	CHLSB	Mammal	A0A0D9RC76	4
Chlorocebus sabaeus	Green monkey	CHLSB	Mammal	A0A0D9QUV4	4
Chlorocebus sabaeus	Green monkey	CHLSB	Mammal	A0A0D9RTU4	4
Colobus angolensis palliatus	Peters' Angolan colobus	COLAP	Mammal	A0A2K5KAX2	4
Colobus angolensis palliatus	Peters' Angolan colobus	COLAP	Mammal	A0A2K5HQY1	3
Colobus angolensis palliatus	Peters' Angolan colobus	COLAP	Mammal	A0A2K5IYK3	3
Colobus angolensis palliatus	Peters' Angolan colobus	COLAP	Mammal	A0A2K5IAM2	3
Colobus angolensis palliatus	Peters' Angolan colobus	COLAP	Mammal	A0A2K5J804	3
Columba livia	Rock dove	COLLI	Bird	A0A2I0LP49	4
Columba livia	Rock dove	COLLI	Bird	A0A2I0LK81	4
Columba livia	Rock dove	COLLI	Bird	A0A2I0MIU0	4
Collichthys lucidus	Big head croaker	COLLU	Fish	A0A4U5VIP9	4
Collichthys lucidus	Big head croaker	COLLU	Fish	A0A4U5VM75	4
Collichthys lucidus	Big head croaker	COLLU	Fish	A0A4U5TY53	5
Collichthys lucidus	Big head croaker	COLLU	Fish	A0A4U5UYB3	4
Collichthys lucidus	Big head croaker	COLLU	Fish	A0A4U5VIV1	4
Collichthys lucidus	Big head croaker	COLLU	Fish	A0A4U5TY61	5
Collichthys lucidus	Big head croaker	COLLU	Fish	A0A4U5U3E1	4
Collichthys lucidus	Big head croaker	COLLU	Fish	A0A4U5U055	4
Collichthys lucidus	Big head croaker	COLLU	Fish	A0A4U5VLQ8	6
Colius striatus	Speckled mousebird	COLST	Bird	A0A091K7I2	1
Colius striatus	Speckled mousebird	COLST	Bird	A0A091JZB4	2
Colius striatus	Speckled mousebird	COLST	Bird	A0A091K358	2
Colius striatus	Speckled mousebird	COLST	Bird	A0A091K144	2
Colius striatus	Speckled mousebird	COLST	Bird	A0A091JW97	1
Colinus virginianus	Northern bobwhite	COLVI	Bird	A0A226PBN5	4
Colinus virginianus	Northern bobwhite	COLVI	Bird	A0A226NQL7	4
Colinus virginianus	Northern bobwhite	COLVI	Bird	A0A226NWB4	4
Corvus brachyrhynchos	American crow	CORBR	Bird	A0A091ECE2	4
Corvus brachyrhynchos	American crow	CORBR	Bird	A0A091EW01	3
Corvus brachyrhynchos	American crow	CORBR	Bird	A0A091FND2	4
Crassostrea gigas	Pacific oyster	CRAGI	Mollusca	K1QDY2	10
Crassostrea gigas	Pacific oyster	CRAGI	Mollusca	K1QMM2	5
Crassostrea gigas	Pacific oyster	CRAGI	Mollusca	K1QV51	5
Cricetulus griseus	Chinese hamster	CRIGR	Mammal	G3H4X4	3
Cricetulus griseus	Chinese hamster	CRIGR	Mammal	G3HKQ7	3
Cricetulus griseus	Chinese hamster	CRIGR	Mammal	G3IPA6	1
Culex quinquefasciatus	Southern house mosquito	CULQU	Arthropoda	B0X1Z7	4
Cynoglossus semilaevis	Tongue sole	CYNSE	Fish	A0A3P8VKW7	4
Cynoglossus semilaevis	Tongue sole	CYNSE	Fish	A0A3P8WZH4	4
Cynoglossus semilaevis	Tongue sole	CYNSE	Fish	A0A3P8W2L2	3
Cynoglossus semilaevis	Tongue sole	CYNSE	Fish	A0A3P8VA16	3
Cynoglossus semilaevis	Tongue sole	CYNSE	Fish	A0A3P8VBJ5	4
Cyprinodon variegatus	Sheepshead minnow	CYPVA	Fish	A0A3Q2FJ64	3
Cyprinodon variegatus	Sheepshead minnow	CYPVA	Fish	A0A3Q2CKE0	3
Cyprinodon variegatus	Sheepshead minnow	CYPVA	Fish	A0A3Q2D664	3
Cyprinodon variegatus	Sheepshead minnow	CYPVA	Fish	A0A3Q2GNV4	5
Cyprinodon variegatus	Sheepshead minnow	CYPVA	Fish	A0A3Q2CZC2	6
Cyprinodon variegatus	Sheepshead minnow	CYPVA	Fish	A0A3Q2D995	4
Danaus plexippus plexippus	Sheepshead minnow	CYPVA	Arthropoda	A0A212F3B7	4
Danio rerio	Zebrafish	DANRE	Fish	E7F9D4	3
Danio rerio	Zebrafish	DANRE	Fish	A0A0R4IDD4	5
Danio rerio	Zebrafish	DANRE	Fish	A0A0G2KZ18	4
Danio rerio	Zebrafish	DANRE	Fish	Q498P5	3
Danio rerio	Zebrafish	DANRE	Fish	E7FBI2	4
Daphnia pulex	Water flea	DAPPU	Arthropoda	E9G1L7	4
Delphinapterus leucas	Beluga whale	DELLE	Mammal	A0A2Y9N2R8	4
Delphinapterus leucas	Beluga whale	DELLE	Mammal	A0A2Y9N1X3	3
Delphinapterus leucas	Beluga whale	DELLE	Mammal	A0A2Y9PN87	4
Dendroctonus ponderosae	Mountain pine beetle	DENPD	Arthropoda	N6UJQ2	4
Drosophila ananassae	Fruit fly	DROAN	Arthropoda	A0A0P8Y182	4
Drosophila grimshawi	Hawaiian fruit fly	DROGR	Arthropoda	B4K2Q7	3
Drosophila grimshawi	Hawaiian fruit fly	DROGR	Arthropoda	B4JRX9	4
Drosophila guanche	Fruit fly	DROGU	Arthropoda	A0A3B0K3X9	4
Drosophila melanogaster	Fruit fly	DROME	Arthropoda	Q9VB15	4
Drosophila mojavensis	Fruit fly	DROMO	Arthropoda	A0A0Q9XCT1	4
Drosophila navojoa	Fruit fly	DRONA	Arthropoda	A0A484BR82	3
Drosophila persimilis	Fruit fly	DROPE	Arthropoda	B4GNX8	4
Drosophila sechellia	Fruit fly	DROSE	Arthropoda	B4IGU4	4
Drosophila virilis	Fruit fly	DROVI	Arthropoda	A0A0Q9W910	4
Drosophila willistoni	Fruit fly	DROWI	Arthropoda	B4NAR0	4
Dryobates pubescens	Downy woodpecker	DRYPU	Bird	A0A093G9F5	4
Dryobates pubescens	Downy woodpecker	DRYPU	Bird	A0A093G6P5	3
Dryobates pubescens	Downy woodpecker	DRYPU	Bird	A0A093G1H2	4
Egretta garzetta	Little egret	EGRGA	Bird	A0A091IWE6	3
Egretta garzetta	Little egret	EGRGA	Bird	A0A091J9V2	4
Egretta garzetta	Little egret	EGRGA	Bird	A0A091IKL8	4
Electrophorus electricus	Electric eel	ELEEL	Fish	A0A4W4FVE0	3
Electrophorus electricus	Electric eel	ELEEL	Fish	A0A4W4EQE1	4
Electrophorus electricus	Electric eel	ELEEL	Fish	A0A4W4HKB6	4
Electrophorus electricus	Electric eel	ELEEL	Fish	A0A4W4GPI8	3
Electrophorus electricus	Electric eel	ELEEL	Fish	A0A4W4HDQ5	3
Elysia chlorotica	Eastern emerald elysia	ELYCH	Mollusca	A0A3S1BLP9	5
Elysia chlorotica	Eastern emerald elysia	ELYCH	Mollusca	A0A433TY82	7
Enhydra lutris kenyoni	Sea otter	ENHLU	Mammal	A0A2Y9J876	4
Enhydra lutris kenyoni	Sea otter	ENHLU	Mammal	A0A2Y9KRI4	4
Enhydra lutris kenyoni	Sea otter	ENHLU	Mammal	A0A2Y9IX45	4
Eschrichtius robustus	California gray whale	ESCRO	Mammal	A0A2F0B8J9	1
Eschrichtius robustus	California gray whale	ESCRO	Mammal	A0A2F0B8I8	4
Esox lucius	Northern pike	ESOLU	Fish	A0A3P9A6A9	3
Esox lucius	Northern pike	ESOLU	Fish	A0A3P8Z5E5	4
Esox lucius	Northern pike	ESOLU	Fish	A0A3P8XNV6	6
Esox lucius	Northern pike	ESOLU	Fish	A0A3P8Y764	3
Esox lucius	Northern pike	ESOLU	Fish	A0A3P8ZCT2	4
Esox lucius	Northern pike	ESOLU	Fish	A0A3P8Y4F4	4
Eumeta variegata	Bagworm moth	EUMVA	Arthropoda	A0A4C1UJB1	4
Eurypyga helias	Sunbittern	EURHL	Bird	A0A093IBA5	2
Eurypyga helias	Sunbittern	EURHL	Bird	A0A093IJV0	4
Eurypyga helias	Sunbittern	EURHL	Bird	A0A093LII0	3
Felis catus	Cat	FELCA	Mammal	A0A337S7H8	4
Felis catus	Cat	FELCA	Mammal	A0A5F5Y185	4
Felis catus	Cat	FELCA	Mammal	A0A5F5Y135	3
Ficedula albicollis	Collared flycatcher	FICAL	Bird	U3JQD1	4
Ficedula albicollis	Collared flycatcher	FICAL	Bird	U3JH27	3
Ficedula albicollis	Collared flycatcher	FICAL	Bird	U3KFB9	4
Folsomia candida	Springtail	FOLCA	Arthropoda	A0A226ET05	3
Fukomys damarensis	Damaraland mole rat	FUKDA	Mammal	A0A091DB38	4
Fukomys damarensis	Damaraland mole rat	FUKDA	Mammal	A0A091DQA6	4
Fukomys damarensis	Damaraland mole rat	FUKDA	Mammal	A0A091CMQ1	4
Fulmarus glacialis	Northern fulmar	FULGA	Bird	A0A093KVH9	3
Gambusia affinis	Western mosquitofish	GAMAF	Fish	A0A315W8T6	5
Gambusia affinis	Western mosquitofish	GAMAF	Fish	A0A315VG98	4
Gambusia affinis	Western mosquitofish	GAMAF	Fish	A0A315VUN9	3
Gambusia affinis	Western mosquitofish	GAMAF	Fish	A0A315W5W9	4
Gambusia affinis	Western mosquitofish	GAMAF	Fish	A0A315VPG5	4
Gambusia affinis	Western mosquitofish	GAMAF	Fish	A0A315VF42	6
Gasterosteus aculeatus	Three-spined stickleback	GASAC	Fish	G3NJS9	5
Gasterosteus aculeatus	Three-spined stickleback	GASAC	Fish	G3PPG8	3
Gasterosteus aculeatus	Three-spined stickleback	GASAC	Fish	G3PPN4	1
Gasterosteus aculeatus	Three-spined stickleback	GASAC	Fish	G3NTP7	4
Gavia stellata	Red-throated diver	GAVST	Bird	A0A093HC40	3
Gavia stellata	Red-throated diver	GAVST	Bird	A0A093EXG7	4
Gavia stellata	Red-throated diver	GAVST	Bird	A0A093FE47	4
Gorilla gorilla gorilla	Western lowland gorilla	GORGO	Mammal	G3RLX2	3
Gorilla gorilla gorilla	Western lowland gorilla	GORGO	Mammal	TAU	4
Gorilla gorilla gorilla	Western lowland gorilla	GORGO	Mammal	G3QRY9	3
Gorilla gorilla gorilla	Western lowland gorilla	GORGO	Mammal	A0A2I2YYU8	4
Haliaeetus albicilla	White-tailed sea-eagle	HALAL	Bird	A0A091PS52	3
Haliaeetus albicilla	White-tailed sea-eagle	HALAL	Bird	A0A091PK31	4
Haplochromis burtoni	Burton's mouthbrooder	HAPBU	Fish	A0A3Q2WR84	3
Haplochromis burtoni	Burton's mouthbrooder	HAPBU	Fish	A0A3Q2V5M8	5
Haplochromis burtoni	Burton's mouthbrooder	HAPBU	Fish	A0A3Q2VPW3	3
Haplochromis burtoni	Burton's mouthbrooder	HAPBU	Fish	A0A3Q3CQ50	4
Haplochromis burtoni	Burton's mouthbrooder	HAPBU	Fish	A0A3Q3BP73	4
Harpegnathos saltator	Jerdon's jumping ant	HARSA	Arthropoda	E2BEX8	5
Heliothis virescens	Tobacco budworm moth	HELVI	Arthropoda	A0A2A4JKF1	4
Heterocephalus glaber	Naked mole rat	HETGA	Mammal	G5BMZ1	4
Heterocephalus glaber	Naked mole rat	HETGA	Mammal	G5BTG1	4
Heterocephalus glaber	Naked mole rat	HETGA	Mammal	G5AL24	3
Hirundo rustica rustica	barn swallow	HIRRU	Bird	A0A3M0J363	3
Hirundo rustica rustica	barn swallow	HIRRU	Bird	A0A3M0L048	4
Hirundo rustica rustica	barn swallow	HIRRU	Bird	A0A3M0IYE0	4
Equus caballus	Horse	HORSE	Mammal	A0A3Q2HW06	4
Equus caballus	Horse	HORSE	Mammal	F6YXB2	4
Human	Horse	HORSE	Mammal	TAU	4
Human	Horse	HORSE	Mammal	MAP4	4
Human	Horse	HORSE	Mammal	MTAP2	3
Ictidomys tridecemlineatus	Thirteen-lined ground squirrel	ICTTR	Mammal	I3N2F8	4
Ictidomys tridecemlineatus	Thirteen-lined ground squirrel	ICTTR	Mammal	I3N5N0	3
Ictidomys tridecemlineatus	Thirteen-lined ground squirrel	ICTTR	Mammal	I3MLM5	4
Ixodes scapularis	Black-legged tick	IXOSC	Arthropoda	B7Q4C4	5
Kryptolebias marmoratus	Mangrove killifish	KRYMA	Fish	A0A3Q2ZPP0	5
Kryptolebias marmoratus	Mangrove killifish	KRYMA	Fish	A0A3Q3BRD9	4
Kryptolebias marmoratus	Mangrove killifish	KRYMA	Fish	A0A3Q3BQB4	2
Kryptolebias marmoratus	Mangrove killifish	KRYMA	Fish	A0A3Q3BHD5	3
Kryptolebias marmoratus	Mangrove killifish	KRYMA	Fish	A0A3Q3A1L8	6
Labeo rohita	Indian major carp	LABRO	Fish	A0A498MNG7	4
Labeo rohita	Indian major carp	LABRO	Fish	A0A498M6I7	3
Labeo rohita	Indian major carp	LABRO	Fish	A0A498NHR0	2
Labeo rohita	Indian major carp	LABRO	Fish	A0A498P618	5
Labeo rohita	Indian major carp	LABRO	Fish	A0A498LV45	4
Laodelphax striatellus	Small brown planthopper	LAOST	Arthropoda	A0A482X7S2	4
Lasius niger	Black garden ant	LASNI	Arthropoda	A0A0J7L4T0	5
Lates calcarifer	Barramundi	LATCA	Fish	A0A4W6EY95	3
Lates calcarifer	Barramundi	LATCA	Fish	A0A4W6FF43	3
Lates calcarifer	Barramundi	LATCA	Fish	A0A4W6E6L5	5
Lates calcarifer	Barramundi	LATCA	Fish	A0A4W6CXL1	4
Lates calcarifer	Barramundi	LATCA	Fish	A0A4W6BT56	4
Lates calcarifer	Barramundi	LATCA	Fish	A0A4W6F481	3
Latimeria chalumnae	Coelacanth	LATCH	Fish	H3B3D6	4
Latimeria chalumnae	Coelacanth	LATCH	Fish	H3AQG5	4
Latimeria chalumnae	Coelacanth	LATCH	Fish	H3AGA5	4
Leptosomus discolor	Madagascar cuckoo roller	LEPDC	Bird	A0A091Q0G6	4
Leptosomus discolor	Madagascar cuckoo roller	LEPDC	Bird	A0A091PYW1	3
Leptosomus discolor	Madagascar cuckoo roller	LEPDC	Bird	A0A091P6J2	3
Lepisosteus oculatus	Spotted gar	LEPOC	Fish	W5MB82	4
Lepisosteus oculatus	Spotted gar	LEPOC	Fish	W5MQ69	3
Lepisosteus oculatus	Spotted gar	LEPOC	Fish	W5N6M9	4
Leptonychotes weddellii	Weddell seal	LEPWE	Mammal	A0A2U3XSK5	4
Limosa lapponica baueri	Bar-tailed godwit	LIMLA	Bird	A0A2I0TF21	4
Limosa lapponica baueri	Bar-tailed godwit	LIMLA	Bird	A0A2I0TKM8	1
Limosa lapponica baueri	Bar-tailed godwit	LIMLA	Bird	A0A2I0TAN3	3
Lipotes vexillifer	Yangtze river dolphin	LIPVE	Mammal	A0A340XLY7	3
Lipotes vexillifer	Yangtze river dolphin	LIPVE	Mammal	A0A340X9P9	4
Lipotes vexillifer	Yangtze river dolphin	LIPVE	Mammal	A0A340WF56	3
Lottia gigantea	Giant owl limpet	LOTGI	Mollusca	V3ZKY4	3
Lottia gigantea	Giant owl limpet	LOTGI	Mollusca	V4ASZ9	1
Lottia gigantea	Giant owl limpet	LOTGI	Mollusca	V4BSN5	4
Lottia gigantea	Giant owl limpet	LOTGI	Mollusca	V4A5P5	7
Loxodonta africana	African elephant	LOXAF	Mammal	G3SS28	4
Loxodonta africana	African elephant	LOXAF	Mammal	G3T483	4
Loxodonta africana	African elephant	LOXAF	Mammal	G3TSK4	3
Lucilia cuprina	Green bottle fly	LUCCU	Arthropoda	A0A0L0BXZ2	4
Macaca fascicularis	Crab-eating macaque	MACFA	Mammal	G7PLB5	3
Macaca fascicularis	Crab-eating macaque	MACFA	Mammal	A0A2K5UU31	4
Macaca fascicularis	Crab-eating macaque	MACFA	Mammal	A0A2K5TRP7	3
Macaca fascicularis	Crab-eating macaque	MACFA	Mammal	A0A2K5WB98	4
Macaca mulatta	Rhesus macaque	MACMU	Mammal	F7BEU8	4
Macaca mulatta	Rhesus macaque	MACMU	Mammal	TAU	4
Macaca mulatta	Rhesus macaque	MACMU	Mammal	F6Y384	3
Macaca nemestrina	Pig-tailed macaque	MACNE	Mammal	A0A2K6AYY5	4
Macaca nemestrina	Pig-tailed macaque	MACNE	Mammal	A0A2K6DYD6	4
Macaca nemestrina	Pig-tailed macaque	MACNE	Mammal	A0A2K6D457	3
Macaca nemestrina	Pig-tailed macaque	MACNE	Mammal	A0A2K6D8K3	3
Mandrillus leucophaeus	Drill	MANLE	Mammal	A0A2K5YI48	3
Mandrillus leucophaeus	Drill	MANLE	Mammal	A0A2K5XNJ4	4
Mandrillus leucophaeus	Drill	MANLE	Mammal	A0A2K5YQ58	3
Mandrillus leucophaeus	Drill	MANLE	Mammal	A0A2K5XBA2	4
Meleagris gallopavo	Wild turkey	MELGA	Bird	G1MSJ9	2
Meleagris gallopavo	Wild turkey	MELGA	Bird	G1MYM9	4
Meleagris gallopavo	Wild turkey	MELGA	Bird	H9H1D6	4
Merops nubicus	Northern carmine bee-eater	MERNU	Bird	A0A091QST9	3
Merops nubicus	Northern carmine bee-eater	MERNU	Bird	A0A091QTL1	3
Merops nubicus	Northern carmine bee-eater	MERNU	Bird	A0A091QLA2	4
Mesocricetus auratus	Golden hamster	MESAU	Mammal	A0A3Q0CTF1	4
Mesocricetus auratus	Golden hamster	MESAU	Mammal	A0A3Q0CQT8	3
Mesocricetus auratus	Golden hamster	MESAU	Mammal	K9RY96	4
Mizuhopecten yessoensis	Japanese scallop	MIZYE	Mollusca	A0A210R369	8
Mizuhopecten yessoensis	Japanese scallop	MIZYE	Mollusca	A0A210Q2R1	4
Mola mola	Ocean sunfish	MOLML	Fish	A0A3Q3WFC7	3
Mola mola	Ocean sunfish	MOLML	Fish	A0A3Q3XKV2	3
Mola mola	Ocean sunfish	MOLML	Fish	A0A3Q3XNA7	3
Mola mola	Ocean sunfish	MOLML	Fish	A0A3Q3VWB2	4
Mola mola	Ocean sunfish	MOLML	Fish	A0A3Q3VWL0	4
Mola mola	Ocean sunfish	MOLML	Fish	A0A3Q3VMH1	3
Monodelphis domestica	Gray short-tailed opossum	MONDO	Mammal	A0A5F8GL79	4
Monodelphis domestica	Gray short-tailed opossum	MONDO	Mammal	A0A5F8HGA2	4
Monodelphis domestica	Gray short-tailed opossum	MONDO	Mammal	A0A5F8G3U0	4
Monodon monoceros	Narwhal	MONMO	Mammal	A0A4U1EG26	4
Monodon monoceros	Narwhal	MONMO	Mammal	A0A4U1FKX7	2
Monodon monoceros	Narwhal	MONMO	Mammal	A0A4U1EL34	1
Mus musculus	Mouse	MOUSE	Mammal	TAU	4
Mus musculus	Mouse	MOUSE	Mammal	MAP4	4
Mus musculus	Mouse	MOUSE	Mammal	MTAP2	3
Muntiacus reevesi	Reeves' muntjac	MUNRE	Mammal	A0A5N3XVK0	4
Muntiacus reevesi	Reeves' muntjac	MUNRE	Mammal	A0A5J5MNI8	4
Muntiacus reevesi	Reeves' muntjac	MUNRE	Mammal	A0A5N3X1X6	4
Mustela putorius furo	European domestic ferret	MUSPF	Mammal	M3YU61	4
Mustela putorius furo	European domestic ferret	MUSPF	Mammal	M3Y9Q3	4
Mustela putorius furo	European domestic ferret	MUSPF	Mammal	M3Y9H4	4
Myotis brandtii	Brandt's bat	MYOBR	Mammal	S7N651	3
Myotis brandtii	Brandt's bat	MYOBR	Mammal	S7MHQ5	4
Myotis davidii	David's myotis	MYODS	Mammal	L5LGI6	3
Myotis davidii	David's myotis	MYODS	Mammal	L5LH98	4
Myotis lucifugus	Little brown bat	MYOLU	Mammal	G1PMR5	4
Myotis lucifugus	Little brown bat	MYOLU	Mammal	G1P3J3	4
Myotis lucifugus	Little brown bat	MYOLU	Mammal	G1PQ05	4
Nasonia vitripennis	Parasitic wasp	NASVI	Arthropoda	K7IXQ1	3
Neophocaena asiaeorientalis asiaeorientalis	Yangtze finless porpoise	NEOAA	Mammal	A0A341BZM7	4
Neophocaena asiaeorientalis asiaeorientalis	Yangtze finless porpoise	NEOAA	Mammal	A0A341AXS5	3
Neophocaena asiaeorientalis asiaeorientalis	Yangtze finless porpoise	NEOAA	Mammal	A0A341CR48	4
Neolamprologus brichardi	Fairy cichlid	NEOBR	Fish	A0A3Q4HL98	3
Neolamprologus brichardi	Fairy cichlid	NEOBR	Fish	A0A3Q4HKC5	3
Neolamprologus brichardi	Fairy cichlid	NEOBR	Fish	A0A3Q4G4H4	3
Neolamprologus brichardi	Fairy cichlid	NEOBR	Fish	A0A3Q4M3I2	4
Neolamprologus brichardi	Fairy cichlid	NEOBR	Fish	A0A3Q4IAE9	4
Neolamprologus brichardi	Fairy cichlid	NEOBR	Fish	A0A3Q4HNX7	3
Neomonachus schauinslandi	Hawaiian monk seal	NEOSC	Mammal	A0A2Y9I3G8	3
Neomonachus schauinslandi	Hawaiian monk seal	NEOSC	Mammal	A0A2Y9G5L7	4
Neomonachus schauinslandi	Hawaiian monk seal	NEOSC	Mammal	A0A2Y9GTQ2	4
Nestor notabilis	Kea	NESNO	Bird	A0A091RPL0	3
Nestor notabilis	Kea	NESNO	Bird	A0A091RWS5	4
Nestor notabilis	Kea	NESNO	Bird	A0A091RWN7	4
Nipponia nippon	Crested ibis	NIPNI	Bird	A0A091UJ29	4
Nipponia nippon	Crested ibis	NIPNI	Bird	A0A091WVL6	3
Nipponia nippon	Crested ibis	NIPNI	Bird	A0A091V116	4
Nomascus leucogenys	Northern white-cheeked gibbon	NOMLE	Mammal	G1QXZ9	4
Nomascus leucogenys	Northern white-cheeked gibbon	NOMLE	Mammal	A0A2I3HQ73	2
Nomascus leucogenys	Northern white-cheeked gibbon	NOMLE	Mammal	G1R6A0	3
Octopus bimaculoides	California two-spotted octopus	OCTBM	Mollusca	A0A0L8G8F3	1
Octopus bimaculoides	California two-spotted octopus	OCTBM	Mollusca	A0A0L8G8F1	3
Octopus bimaculoides	California two-spotted octopus	OCTBM	Mollusca	A0A0L8G9C7	3
Odobenus rosmarus divergens	Pacific walrus	ODORO	Mammal	A0A2U3VV95	4
Odobenus rosmarus divergens	Pacific walrus	ODORO	Mammal	A0A2U3WPQ5	4
Odobenus rosmarus divergens	Pacific walrus	ODORO	Mammal	A0A2U3WAP1	3
Oncorhynchus mykiss	Rainbow trout	ONCMY	Fish	A0A060WGB7	6
Oncorhynchus mykiss	Rainbow trout	ONCMY	Fish	A0A060WTP6	4
Oncorhynchus mykiss	Rainbow trout	ONCMY	Fish	A0A060XAK4	4
Oncorhynchus mykiss	Rainbow trout	ONCMY	Fish	A0A060Y7Y4	1
Oncorhynchus mykiss	Rainbow trout	ONCMY	Fish	A0A060XMB3	4
Oncorhynchus mykiss	Rainbow trout	ONCMY	Fish	A0A060W755	4
Oncorhynchus mykiss	Rainbow trout	ONCMY	Fish	A0A060X553	3
Oncorhynchus mykiss	Rainbow trout	ONCMY	Fish	A0A060VT56	3
Ooceraea biroi	Clonal raider ant	OOCBI	Arthropoda	A0A026W0X5	5
Ophiophagus hannah	King cobra	OPHHA	Reptile	V8NZ17	3
Ophiophagus hannah	King cobra	OPHHA	Reptile	V8PH12	4
Opisthocomus hoazin	Hoatzin	OPIHO	Bird	A0A091VYF8	3
Opisthocomus hoazin	Hoatzin	OPIHO	Bird	A0A091WP52	4
Opisthocomus hoazin	Hoatzin	OPIHO	Bird	A0A091VKA8	4
Oreochromis niloticus	Nile tilapia	ORENI	Fish	A0A669BA63	4
Oreochromis niloticus	Nile tilapia	ORENI	Fish	A0A669BVP5	4
Oreochromis niloticus	Nile tilapia	ORENI	Fish	I3K6X3	4
Oreochromis niloticus	Nile tilapia	ORENI	Fish	A0A669DAY7	4
Oreochromis niloticus	Nile tilapia	ORENI	Fish	I3JRS4	3
Oreochromis niloticus	Nile tilapia	ORENI	Fish	I3J8Y1	4
Ornithorhynchus anatinus	Duckbill platypus	ORNAN	Mammal	F7DLY4	4
Ornithorhynchus anatinus	Duckbill platypus	ORNAN	Mammal	K7ECA0	1
Ornithorhynchus anatinus	Duckbill platypus	ORNAN	Mammal	F7EPK0	3
Oryzias javanicus	Javanese ricefish	ORYJA	Fish	A0A3S2PAZ7	4
Oryzias javanicus	Javanese ricefish	ORYJA	Fish	A0A437DK15	4
Oryzias javanicus	Javanese ricefish	ORYJA	Fish	A0A3S2MH74	3
Oryzias javanicus	Javanese ricefish	ORYJA	Fish	A0A3S2PFR0	5
Oryzias javanicus	Javanese ricefish	ORYJA	Fish	A0A437C5Z7	3
Oryzias latipes	Japanese rice fish	ORYLA	Fish	A0A3B3HRW9	4
Oryzias latipes	Japanese rice fish	ORYLA	Fish	H2MMP5	3
Oryzias latipes	Japanese rice fish	ORYLA	Fish	A0A3B3HXM0	7
Oryzias latipes	Japanese rice fish	ORYLA	Fish	A0A3B3ICW6	4
Oryzias latipes	Japanese rice fish	ORYLA	Fish	A0A3B3H6H3	4
Otolemur garnettii	Small-eared galago	OTOGA	Mammal	H0XKN4	4
Otolemur garnettii	Small-eared galago	OTOGA	Mammal	H0XQS4	4
Otolemur garnettii	Small-eared galago	OTOGA	Mammal	H0WKW1	4
Pangasianodon hypophthalmus	Striped catfish	PANHP	Fish	A0A5N5MJM7	6
Pangasianodon hypophthalmus	Striped catfish	PANHP	Fish	A0A5N5M601	3
Pangasianodon hypophthalmus	Striped catfish	PANHP	Fish	A0A5N5Q3U5	4
Pangasianodon hypophthalmus	Striped catfish	PANHP	Fish	A0A5N5JS44	4
Pangasianodon hypophthalmus	Striped catfish	PANHP	Fish	A0A5N5PE54	4
Pan paniscus	Pygmy chimpanzee	PANPA	Mammal	A0A2R9CLD3	3
Pan paniscus	Pygmy chimpanzee	PANPA	Mammal	A0A2R8ZFZ1	4
Pan paniscus	Pygmy chimpanzee	PANPA	Mammal	A0A2R9CB91	4
Pan troglodytes	Chimpanzee	PANTR	Mammal	H2R011	3
Pan troglodytes	Chimpanzee	PANTR	Mammal	TAU	4
Pan troglodytes	Chimpanzee	PANTR	Mammal	A0A2I3SAN5	4
Papio anubis	Olive baboon	PAPAN	Mammal	A0A2I3MEY7	4
Papio anubis	Olive baboon	PAPAN	Mammal	A0A096P681	4
Papio anubis	Olive baboon	PAPAN	Mammal	A0A2I3MX08	3
Papio anubis	Olive baboon	PAPAN	Mammal	A0A096MXL6	3
Papilio machaon	Old World swallowtail butterfly	PAPMA	Arthropoda	A0A194RTI1	4
Papilio xuthus	Asian swallowtail butterfly	PAPXU	Arthropoda	A0A194PXK9	4
Patagioenas fasciata monilis	Band-tailed Pigeon	PATFA	Bird	A0A1V4JR26	5
Patagioenas fasciata monilis	Band-tailed Pigeon	PATFA	Bird	A0A1V4J723	3
Patagioenas fasciata monilis	Band-tailed Pigeon	PATFA	Bird	A0A1V4K704	4
Pediculus humanus subsp. corporis	Body louse	PEDHC	Arthropoda	E0VKL7	4
Pelecanus crispus	Dalmatian pelican	PELCR	Mammal	A0A091T268	2
Pelecanus crispus	Dalmatian pelican	PELCR	Mammal	A0A091T0F7	2
Pelecanus crispus	Dalmatian pelican	PELCR	Mammal	A0A091TTK8	4
Pelecanus crispus	Dalmatian pelican	PELCR	Mammal	A0A091SNL9	1
Pelodiscus sinensis	Chinese softshell turtle	PELSI	Reptile	K7FNJ0	4
Pelodiscus sinensis	Chinese softshell turtle	PELSI	Reptile	K7FWP3	1
Pelodiscus sinensis	Chinese softshell turtle	PELSI	Reptile	K7FV68	4
Penaeus vannamei	Whiteleg shrimp	PENVA	Arthropoda	A0A3R7LS07	5
Perca flavescens	American yellow perch	PERFV	Fish	A0A484CRL5	4
Perca flavescens	American yellow perch	PERFV	Fish	A0A484CII4	3
Perca flavescens	American yellow perch	PERFV	Fish	A0A484CVP7	3
Perca flavescens	American yellow perch	PERFV	Fish	A0A484C7P0	4
Perca flavescens	American yellow perch	PERFV	Fish	A0A484C2C9	5
Perca flavescens	American yellow perch	PERFV	Fish	A0A484C5S4	4
Petromyzon marinus	Sea lamprey	PETMA	Fish	S4RCW8	4
Petromyzon marinus	Sea lamprey	PETMA	Fish	S4RAD9	4
Phalacrocorax carbo	Great cormorant	PHACA	Bird	A0A093PVS1	3
Phalacrocorax carbo	Great cormorant	PHACA	Bird	A0A093QQY8	2
Phalacrocorax carbo	Great cormorant	PHACA	Bird	A0A093PF05	1
Phaethon lepturus	White-tailed tropicbird	PHALP	Bird	A0A091UJ15	3
Phaethon lepturus	White-tailed tropicbird	PHALP	Bird	A0A091T9P0	4
Phaethon lepturus	White-tailed tropicbird	PHALP	Bird	A0A091TRS1	1
Photinus pyralis	Common eastern firefly	PHOPY	Arthropoda	A0A5N4AUG7	3
Photinus pyralis	Common eastern firefly	PHOPY	Arthropoda	A0A5N3ZZX3	4
Phoenicopterus ruber ruber	American flamingo	PHORB	Bird	A0A091TU90	3
Phoenicopterus ruber ruber	American flamingo	PHORB	Bird	A0A091V1U8	4
hyseter macrocephalus	Sperm whale	PHYMC	Mammal	A0A455AZM6	4
hyseter macrocephalus	Sperm whale	PHYMC	Mammal	A0A455CA12	3
hyseter macrocephalus	Sperm whale	PHYMC	Mammal	A0A2Y9EIE4	4
Sus scrofa	Pig	PIG	Mammal	A0A286ZLW8	3
Sus scrofa	Pig	PIG	Mammal	A0A5G2RN10	4
Sus scrofa	Pig	PIG	Mammal	A0A287A3X7	4
Podiceps cristatus	Great crested grebe	PODCR	Bird	A0A094KHU0	2
Podiceps cristatus	Great crested grebe	PODCR	Bird	A0A094LT91	3
Poecilia formosa	Amazon molly	POEFO	Fish	A0A096MB04	7
Poecilia formosa	Amazon molly	POEFO	Fish	A0A087XCR6	3
Poecilia formosa	Amazon molly	POEFO	Fish	A0A087Y2S2	4
Poecilia formosa	Amazon molly	POEFO	Fish	A0A096M350	4
Poecilia formosa	Amazon molly	POEFO	Fish	A0A087YJJ2	3
Poecilia formosa	Amazon molly	POEFO	Fish	A0A087Y1N6	4
Poecilia reticulata	Guppy	POERE	Fish	A0A3P9P6P7	3
Poecilia reticulata	Guppy	POERE	Fish	A0A3P9NUF0	7
Poecilia reticulata	Guppy	POERE	Fish	A0A3P9P9H2	3
Poecilia reticulata	Guppy	POERE	Fish	A0A3P9PS70	5
Poecilia reticulata	Guppy	POERE	Fish	A0A3P9P8X1	3
Poecilia reticulata	Guppy	POERE	Fish	A0A3P9PKX1	3
Pomacea canaliculata	Golden apple snail	POMCA	Mollusca	A0A2T7PQE5	4
Pomacea canaliculata	Golden apple snail	POMCA	Mollusca	A0A2T7PQF4	2
Pongo abelii	Sumatran orangutan	PONAB	Mammal	H2NTQ1	4
Pongo abelii	Sumatran orangutan	PONAB	Mammal	H2PAV8	4
Pongo abelii	Sumatran orangutan	PONAB	Mammal	H2P8G4	3
Portunus trituberculatus	Swimming crab	PORTR	Arthropoda	A0A5B7D2V0	1
Propithecus coquereli	Coquerel's sifaka	PROCO	Mammal	A0A2K6FU56	3
Propithecus coquereli	Coquerel's sifaka	PROCO	Mammal	A0A2K6F2R0	4
Propithecus coquereli	Coquerel's sifaka	PROCO	Mammal	A0A2K6FT38	4
Pteropus alecto	Black flying fox	PTEAL	Mammal	L5KET1	4
Pteropus alecto	Black flying fox	PTEAL	Mammal	L5JZP9	3
Pteropus alecto	Black flying fox	PTEAL	Mammal	L5KRY1	2
Pygoscelis adeliae	Adelie penguin	PYGAD	Bird	A0A093P2F9	3
Pygoscelis adeliae	Adelie penguin	PYGAD	Bird	A0A093P263	4
Pygoscelis adeliae	Adelie penguin	PYGAD	Bird	A0A093R0T4	4
Oryctolagus cuniculus	Rabbit	RABIT	Mammal	A0A5F9C8U7	4
Oryctolagus cuniculus	Rabbit	RABIT	Mammal	A0A5F9CXY5	4
Oryctolagus cuniculus	Rabbit	RABIT	Mammal	A0A5F9CBQ4	4
Rattus norvegicus	Rat	RAT	Mammal	TAU	4
Rattus norvegicus	Rat	RAT	Mammal	MTAP2	4
Rattus norvegicus	Rat	RAT	Mammal	MAP4	3
Rhinopithecus bieti	Black snub-nosed monkey	RHIBE	Mammal	A0A2K6ML75	4
Rhinopithecus bieti	Black snub-nosed monkey	RHIBE	Mammal	A0A2K6L9K7	3
Rhinopithecus bieti	Black snub-nosed monkey	RHIBE	Mammal	A0A2K6LDH3	4
Rhinopithecus bieti	Black snub-nosed monkey	RHIBE	Mammal	A0A2K6KB93	4
Rhinopithecus roxellana	Golden snub-nosed monkey	RHIRO	Mammal	A0A2K6QG00	4
Rhinopithecus roxellana	Golden snub-nosed monkey	RHIRO	Mammal	A0A2K6PKT7	3
Rhinopithecus roxellana	Golden snub-nosed monkey	RHIRO	Mammal	A0A2K6QXG8	3
Rhinopithecus roxellana	Golden snub-nosed monkey	RHIRO	Mammal	A0A2K6RJQ9	4
Rhodnius prolixus	Triatomid bug	RHOPR	Arthropoda	T1I7V9	4
Saimiri boliviensis boliviensis	Bolivian squirrel monkey	SAIBB	Mammal	A0A2K6USE9	4
Saimiri boliviensis boliviensis	Bolivian squirrel monkey	SAIBB	Mammal	A0A2K6S2I8	4
Saimiri boliviensis boliviensis	Bolivian squirrel monkey	SAIBB	Mammal	A0A2K6V8P0	4
Sarcophilus harrisii	Tasmanian devil	SARHA	Mammal	G3WX26	4
Sarcophilus harrisii	Tasmanian devil	SARHA	Mammal	G3VLZ0	4
Sarcophilus harrisii	Tasmanian devil	SARHA	Mammal	G3W2Z1	4
Scleropages formosus	Asian bonytongue	SCLFO	Fish	A0A0P7UNP4	4
Scleropages formosus	Asian bonytongue	SCLFO	Fish	A0A0P7UZ78	2
Scleropages formosus	Asian bonytongue	SCLFO	Fish	A0A0P7XA09	3
Scleropages formosus	Asian bonytongue	SCLFO	Fish	A0A0P7USJ5	3
Scleropages formosus	Asian bonytongue	SCLFO	Fish	A0A0N8K0J8	4
Scleropages formosus	Asian bonytongue	SCLFO	Fish	A0A0P7US85	5
Scophthalmus maximus	Turbot	SCOMX	Fish	A0A2U9CB08	4
Scophthalmus maximus	Turbot	SCOMX	Fish	A0A2U9CWI5	4
Scophthalmus maximus	Turbot	SCOMX	Fish	A0A2U9CQ99	4
Scophthalmus maximus	Turbot	SCOMX	Fish	A0A2U9AW78	4
Scophthalmus maximus	Turbot	SCOMX	Fish	A0A2U9BLT3	4
Scyliorhinus torazame	Cloudy catshark	SCYTO	Fish	A0A401NL18	4
Scyliorhinus torazame	Cloudy catshark	SCYTO	Fish	A0A401NKX4	4
Ovis aries	Sheep	SHEEP	Mammal	W5NXB5	4
Ovis aries	Sheep	SHEEP	Mammal	W5PNU3	3
Ovis aries	Sheep	SHEEP	Mammal	W5QCR6	4
Sousa chinensis	Indo-pacific humpbacked dolphin	SOUCH	Mammal	A0A484GW71	3
Stegodyphus mimosarum	African social velvet spider	STEMI	Arthropoda	A0A087UGY1	1
Stegodyphus mimosarum	African social velvet spider	STEMI	Arthropoda	A0A087UT78	4
Struthio camelus australis	South African ostrich	STRCA	Bird	A0A093K6K2	3
Struthio camelus australis	South African ostrich	STRCA	Bird	A0A093GWU1	4
Struthio camelus australis	South African ostrich	STRCA	Bird	A0A093I384	4
Strigamia maritima	European centipede	STRMM	Arthropoda	T1JI61	4
Taeniopygia guttata	Zebra finch	TAEGU	Bird	A0A674HIW3	4
Taeniopygia guttata	Zebra finch	TAEGU	Bird	A0A674GPP6	5
Taeniopygia guttata	Zebra finch	TAEGU	Bird	A0A674HM54	4
Takifugu rubripes	Japanese pufferfish	TAKRU	Fish	A0A674MHF7	2
Takifugu rubripes	Japanese pufferfish	TAKRU	Fish	H2SWG5	2
Takifugu rubripes	Japanese pufferfish	TAKRU	Fish	A0A674NRG2	4
Takifugu rubripes	Japanese pufferfish	TAKRU	Fish	A0A674NCN0	6
Tarsius syrichta	Philippine tarsier	TARSY	Mammal	A0A3Q0EGU6	4
Tarsius syrichta	Philippine tarsier	TARSY	Mammal	A0A3Q0DN07	4
Tauraco erythrolophus	Red-crested turaco	TAUER	Bird	A0A093BRV2	4
Tetraodon nigroviridis	Spotted green pufferfish	TETNG	Fish	H3DG89	4
Tetraodon nigroviridis	Spotted green pufferfish	TETNG	Fish	H3CDW7	2
Tetraodon nigroviridis	Spotted green pufferfish	TETNG	Fish	H3CSC3	4
Tetraodon nigroviridis	Spotted green pufferfish	TETNG	Fish	H3D2R8	4
Tetranychus urticae	Two-spotted spider mite	TETUR	Arthropoda	T1K053	3
Tigriopus californicus	Marine copepod	TIGCA	Arthropoda	A0A553NUK2	4
Tinamus guttatus	White-throated tinamou	TINGU	Bird	A0A099ZE33	3
Tinamus guttatus	White-throated tinamou	TINGU	Bird	A0A099Z9C0	4
Tinamus guttatus	White-throated tinamou	TINGU	Bird	A0A099ZLE5	4
Tribolium castaneum	Red flour beetle	TRICA	Arthropoda	A0A139WMG5	4
Trichechus manatus latirostris	Florida manatee	TRIMA	Mammal	A0A2Y9QSP4	4
Trichechus manatus latirostris	Florida manatee	TRIMA	Mammal	A0A2Y9DHM7	4
Trichechus manatus latirostris	Florida manatee	TRIMA	Mammal	A0A2Y9R5M6	3
Tupaia chinensis	Chinese tree shrew	TUPCH	Mammal	L9LCA8	3
Tupaia chinensis	Chinese tree shrew	TUPCH	Mammal	L9JFM9	3
Tupaia chinensis	Chinese tree shrew	TUPCH	Mammal	L8YA88	3
Tursiops truncatus	Atlantic bottle-nosed dolphin	TURTR	Mammal	A0A2U4BN29	4
Tursiops truncatus	Atlantic bottle-nosed dolphin	TURTR	Mammal	A0A2U4C9V4	4
Tursiops truncatus	Atlantic bottle-nosed dolphin	TURTR	Mammal	A0A2U4C393	4
Tyto alba	Barn owl	TYTAL	Bird	A0A093F5B6	4
Tyto alba	Barn owl	TYTAL	Bird	A0A093EXC7	4
Ursus americanus	American black bear	URSAM	Mammal	A0A452RUA3	4
Ursus americanus	American black bear	URSAM	Mammal	A0A452RB43	4
Ursus americanus	American black bear	URSAM	Mammal	A0A452RRF6	4
arctos horribilis	Grizzly bear	URSAR	Mammal	A0A3Q7X287	4
arctos horribilis	Grizzly bear	URSAR	Mammal	A0A3Q7VFH6	4
arctos horribilis	Grizzly bear	URSAR	Mammal	A0A3Q7VVG9	4
Ursus maritimus	Polar bear	URSMA	Mammal	A0A384D5K2	4
Ursus maritimus	Polar bear	URSMA	Mammal	A0A384BSW3	3
Vombatus ursinus	Common wombat	VOMUR	Mammal	A0A4X2KJ55	4
Vombatus ursinus	Common wombat	VOMUR	Mammal	A0A4X2K5P8	4
Vombatus ursinus	Common wombat	VOMUR	Mammal	A0A4X2L5E1	4
Vulpes vulpes	Red fox	VULVU	Mammal	A0A3Q7SQU2	4
Vulpes vulpes	Red fox	VULVU	Mammal	A0A3Q7SG82	4
Vulpes vulpes	Red fox	VULVU	Mammal	A0A3Q7RG07	4
Xiphophorus maculatus	Southern platyfish	XIPMA	Fish	M4AVL3	4
Xiphophorus maculatus	Southern platyfish	XIPMA	Fish	M4AJ93	3
Xiphophorus maculatus	Southern platyfish	XIPMA	Fish	A0A3B5PUJ0	3
Xiphophorus maculatus	Southern platyfish	XIPMA	Fish	M3ZSW7	4
Xiphophorus maculatus	Southern platyfish	XIPMA	Fish	A0A3B5R3S2	7
Xiphophorus maculatus	Southern platyfish	XIPMA	Fish	M4AE88	3
Zootermopsis nevadensis	Dampwood termite	ZOONE	Arthropoda	A0A067RCA2	4
