# Supplementary material for: The evolution of microtubule associated proteins – a reference proteomic perspective
Source: BMC Genomics. 2022 Apr 6;23:266. doi: 10.1186/s12864-022-08502-y (PMC8985376; doi:10.1186/s12864-022-08502-y)
Supplement: Supplementary file 2 — Additional file 2. Linux bash script used for InterProtScan analysis. Code used to run InterProtScan on University of Iowa Argon HPC. [file 12864_2022_8502_MOESM2_ESM.mlx]

Archive with 8 entries (8 files):
- [Content_Types].xml
- _rels/.rels
- matlab/document.xml
- matlab/output.xml
- metadata/coreProperties.xml
- metadata/mwcoreProperties.xml
- metadata/mwcorePropertiesExtension.xml
- metadata/mwcorePropertiesReleaseInfo.xml
