# Supplementary material for: The evolution of microtubule associated proteins – a reference proteomic perspective
Source: BMC Genomics. 2022 Apr 6;23:266. doi: 10.1186/s12864-022-08502-y (PMC8985376; doi:10.1186/s12864-022-08502-y)
Supplement: Supplementary file 2 — Additional file 2. Linux bash script used for InterProtScan analysis. Code used to run InterProtScan on University of Iowa Argon HPC. [file 12864_2022_8502_MOESM2_ESM.mlx › matlab/output.xml]

<?xml version="1.0" encoding="UTF-8"?><embeddedOutputs><metaData><evaluationState>manual</evaluationState><layoutState>code</layoutState><outputStatus>error</outputStatus><splitterState><proportion>0.4</proportion></splitterState></metaData><outputArray type="array"><element><type>figure</type><outputData><figureId>82d2269b-8de4-4763-b266-3c9731fd13bb</figureId><figureUri>data:image/png;base64,iVBORw0KGgoAAAANSUhEUgAAAjAAAAGkCAYAAAAv7h+nAAAgAElEQVR4AezBDZRVBbn4/+/ZSAJyx0TMtLru4zUfG/Oi5mtCZ29elJBCJ23UGmdvkbp6AfMtxJLtRipTlJLJfINzBow0FN/N8GXvEyjq+IJS0IPJbHQpeWdEl3cEDZj5r1m/xfrPZaGiAnGG5/NxOowxxhhjKoyDMcYYY0yFcTDGGGOMqTAOxhhjjDEVxsEYY4wxpsI4GGOMMcZUGAdjjDHGmArjYIwxxhhTYRyMMcYYYyqMgzHGGGNMhXEwxhhjjKkwDsYYY4wxFcbBGGOMMabCOBhjjDHGVBgHs0NZs2YNxhhjjPlwDuZjefXVV7n77rtpampia1u1ahWFQoE1a9ZgjDHGmA/mYD6W8847j5NPPpmTTjqJ9vZ2tqaf/exnfOlLX8IYY4wxH87BbLGWlhbuvfdeOr3++uvce++9bC0zZsxgxIgR7LXXXhhjjDHmwzmYLdbY2MiGDRu4/PLL6XTDDTewNbz00kssX76cESNGYIwxxpiP5mC22MyZM+nduzcTJ07k61//On/6059YuXIlm/P000/z9NNP01VbWxvXX389EydOZMGCBWx00UUXsWHDBiZPnsxLL73ElVdeyYYNGzDGGGPM5jmYLbJo0SKWLVtGbW0tn/nMZ6ivr6fTTTfdxKb++te/8qMf/YhXXnmFrs4++2zef/99hg0bxtSpU7nvvvvoNGHCBL71rW9RKBTYc889GThwILlcDmOMMcZsnoPZIjNnzqTT8uXLOf3007n33nvpVCqVaG9vZ6M5c+Ywbtw4vvSlL9HV888/z7vvvsv555/P4MGDmTx5Mrfccgudvv71r1MoFCgUCvTr14+BAwfiOA7GGGOM2TwH85HWrFnDrFmz2GWXXVi+fDmPPPIITz31FL179+b111/n7rvvZqMDDjiABx54gC9/+ct09corr3DQQQex0SGHHMJLL71Ee3s7Xd1444306dMHY4wxxnwwB/ORbr31Vv75z38SBAHXXHMNLS0tPPbYY5x33nl0+u1vf8tGRx11FL1792ZTa9asYdddd2Ujx3HI5XJs2LABY4wxxnw8DuYjzZgxg07nn38+AwYMYOrUqTz//PP84he/4N///d955JFHWLFiBR/GcRza29vpqqOjA8dxMMYYY8zH42A+0lNPPUVHRwfV1dV02rBhAxutXLmSjo4O9t9/fz7M7rvvzrvvvstGb7/9Nj179qRHjx4YY4wx5uNxMFvshRde4IUXXmDChAkMGDCAWbNmsaWOOuooFixYQGtrK53uuusuhg8fjjHGGGM+Poed2Ntvv83111/PxIkTeeihh/gwra2tLFmyhDPPPJNOAwYMYMCAATz22GNsiX79+hFFEaeeeiqjR49m7ty5XHzxxRhjjDHm43PYidXV1bF+/XqOP/54SqUSxWKRD9K/f3++//3v09WAAQMYPHgwmzNlyhROOeUUuho1ahSPPvooDQ0NPPjgg/Tv3x9jjDHGfHwOO6nW1lZeffVVxo8fj+/7nH322Tz55JNsa47j0Lt3b4wxxhjzyTnspPr160f//v2ZP38+a9as4aGHHqK6uhpjNlq+fDn3338/m3P33XezatUqNvXggw+yatUqulq8eDGzZ8+msbGRxx9/nE099NBDvPrqq2zOokWL+Nvf/kZXy5cv5/7778cYY3ZmDjspx3E488wzueSSS6ivr2fRokXU1NSwOXV1dYgIIoKIICKICCKCiCAiiAgigoggIogIIoKIICKICCKCiCAiiAgigoggIogIIoKIICKICCKCiCAiiAgigoggIogIIoKIICKICCKCiCAiiAgigoggIogIIoKIICKICCKCiCAiiAgigoggIogIIoKIICKICCKCiCAiiAgigoggIogIIoKIICKICCKCiCAiiAgigoggIogIIoKIICKICCKCiCAiiAgigoggIogIIoKIICKICCKCiCAiiAgigoggIogIIoKIICKICCKCiCAiiAgigoggIogIIoKIICKICIcddhgnnXQSrusiIogIIoKIcPLJJ/Mf//EfiAgigoggInz729/miCOOQEQ48MAD+bd/+zeOOOII/vu//5vx48fjeR677bYbBxxwACKCiHDaaadx8MEHIyKICCKCiHDggQcycOBATjjhBEQEEUFEOOywwzjppJNwXRcRQUQQEUQEEUFEEBFEBBFBRBARRAQRQUQQEUQEEUFEEBHq6uowxphK4bCTeuqpp7j11ltJ05S5c+fy85//nPr6ejbn6aefRlVRVVQVVUVVUVVUFVVFVVFVVBVVZezYsagqqoqqoqqoKqqKqqKqqCqqiqqiqqgqqoqqoqqoKqqKqqKqqCqqiqqiqqgqqsrYsWNRVVQVVUVVUVVUFVVFVVFVVBVVRVVRVVQVVUVVUVVUFVVFVVFVVBVVRVVRVcaOHYuqoqqoKqqKqqKqqCqqiqqiqqgqqoqqoqqoKqqKqqKqqCqqiqqiqqgqqoqqoqqMHTsWVUVVUVVUFVVFVVFVVBVVRVVRVVQVVUVVUVVUFVVFVVFVVBVVRVVRVVQVVUVVGTt2LKqKqqKqqCrz58+no6ODiy66iBEjRqCqqCqqiqrSqb29nR/+8IeoKqqKqrLHHnvwm9/8BlVl6NChfPWrX6WlpYV33nmHKVOm8O677zJkyBDy+Tyqiqrypz/9iffee4/nn38eVUVVUVWiKOIrX/kKK1euRFVRVebPn09HRwcXXXQRI0aMQFVRVVQVVUVVUVXGjh2LqqKqqCqqiqqiqqgqqoqqoqqoKqrK008/jTHGVAqHndRzzz3HEUccQVVVFZ0KhQJvvvkma9asYWsYN24c28u4cePYHsaNG8f2Mm7cOLaXcePGsalSqcR3vvMdzjzzTEqlEm1tbWxqwoQJXHrppSxfvpxNvfXWW9x0003cfPPN7LHHHnQaN24cn/nMZ5gxYwZJkvDUU0/R6eijj+bAAw/k9ttvp6vZs2dz1lln0VWpVOI73/kOZ555JqVSiba2NjZn3LhxGGNMd+awkzrkkEN48cUXef/99+m0ZMkSevfuTa9evTBm5syZ1NXVUV1dzSGHHEKpVGJTQ4cO5ayzzqK+vp5NLViwgF122YWvfvWrbGqvvfbi6KOPZtGiRWx01llnceutt7LRqlWrSNOUuro6upo5cyZ1dXVUV1dzyCGHUCqVMMaYnZHDTmrgwIEMGTKE4cOHc+655zJ27Fh+/etf4zgOZueWJAnr16/n+OOPp1NdXR033XQTm3PVVVfx+uuvM3XqVLpau3Ytffr04YPssccerFixgo3q6upYsGABr732Gp1mzZrFySefzF577cVGSZKwfv16jj/+eDrV1dVx0003YYwxOyOHndj555/Po48+yjXXXEO5XOboo4/GmFtuuYX29naGDRvGsGHDmD17NkuWLOHxxx9nU3379mXGjBn89Kc/Zfny5Wz0uc99jjVr1tDe3s7mvPLKKxx99NFstNdeezFy5Ehuv/12Os2ePZvRo0fT1S233EJ7ezvDhg1j2LBhzJ49myVLlvD4449jjDE7G4ednOM49O7dG7PjKJVK5HI54jhme3vrrbeYO3cu1157LZMmTWLSpElMnTqVE088kRtuuIHNGTp0KGeddRb19fVsVCgU2H333bnzzjvZ1IsvvsjSpUsZOHAgXf3gBz9g1qxZPPvss7z77rsMHTqUjd566y3mzp3Ltddey6RJk5g0aRJTp07lxBNP5IYbbsAYY3Y2DsbsYMrlMp3SNGV7mz17NgcddBCnn346gwYNYtCgQQwaNIgf/ehH3H777bS0tLA5V111Ff/4xz9obW2lk+M4TJ06lR/+8Ifcf//9bPTss8/yrW99i4suuoj99tuProYPH86bb77Jz372M8466yy6mj17NgcddBCnn346gwYNYtCgQQwaNIgf/ehH3H777bS0tGCMMTsTB2N2MFEUUSwWKRaLbG8zZ84kCAI2NXToUPbZZx9mzpzJ5vTt25eZM2fSVV1dHTfeeCPnnXceffv2paqqipEjR3Leeedx5ZVXsjlBEHDvvfdy1lln0dXMmTMJgoBNDR06lH322YeZM2dijDE7EwdjdjCu6xIEAa7rsr0tXryYCy64gM1ZuXIlEyZMoFNHRweDBg2iK9/36ejo4KSTTmKjU089lZdffpnW1lb+8Y9/sGrVKi644AI+yBVXXMH69ev5whe+QFeLFy/mggsuYHNWrlzJhAkTMMaYnYmDMWab69WrF3369MEYY8zW4WCMMcYYU2EcjDHGGGMqjEM3cs4559De3s7f//53DjnkEA499FCefvppjDHGGNO9OHQTYRjSo0cPHMfhv/7rv6ivr+d3v/sdY8aMwRhjjDHdi0M3sWzZMq6++mo2bNjAq6++ShAEHHzwwVRVVbFmzRqM2ZmsX78e3/f55z//SVdXXHEFl1xyCcYYU+kcugnHcejo6GDFihXstttu9O/fn07vvPMOPXr0wJidxWuvvcYJJ5xAmqZ0tWjRIqZNm0ZbWxvGGFPpHLqJM844g8GDBzNy5Ejq6upobW1l0KBBHHzwwey6664Ys7O4+uqrufDCC+nfvz8btbW1cdFFFzFp0iSMMaY7cOgmxo4dy5w5c3jggQc4//zz6d+/PxdddBFz5szBmJ3Jr371K0aMGEFX48aN47LLLmPPPffEGGO6A4duZP/99+eAAw5go1GjRmHM1vLQQw/xQVpaWliwYAELFixgwYIFLFiwgAULFrB8+XI+joceeojNWbFiBXfffTcvvvgiXTU1NXH33Xdz9913s2rVKjZn3rx57LbbbgwfPhxjjOkuHLqRlpYWVqxYwYoVK1ixYgUrVqxgxYoVGPNpXXHFFYwePZoPsmDBAk488UROPPFETjzxRE488UR83+dXv/oVW+qKK65g9OjRbOp3v/sdxx13HHfeeSejRo3isssuY6Ompibuuusu7rrrLl5//XU258ILL2TZsmWMHDmSa665hgceeIDrrrsOY4ypZA7dxI033sjAgQOpq6sjDEPCMCQMQ0aPHo0xn9Sbb75JGIZcffXVfJiamhreeecd3nnnHd555x3uuOMO9tlnH6644go+yptvvkkYhlx99dVsav369Zxzzjk8+uijzJ49m6effppp06axfPlyOp177rk0NjbS2NjI1772NTZnyZIl3HPPPdx2222ce+65HH/88fzgBz/AGGMqmUM3USwWueOOO3j88ccpl8uUy2XK5TJJkmB2Xu+99x719fVcd911HHjggRx99NHcf//9dFq6dCljx45l7NixjB07lrFjxzJ27FguueQSNrrsssvYa6+9mDFjBluqra2NMAy5+eab2XPPPel07733EoYh7e3tdJo/fz6jR4+mvb2dyy67jL322osZM2awqYceeog999yT6upqOu21114MHz6c+fPns6X69u1L37596du3L71796Znz5706tULY4ypZA7dRI8ePdhvv/34ODZs2MCtt97KpZdeyqxZs2hvb8d0L+vXr2fWrFk8++yzLF26lF/96lecccYZvPjii2yJhoYGrrrqKnbbbTe21C9/+UsGDBjA8OHD2WjkyJG88MILXHHFFbS0tFBXV8eoUaNwHIeGhgauuuoqdtttNzb15ptvMmDAALrafffdWbJkCR+lpaWFz3zmM3RVV1dHQ0MDxhhT6Ry6iR//+MdMnTqV999/ny113nnn8be//Y0TTjiBZ555hilTpmC6nx49evCb3/yGXXbZhWOPPZbvf//7zJw5k+rqahoaGmhoaKChoYGGhgYaGhq48sor2chxHD6O9957j2nTphHHMV05jsNtt93G1VdfTU1NDaeffjrf/va36eQ4Dh9k/fr1OI5DV47j0N7ejjHG7MwcuolSqcTtt9/Of/7nfyIiiAgiQnV1NZuzbNkysixjypQpFAoFJk2aRI8ePTDdT1VVFX379mWjr33ta7zxxhs8++yz1NTUUFNTQ01NDTU1NdTU1FBfX88nNXfuXPbff3+OPPJINnXggQcSBAFPPfUUURSxJXr16sX69evpqr29nZ49e2KMMTszh26isbGRpqYmmpqaaGpqoqmpiaamJp588kk2Z+nSpRx66KE88cQTTJo0iQULFvCTn/yEDzJ9+nRMZVqzZg1dvfTSS/Tq1Yt9992X2tpaamtrqa2tpba2ltraWk4++WQ+qQcffJCTTz6Zzfnb3/7GrbfeyvHHH88FF1zAlth333159tln6aqlpYXjjjuOrWn69OkYY0wlcahgK1asQEToVFNTw5FHHsmRRx7JkUceyZFHHsmRRx7JMcccw+YsW7aMcrnMfffdx1FHHcVtt93G5MmT+SDjxo3DVKb333+fxsZGOrW0tPC73/2OIAjYZ599qK2tpba2ltraWmpra6mtreWkk05iSz311FO8+uqrbPTYY49x9NFHs6n29nZOO+00Jk6cyOzZs5k/fz7z5s3joxQKBTo9+OCDdPrLX/7CI488wtChQ9maxo0bhzHGVBKHCrb//vvT1NREp3nz5tHU1ERTUxNNTU00NTXR1NTEk08+yebkcjm+8IUv8Itf/IKRI0fy29/+lttuu40NGzZg/vWyLGNruv322znuuOP48pe/zNixYykUCmwNP/3pT5k/fz6d2tvb+Z//+R8OO+wwNnXppZey6667MmHCBPbYYw9uvPFGzj77bN544w0+jOM43HrrrYwePZohQ4YwcOBAGhsb2XvvvTHGmJ2ZQ4WrqqqiU1VVFVVVVVRVVVFVVUVVVRVVVVVUVVWxOV/96lf53Oc+x0b9+vUjl8vxz3/+E/OvFccx+XyeMAzZWh588EEefvhhWltbmTBhAh/XiBEjeO2119jUww8/zOjRo+nkOA4dHR3ss88+bOrKK6/kqaeeYqORI0eyevVq9t57bzYaMWIEr732GpvyfZ9Vq1Zxzz33sHr1ak499VSMMWZn59CNvPHGG1xwwQXU1NSwbt06Zs2axQc56qijWLhwIS0tLXRauHAh+Xye3r17Y/61siyjU5ZlbE19+vRhl112oVL17dsXx3EwxhgDDt3ECy+8wDe+8Q2yLGPFihW8++67TJ8+nXPPPZfN2WeffZgyZQrf/e53Offcc7n88sv5xS9+gfnXKxaLFItFkiTh09pll104++yzMcYY0704dBPnn38+d999N/PmzaPTZz/7WZqamkjTlHXr1rE5I0aM4NFHH+Waa67hkUce4ZBDDsHsGIIgYGvo1asXN998M11lWYbv+/i+j+/7+L6P7/v4vk+pVMIYY8yOz6Gb+N///V8OOOAANrXnnnuybt06PojjOPTu3Ruz83BdlyiKiKIIz/PoFEURURTheR7GGGN2fA7dxL777ss999xDV3/9619ZvXo1ffr0wZiuPM/D8zwKhQKdPM/D8zxc18UYY8yOz6GbuOOOO5g0aRKDBg1i7dq1DB48mJqaGqZNm4YxH8TzPJIkwRhjTGVx6CayLGPp0qXccsstXHLJJVxzzTU0NTXRt29fjDHGGNO9OFS4lpYWWlpaOOecc/j73/9Ov379GDlyJF/84hd56623CMOQdevWYYwxxpjuw6HCXXLJJQwbNoxXX32VU045hWHDhjFs2DCGDRvGqFGj+MY3vkHPnj0xOz7f98nn8+TzefL5PPl8nnw+j+/7GGOMMV05VLgZM2awePFijjnmGP785z+zePFiFi9ezOLFi1m8eDE333wzpjIUi0WSJCFJErIsI0kSkiShWCxijDHGdOXQTTQ2NlJVVYWpXK7r4rouruvSyXVdXNfFdV2MMcaYrhy6kddff51Ro0YxePBgRowYwfz58zHmw6Rpiu/7GGOMqSwO3cTTTz+N7/scdNBBTJs2jeHDh3PhhRcybdo0jDHGGNO9OHQTEyZMYN68efzyl79kwIABjB8/niVLlnDDDTdgjDHGmO7FoZtoa2vjwAMPZFOf//znaWtrw1SWjo4OjDHGmA/i0E3sueeePPjgg3S1cuVKWltb6du3L8YYY4zpPhy6iT/84Q/8+Mc/ZvDgwdTU1DB8+HCOP/54pkyZgjHGGGO6F4duYtmyZagqU6dOpVevXowfP55FixZx8sknY4wxxpjuxaGbOO+881i5ciWHH344c+bMYcSIEfTr1w9jjDHGdD8O3cTIkSMpFousXbuWj+vtt99mypQpGGOMMaYyOHQTzz77LL///e859NBDqa6uprq6murqag4++GA+yqRJk5g3bx5mx5HL5diasiwjTVPSNCVNU9I0JU1TsiwjyzLSNCVNU9I0JU1T0jQlyzKMMcbsmBy6icbGRpqammhqauLJJ5/kySef5Mknn2TRokV8mLvuuovevXtjujff94njmDiOieOYOI6J45jGxkZc1yWOY+I4Jo5j4jgmjmN83ydNU4wxxux4HLqJnj17UlVVRVVVFVVVVVRVVVFVVUVVVRUf5NVXX2XWrFlMmDAB071lWUaSJCRJQpIkJElCkiQkSUKSJCRJQpIkJElCkiQkSYLneWRZhjHGmB2PQ4WbM2cOBx98MIceeiiHH344L7zwAlvq4osvZsqUKfTq1YuPMn36dIzprqZPn44xxlQShwq2du1a4jgmjmOeeuopzj77bM4880y2xPXXX883vvENDj74YLbEuHHjMKa7GjduHMYYU0kcKthbb71F//79OeWUU/jsZz/LueeeS3t7O62trXyUe++9l1tuuYXDDz+cgQMH8u6773L44Yezbt06jDHGGLNjc6hg7733Hrvssgtd7brrrnR0dPBRHnroIZ577jmee+45Fi5cyG677cZzzz1Hz549McYYY8yOzcFsdVmWYUxXWZYRxzFxHGOMMebTc+gGVq1axapVq1i1ahWdXn/9dVatWsWqVatYtWoVH6VPnz4899xzbC1xHJPL5SiVShjTKcsyLr/8ci6//HKyLMMYY8yn41DhWlpaGDJkCEOGDGHIkCGsWbOG008/nSFDhjBkyBCGDh3K9pZlGZ1WrlzJtpZlGVmWsa1kWUaapqRpSpqmpGlKmqakacqnlWUZvu/j+z6+7+P7Pr7v4/s+nXzfx/d9fN/H931838f3fdI0pdJ4nkcQBARBgOu6bAtZlpFlGVmWkWUZWZaRZRlZlmGMMd2NQwXbf//9Wbp0KUuXLmXp0qUsXbqUpUuXsnTpUpYuXcrSpUv561//yvZWLBYpFotEUcS2lGUZ+XyefD5PmqZsC1mW0djYSGNjI77v09jYSGNjI42NjWRZxqcRxzGe51EsFikWixSLRYrFIsVikebmZorFIsVikWKxSLFYpFgsUl9fT2NjI5WoWCxSLBbZVuI4xvd9fN8nn8/j+z6+7+P7PsYY0904mK3OdV2CIGBbc12XTq7rsq14nkexWKRYLOJ5HvX19RSLRYrFIq7r8mntt99+uK6L67q4rovruriui+u6uK6L67q4rovruriui/lgxWKR5uZmmpubcV2XJElobm6mubkZY4zpbhxMRevo6KC5uRnP8zDGGGN2Fg5mq4vjmHw+T5qmbGtZlrE1ZVlGHMeEYUgYhoRhSBiGhGFIlmXEcUwYhoRhSBiGhGFIGIaUSiV2dKVSiVKpRKlUolQqUSqVKJVKlEolSqUSpVKJUqlEqVSiVCqRZRk7ujRNSdOUNE1J05Q0TUnTlE5pmpKmKWmakqYpaZqSpilZlmGMMZXOwWx1pVKJLMsol8tsS1mW4fs+uVyOLMvYGtI0JU1TCoUChUKBQqFAoVCgUCgQRRH19fUUCgUKhQKFQoFCoUChUCAMQz6JOI7J5/Pk83ny+Tz5fJ58Pk8+nyefz5PP58nn8+TzefL5PGEY8kmVy2XK5TLlcplyuUy5XKZcLlMulymXy5TLZcrlMuVymXK5TJZl7MhKpRJhGBLHMXEcE8cxcRwTxzGu69LY2Egcx8RxTBzHxHFMGIaEYYgxxlQ6B7PVRVFEp/r6erYl13XJsoxOWZaxtbiuSxAEBEFAEAQEQUAQBARBQBAEBEFAEAQEQUAQBARBwCcVBAFJkpAkCUmSkCQJSZKQJAlJkpAkCUmSkCQJSZJQLBb5pIrFIsVikWKxSLFYpFgsUiwWKRaLFItFisUixWKRYrFIsVjE8zx2ZCtXriQIApIkIUkSkiQhSRKSJCFJEpIkIUkSkiQhSRKSJCFJErIswxhjKp1DBVuxYgXV1dVUV1dTXV1NdXU11dXVVFdXU11dTXV1NQcffDDbW2NjI53iOGZba25uplgs4nkeW0uapoRhSBiGhGFIGIaEYUgYhoRhSBiGhGFIGIaEYUgYhnxS++23H67r4rouruviui6u6+K6Lq7r4rouruviui6u62KMMcZ0cqhg+++/PwsXLmThwoUsXLiQhQsXsnDhQhYuXMjChQtZuHAhCxYsYHvLsoxOruuyrbmuSxAEbE2u61IoFCgUChQKBQqFAoVCgUKhQKFQoFAoUCgUKBQKFAoFCoUCxhhjzPbkUOH69etHv3796NevH++//z7vvPMOb7/9Nm+//TZvv/02d955J/8qWZZRiVzXJQgCgiAgCAKCICAIAoIgIAgCgiAgCAKCICAIAoIgwBhjjNmeHLqJqVOn4nke3/ve9/jmN79JbW0t3/zmN7n33nvZ3lzXpVOhUGBbyLKMNE1J05Q0TUnTlDRNSdOULMswxhhjujuHbuKOO+7ggQce4OGHH+Zzn/scTU1NzJ49m/79+/OvUi6X2VbiOCaOY+I4Jo5j4jgmjmOyLMMYY4zp7hy6iQ0bNrDffvvRp08f3nnnHTodddRRrFixgnXr1vGvUCgU2BZc1yVJEpIkIUkSkiQhSRKSJMHzPMy/VpqmpGlKmqakaUqapqRpSpqmpGlKmqakaUqapqRpSpqmZFmGMcaYLefQTey+++785S9/oVO/fv1oaWmhU3t7O+vWrWN7iOOYOI7xPI8gCFi5ciVxHFMqlagUruuSpilhGBKGIWEYEhPT6xAAACAASURBVIYhYRgShiFhGBKGIWEYEoYhYRgShiGu62IgTVPiOCaOY+I4Jo5j4jgmjmPiOCaOY+I4Jo5j4jgmjmPiOMb3fbIswxhjzJZx6CauueYaTjvtNFauXMn3v/99PM9j8ODBrF27lj59+rA9ZVlGmqZUIs/ziKKIQqFAoVCgUChQKBQoFAqkaYrruhQKBQqFAoVCgUKhQKFQoFgsYv5/SZKQJAlJkpAkCUmSkCQJSZKQJAlJkpAkCUmSkCQJxhhjPh6HbmLAgAE8//zz7LfffowePZp58+bxwx/+kGeeeYbtJYoioigiiiI6RVFEFEUEQUAlCYKAIAgIgoAgCAiCgCAIcF2XQqFAEAQEQUAQBARBQBAEeJ6H+X+yLCNNU9I0JU1T0jQlTVPSNCVNU9I0JU1T0jQlTVPSNMUYY8zH49BNvPTSS/Tp04eNRITa2lqeeOIJurNSqUQYhlQi13WJ45h8Pk8+nyefz5PP58nn8+TzefL5PPl8nnw+Tz6fJ5/PE4YhhUKBHV0cx8RxTBzHxHFMHMfEcUwcx8RxTBzHxHFMHMfEcUyWZRhjjNlyDhWupaWFlpYWzjnnHP7+97/T0tJCS0sLLS0trFy5kjAMWbduHZvzxhtvcN111zFx4kR+//vf097ejtl+oigiSRKSJCFJEpIkIUkSkiQhSRKSJCFJEpIkIUkSkiShubmZIAj4JOI4Jo5j4jgmjmPiOCaOY+I4Jo5j4jgmjmPiOCaOY9I05ZPyPA/P8/A8D8/z8DwPz/PwPA/P8/A8D8/z8DwPz/Mwxhjz8ThUuEsuuYRhw4bx6quvcsoppzBs2DCGDRvGsGHDGDVqFN/4xjfo2bMnm2pra6OmpoZ/+7d/4/jjj+fxxx9n4sSJmP+rVCoRhiFhGJJlGXEcE4YhYRiSZRmfluu6uK6L67q4rovruriui+u6uK6L67q4rovruriui+u6fBJJkrA5WZZRKpXYnCAICIKAj8PzPKIoYqMsy8iyjCzLSNOUUqlElmVkWUZXSZLgui7GGGO2jEOFmzFjBosXL+aYY47hz3/+M4sXL2bx4sUsXryYxYsXc/PNN7M5Tz75JEcffTRhGOL7Pj//+c+57777MP+X53kUCgUKhQJRFFFfX0+hUKBQKOC6LpXC8zyiKCKKIqIoIooioiiivr4e13WJoogoioiiiCiKiKKIKIr4JIIgIIoioiiivr6eNE1J05Qsy+iUpilpmlIoFIiiiCiK8DwPY4wxW86hm2hsbKStrY1Ro0YxePBgRowYwfz58/kgQ4cO5dprr2Wjl19+mT333BPzf7muSxAEBEFAEAQEQUAQBARBgPlonufR3NxMc3Mzzc3NNDc309zcTHNzM57nYYwx5pNx6CaefvppfN/noIMOYtq0aQwfPpwLL7yQadOm8VFaW1u5+OKLmThxIh9k+vTpbCrLMkqlEqVSiVKpRKlUolQqkaYpWZZRKpUolUqUSiVKpRKlUolSqYTZcXieR5IkVKrLL7+cXC5HLpcjl8uRy+XI5XLkcjlyuRy5XI5cLkculyOXy5HP59mc6dOnY4wxlcShm5gwYQLz5s3jl7/8JQMGDGD8+PEsWbKEG264gQ+TZRnf/e53OeussxgxYgQfZNy4cWzK933K5TLlcplyuUy5XKZcLlMulwmCgHK5TLlcplwuUy6XKZfLxHFMHMcY82kVCgVc18V1XVzXxXVdXNfFdV1c18V1XVzXxXVdXNfFdV1c18V1XTY1btw4jDGmkjh0E21tbRx44IFs6vOf/zxtbW1szjPPPENdXR2XXXYZZ5xxBp9EFEUUi0WKxSLFYpFisUixWKRYLFIsFikWixSLRYrFIsVikSAIMB8tl8thPpzneSRJQpIkJEmC53l8kCRJSJKEJElIkgRjjKl0Dt3EnnvuyYMPPkhXK1eupLW1lb59+7Kp119/nbFjx3Ldddfh+z7GVCLXdXFdF9d1KRaLNDc309zcTHNzM83NzTQ3N9Pc3Izruriui+u6GGNMd+DQTfzhD3/gxz/+MYMHD6ampobhw4dz/PHHM2XKFDansbGRt956i9NOOw0RQUQQET6uMAzxfR/f9/F9H9/38X0f3/fxfR/f9/F9H9/38X2fUqnEx5VlGaVSiTAMCcOQMAwJw5AwDGlsbCRNU8IwJAxDwjAkDEPCMCSOY4wxxpjuyKGbqKqq4i9/+QtTp06lV69ejB8/nkWLFnHyySezORMnTkRVUVVUFVVFVfm46uvriaKIKIqIoogoioiiiCiKiKKIKIqIoogoioiiCM/z+CTiOKZQKFAoFCgUChQKBQqFAvX19URRRKFQoFAoUCgUKBQKFAoFSqUSaZpijDHGdDcOFWzFihXU19ezUc+ePTn88MOZM2cOI0aMoF+/fnQnQRAQBAFBEBAEAUEQEAQBQRAQBAFBEBAEAUEQEAQBrutiPlyapvi+jzHGmMriUOGyLONfJYoiGhsbieOYOI6J45g4jgnDkDAMieOYOI6J45g4jonjmCzLqK+vxxhjjDGfnIP5xIIgIEkSkiQhSRKSJCFJEpIkoVOSJCRJQpIkJElCkiQkSYLruhhjjDHmk3OocP/4xz+oqamhpqaGmpoaampqqKmpoaamhpqaGk499VS6gyzLyOVy5HI5crkcuVyOXC5HLpcjl8uRy+XI5XLkcjlyuRy5XI40TTHGGGO6IwdTEVzXpaOjg46ODjo6Oujo6KCjo4OOjg46Ojro6Oigo6ODjo4OOjo66OjowPM8jDHGmO7IocJ9/vOfZ968ecybN4958+Yxb9485s2bx7x585g3bx5z587FVIYwDPF9H9/36eT7Pr7vE4YhxhhjTFcOxuwg6uvriaKIKIpIkoQoioiiiPr6eowxxpiuHCrcAQccwI7C93183ycMQ7Isw/d9fN8njmPMR/M8D8/z8DwPz/PwPA/P8/A8D2OMMaYrhwq2//77M2PGDHYUURQRRRFRFJEkCVEUEUURhUKBTyvLMrIsI8sysiwjyzKyLCPLMrIsI8sysiwjyzKyLCPLMowxxpjuysFsNZ7n4XkenufheR6e5+F5Hp7n8Wm4rksQBPi+j+/7+L6P7/v4vk8+n8f3fXzfx/d9fN/H931836eT67qY/yvLMnzfx/d94jgmTVN838f3fUqlEsYYY3Z8DqYiFItFmpubaW5uprm5mebmZpqbmykWi3ieR3NzM83NzTQ3N9Pc3ExzczNJkuC6Lub/cl2XKIqIoogoikiShCiKiKIIz/Mwxhiz43MwZifkeR6e5+F5Hp7n4Xkenufhui7GGGN2fA7GGGOMMRXGwRhjjDGmwjgYY4wxxlQYB2OMMcaYCuNgKk6apvi+j+/7xHFMmqb4vo/v+6RpijHGGNPdOezE2trauP7665k4cSILFiygUnieRxRFRFFEsVikWCwSRRFRFOG6LsYYY0x357ATO/vss3n//fcZNmwYU6dO5b777qNSeJ6H53l4nofneXieh+d5uK6LMcYY09057KSef/553n33Xc4//3wGDx7M5MmTueWWW9hapk+fzvYyffp0tofp06ezvUyfPp3tZfr06WwP06dPZ3uZPn06xhjTnTnspF555RUOOuggNjrkkEN46aWXaG9vZ1NHHXUUIoKIICKICCKCiCAiiAgigoggIogIDQ0NiAgigoggIogIIoKIICKICCKCiCAiiAgigoggIogIIoKIICKICCKCiCAiiAgiQkNDAyKCiCAiiAgigoggIogIIoKIICKICCKCiCAiiAgigoggIogIIoKIICKICCJCQ0MDIoKIICKICCKCiCAiiAgigoggIogIIoKIICKICCKCiCAiiAgigoggIogIIoKI0NDQgIggIogIIoKIICKICCKCiCAiiAgigoggIogIIoKIICKICCKCiCAiiAgigoggIjQ0NCAiiAgigoggIogIIoKIICKICCKCiCAiiAgigoggIogIIoKIICKICCKCiCAiNDQ0ICKICCKCiCAiiAgigoggIogIIoKIICKICCKCiCAiiAgigoggIogIIoKIICKICA0NDYgIIoKIICKICCKCiCAiiAgigoggIhx11FEYY0ylcNhJrVmzhl133ZWNHMchl8uxYcMGNjV79mxUFVVFVVFVVBVVRVVRVVQVVUVVUVVUFVVFVVFVVBVVRVVRVVQVVUVVUVVUFVVFVVFVVBVVRVVRVVQVVUVVUVVUFVVFVVFVVBVVRVVRVVQVVUVVUVVUFVVFVVFVVBVVRVVRVVQVVUVVUVVUFVVFVVFVVBVVRVVRVVQVVUVVUVVUFVVFVVFVVBVVRVVRVVQVVUVVUVVUFVVFVVFVVBVVRVVRVVQVVUVVUVVUFVVFVVFVVBVVRVVRVVQVVUVVUVVUFVVFVVFVVBVVRVVRVVQVVUVVUVVUFVVFVVFVVBVVRVVRVVQVVUVVUVVUFVVFVVFVVBVVRVVRVVQVVUVVUVVUFVVFVVFVVBVVRVVRVVQVVUVVUVVUFVVFVVFVVBVVRVVRVVQVVUVVUVVUFVVFVVFVVBVVRVVRVVQVVUVVUVVUFVVFVVFVVJXZs2djjDGVwmEn5TgO7e3tdNXR0YHjOBhjjDFmx+awk9p9991599132ejtt9+mZ8+e9OjRA2OMMcbs2Bx2UkcddRQLFiygtbWVTnfddRfDhw/HGGOMMTs+h51Uv379iKKIU089ldGjRzN37lwuvvhijDHGGLPjc9iJjRo1ikcffZSGhgYefPBB+vfvjzHGGGN2fA47Ocdx6N27N8YYY4ypHA7GGGOMMRXGwXQL06ZNY8yYMZhPbu3atRhjjKkMDqZbOP/883nvvfcYM2YM5uN75plnOPTQQ1m9ejXGGGN2fA5mm5ozZw7HHHMM48ePZ1ubNm0aL7/8MmPGjGF7WLVqFS+88AJb29q1a9mosbGR4447josvvpht6YgjjmDy5Mkce+yxrF69mm1tzpw5HHPMMYwfP55trVwuM3LkSM455xzWrFmDMcZ0Bw5mm2lsbOSPf/wj99xzD62trdTV1bGt3HjjjXz3u9/l0ksvZfny5YwZM4ZtqaGhgdNOO41Jkyaxbt06tpZly5Zx6KGHsnr1al544QXmzZvH3LlzWb16NWeccQbbUm1tLZMnT+bYY49l9erVbCuNjY388Y9/5J577qG1tZW6ujq2lVmzZjFz5kxuvvlmjjjiCA477DDeeOMNjDGm0jmYbebaa69l9uzZ7L333qxcuZK2tjbq6urYFn7961/z2GOPMXToUMrlMrvuuitjxoxha2lra2Oj1tZW7rzzTsrlMvfccw+PPvooI0aM4JlnnuHT+spXvsJVV13Fsccey8SJE5k9ezb77rsvM2bMoF+/fpxxxhlsS7W1tUyePJljjz2W1atXsy1ce+21zJ49m7333puVK1fS1tZGXV0dW8PatWvp6pprrqFYLLLPPvuQpik/+clPeP3111m7di3GGFPJHMxWMW3aNMaMGcNGa9euZd26dXS6/PLLqa2t5a677uLZZ59l0KBBbC3vvPMOGzZsYMOGDXTV0NDAE088wZgxY/i0li1bxte+9jXa29vptHbtWnK5HEuWLOHrX/86kydPpra2lu9973tsDaNGjeKqq67i5ZdfZuXKlWzU0NBAv379OOOMM9ia5syZwzHHHMP48ePpVFtby+TJkzn22GNZvXo1W9PatWtZt24dnS6//HJqa2u56667ePbZZxk0aBCfxjPPPMOhhx7K6tWr2Wj9+vVs2LCBuro6hg0bxplnnslPfvITXnnlFYwxppI5mK3i/PPP57333mPMmDF06t27N48++iitra08/PDDjB8/nk5f/OIXuemmm9gaGhsbOfLII+nRowcDBw7k4osvpqu9996b2tpaPilVpdNXvvIVli1bxpNPPsmqVav40pe+xCGHHMLYsWP56U9/yhNPPEF9fT1VVVVs2LCBT2PVqlW88MILjBo1iquuuopTTjmF1atXs1FDQwNnnXUWW0tjYyN//OMfueeee2htbaWuro5OtbW1TJ48mWOPPZa1a9eytfTu3ZtHH32U1tZWHn74YcaPH0+nL37xi9x00018Um1tbRxxxBFMnjyZY489ltWrV9NpyJAhnHDCCQwbNowzzzyTTu+99x5VVVUYY/6/9uAHOOr6wPv4u9+cyDJp2tnzjkvQGcY5upNEp1pwzWKUSENBBvpTTvx5xJiJ3g6IkVQnWcc/R+leQi8/r3KBQItUdF3wdNBkdnOD4QBjChIHojZyk4iYuwZP0jZxaZ3I2uLSZ/a5yRzXp+09hNDzC5/XS2xmkAmzbt06BgYGCIfDZOXn53PixAkmTZpEJpOhpaWFiooKCgsLGY/R0VHG9PT00Nrayv79+8l6+umnOXjwII7jcPToUerr6yktLaW8vJzxeuCBB0gkEhw+fBhjDMPDw5SVlTE0NERzczNdXV0UFRVx8uRJGhsbmT9/Pjk5OYxXS0sLd955J6tXr+bUqVM4joPneYRCIVKpFGPKy8uZKE8++STxeJypU6cyODjI6OgolZWVZLmuS2trKz6fj3PV1dXFokWLePrpp8nPz+fEiRNMmjSJTCZDS0sLFRUVFBYWMh79/f3MnDmT06dP47ou0WiUUChEKpVi/fr1TJ48mWeffZbe3l5WrlzJzJkzyc/PR0TEZgaZEJs3b+aOO+7g0Ucf5b333iMcDpM1Y8YMcnNzKSoqYmRkhKqqKsajv7+fmTNncvr0abIGBgZ49913GRwcZExXVxf33HMPkUiEW265hWg0yniNjo7ywgsvEIlEWL58OVmO4+B5HmVlZQwNDZFVX1/PTTfdxKWXXkpDQwNnY3R0lDEjIyO8/PLLdHV1kUgk2Lt3LwsXLmTatGl4nkcoFCKdTjOR0uk0p06dImvNmjW4rktbWxtvvvkmN954I1nFxcWcq23btrF161bWrVvHl7/8ZbJmzJhBbm4uRUVFjIyMUFVVxXgVFhbS39/PG2+8wdDQEK7rEo1GCYVCpFIpdu7cSSQSoaGhgXA4zBNPPIGIiO0MMiGam5t59dVXKS8vp6uri0svvZRwOExWe3s7fX19rFmzhvEqLCykv7+fN954g6GhIVzXJRqNUlFRQSqVYozjOLS1tTF37lzGq7+/n5kzZ/LZZ59xxRVX8NFHH5FIJMhyHAfP8ygrK2NoaIgdO3bQ09NDXV0dZ6O/v5+ZM2dy+vRpstLpNF/4whc4fPgws2fPJhqN4rouFRUVOI5DMpnE5/MxEYaGhhgeHsbn87F3715GRkbYvXs3q1atIuvyyy/nqaeeYqI0NTURi8WYMWMGf/VXf0XW5s2baW9vp6+vjzVr1jBeR44cIcsYw/DwMGVlZQwNDeG6LtFolFAoRCqVYsGCBezYsYNrr70WEZELgUHOWSaTIZPJcKaWlhYOHDhAOBwmKycnh3NljGF4eJiysjKGhoZwXZdoNEooFCKVSjFRCgsL6e/v5/333ycej9Pd3U0kEiGRSJDlOA6e51FWVsbo6Chnq6amhunTp9Pf388bb7zB0NAQV1xxBVdffTU1NTU8/vjjHDhwgKqqKvLy8shkMgQCASbCpk2bWLx4MaWlpTQ3N5Ofn8+JEyeYNGkSmUyGlpYWKioqKCwsZKL8+te/JpPJcKYf/vCHfPzxx+Tk5HAuHnjgARKJBIcPH8ZxHDzPo6ysjKGhIVzXJRqNEgqFSKfTiIhcSAxyznJycigtLaW+vp4zTZ06Fdd1ORcNDQ0EAgGuvvpqOjs7cRwHz/MoKytjaGgI13WJRqOEQiHS6TTnYt26dYTDYbKMMQwPD1NWVsavfvUruru7iUQivPjii9x22204jkMymSQ3N5ezUVNTwy9/+Ut8Ph/GGIaHhykrK2NoaIjm5ma6urooKiri5MmTNDY2Mn/+fHJycpgo27dvp6enhyNHjrBt2zaam5uZMWMGubm5FBUVMTIyQlVVFediaGiI3t5exixYsICamhrONGnSJP7kT/6Ec/XCCy8QiURYvnw5WY7j4HkeZWVlDA0N4boura2t+Hw+REQuJAYZt/3797NgwQIWL17M3//933Pw4EEcx+Ho0aPU19dTWlpKeXk541VXV8fhw4f58Y9/zObNm3nwwQfJchwHz/MoKytjaGgI13VpbW3F5/NxLh588EE+/fRTwuEwWY7j4HkeZWVl/OpXv+Ltt99m06ZNlJSUkBUIBDgbNTU1pFIp4vE4YxzHwfM8ysrKGBoaIqu+vp6bbrqJSy+9lIaGBiZCIpFg4cKFfOlLX2LMoUOH2LZtG83NzbS3t9PX18eaNWs4Fy0tLdx5552sXr2aU6dOkdXc3MxPf/pTbr75Zo4ePUp9fT2hUIgpU6Zwrk6fPs0VV1zBRx99RCKRIMtxHDzPo6ysjNHRUYqLixERudAYZFxisRibN29m69atLFmyhNLSUhobG7nnnnuIRCLccsstRKNRxquuro6f/exnvPjii/h8PmbPns0Xv/hFHnroIZqbm3EcB8/zKCsrY3R0lOLiYibCunXrGBgYIBwOk+U4Dp7nUVZWxi9/+Uu6urp4+OGHOVs1NTWkUimef/55xmzatIn+/n4cx8HzPMrKyhgaGmLHjh309PRQV1fHRNi3bx/btm2jqqqKgYEBOjo6GHPo0CG2bdvGwYMHycnJ4VyMjIzw8ssv09XVRSKRYO/evSxcuJCenh7a2tr41re+xcMPP8yiRYv4h3/4B85Fe3s75eXlPPLII7z00kt0d3cTiURIJBJkOY5DMpkkNzcXEZELkUHGpampiVgsRkFBAdXV1Wzfvp17772XxYsX09bWxty5cxmv48eP097eTkVFBWMaGxv55JNPWLJkCe3t7SxatAjHcUgmk+Tm5jIRNm/ezB133MGjjz7Ke++9RzgcJstxHDzPo6ysjNHRUc5WOp1m9+7dzJ49mzHf//732bp1K4WFhWQ5joPneZSVlTE6OspE6enpYf369cRiMVzXZdeuXdTW1tLR0cGYQ4cOEQwGOVfpdJovfOELHD58mNmzZxONRnFdl4qKCrIcx6G1tZU5c+ZwLvbs2cPu3buJx+PMnj2b66+/nuHhYbq7u4lEIrz44ovcdtttBAIBREQuVAYZl0wmw5lmzZrFtGnTOHbsGOeqoKCAeDxObW0tHR0dNDU10dnZyVtvvUVpaSl79uzh6NGj/OIXvyAQCDBRmpubefXVVykvL6erq4tLL72UcDhMluM4JJNJcnNzOVs+n4/u7m42bNhAS0sLW7Zs4Qc/+AE9PT2cyXEckskkubm5TJQPP/yQd955h4GBAbKmT5/Orl27qK2tpaOjg4kyODjIFVdcwdVXX01NTQ2PP/44Bw4coKqqiry8PDKZDBPhwIEDbNy4kbVr15Kfn091dTUbN27EdV38fj9vv/02mzZtoqSkBBGRC5lBxqWkpITVq1fz2/Ly8pgIwWCQeDxObW0tL730Env27GHM6OgoWXl5eUyUTCZDJpPhTC0tLRw4cIBwOExWIBBgvPx+P93d3WzYsIF//Md/pLe3l98lEAgwEYaGhhgeHsZxHDzP4/bbbyeVSpE1ffp0du3axfvvv89EefzxxwmHwzQ3N9PV1UVRUREnT56ksbGR+fPnk5OTw0QYHh6mr6+PDz/8kDHl5eX4/X6OHz/OlClT6Orq4uGHH0ZE5EJmkP8v7e3tlJeXEw6H+cUvfkEsFmPfvn0sXLiQo0ePUlNTQ0lJCX6/n4kSDAaJx+N8/PHHdHR0MOaGG26gsbERYwxnK51OM6a9vZ25c+dSWVnJJ598QmlpKfX19Zxp6tSpuK7LRPD7/XR3d/PZZ5/R0tLC+bJp0yYWL15MaWkpzc3NOI6D53mEQiFSqRRZ06dPp6amhrOVTqf5XeLxOJ9++inhcJis+vp6brrpJi699FIaGhqYKI7j4Hket912G2f6zW9+w+TJkxERuVgY5H+0Z88edu/eTTweZ/bs2Vx//fUcOXKErq4uli5dSiQSYenSpaxdu5aJFgwGicfj1NbW0tHRwde+9jVqamq4/fbbOVs9PT1cc801pFIpOjs7eemll9i+fTvXX3891113Hd/61rc4ePAgjuNw9OhR6uvrKS0tpby8nIni9/vp7u5mw4YNtLS0cD5s376dnp4ejhw5wrZt22hubsZxHDzPIxQKkU6nGY+enh6uueYaUqkUWZ2dnaRSKcbE43E++eQTwuEwO3bsoKenh7q6Os5VV1cXixYt4r777uPkyZM4jsN3v/tdAoEAd911F4sWLSIYDOL3+xERuVgY5A86cOAAGzduZO3ateTn51NdXc3GjRtxXZes6upq2tramDNnDudLMBgkHo9TW1vLfffdRzgcZjxmzZpFNBolFArR1NTExo0byc/Pp6amhu9///ssW7aMrq4u7rnnHiKRCLfccgvRaJSJ5vf76e7uZsOGDbz11ltMlEQiwcKFC/nSl77EmEOHDrFt2zaam5txHIdkMonP5+NspdNpZs2aRTQaJRQKkUql+PnPf04oFCKVSjHm+eef5/XXXyccDjMRnnvuObZu3cqWLVuYNWsW1157LT/72c9wHAfP8zh06BDr1q2jqakJEZGLiUH+oOHhYfr6+vjwww8ZU15ejt/v5/jx4/yxBINBOjs7CYfDnAvXdYlGo/z7v/87P/3pTxkzd+5c/uzP/oyhoSEcx6GtrY25c+dyvvj9fn784x/zta99jYmwb98+tm3bRlVVFQMDA3R0dDDm0KFDbNu2jYMHDxIIBDhbPT09XHPNNaRSKVzXJRqNEgqFmDdvHtFolFAoRCqVYsxf/MVfcNdddzERvve97/HMM8+Qn5/Pa6+9xmOPPcbx48dJp9M4joPneSxatIhUKoWIyMXEIP+P/fv3s2DBAhYvXszs2bPxPI/bbruNM/3mN79h8uTJ/DEVFBQwEVzXJRqN8s1vfpPTp09zJp/Pxx+Lz+djrVysCgAAFH9JREFUIvT09LB+/XpisRiu67Jr1y5qa2vp6OhgzKFDhwgGg4zHrFmziEajhEIhUqkUrusSjUYJhULMmzePaDRKKBSiq6uLhx56CMdxmDNnDmfr5ZdfxnEc9uzZw5jPPvuMTCZDZWUl8+bN4+677+axxx7j2LFjZDmOg+d53HXXXYiIXEwM8t/EYjE2b97M1q1bWbJkCaWlpfzpn/4p3/3udwkEAtx1110sWrSIYDCI3+/HFs8//zwlJSWsWrWKLNd1+fa3v01hYSH19fU4jsN1113Hl7/8ZWzz4Ycf8s477zAwMEDW9OnT2bVrF7W1tXR0dDARXNclGo0SCoVIpVK4rks0GiUUCjFv3jx+8IMf8Hd/93f85V/+JbW1tZythx56iI0bN/KVr3yF+++/n1gsRtbXv/515s+fz7x587j77rvJ+vTTT8nLy2OM4zjs3LkTEZGLiUH+m6amJmKxGAUFBVRXV7N9+3buvfdeFi9ejOd5HDp0iHXr1tHU1IQtYrEYr7zyColEgpGRESorK8lyXZdoNEoymeTpp5+mqakJWzz//POUlJSwatUqHMfB8zxuv/12UqkUWdOnT2fXrl28//77TBTXdYlGo4RCIVKpFK7rEo1GCYVClJSUsGfPHlauXMnZqq2t5de//jWvvvoqTzzxBD/84Q+JxWJkrV+/nsmTJ/Pss8/S29vLypUrmTlzJvn5+YiIXMwM8n99/PHHZGUyGc40a9Yspk2bxrFjx3AcB8/zWLRoEalUCls8+eSTxONxpk6dyuDgIKOjo1RWVpLlui6tra1cdtll2CIWi/HKK6+QSCQYGRmhsrISx3HwPI9QKEQqlSJr+vTp1NTUcC7279/PggULWLx4McPDw7iuSzQaJRQKkUqlcF2X1tZWfD4f41FXV0dWS0sLY3p7eykpKWHMzp07iUQiNDQ0EA6HeeKJJxARudgZhFgsxnXXXUdWSUkJq1ev5rfl5eWR5TgOnudx1113YYN0Os2pU6fIWrNmDa7r0tbWxptvvsmNN95IVnFxMZ9n/f39nOnJJ58kHo8zdepUBgcHGR0dpbKyEsdx8DyPUChEOp3mXMViMTZv3szWrVtZsmQJpaWl7N+/H9d1iUajhEIh0uk0xcXFjMfIyAjt7e3MnDmTMfv27WPDhg289dZbzJ07l9raWt5//31KS0vZsWMH1157LSIiAoaLXE9PD62trezfv5+sWCzGvn37WLhwIUePHqWmpoaSkhL8fj9jHMdh586d2MDn87F3715GRkbYvXs3q1atIuvyyy/nqaee4vOurq6OW2+9lUQiQVY6nebUqVNkrVmzBtd1aWtr48033+TGG2/EcRySySQ+n4+z1d/fz5mampqIxWIUFBRQXV3N9u3buffeezl9+jSu69La2orP52O8LrvsMpLJJI2NjTz33HMcOHCAv/mbv2H79u1s3bqVb3/72/zbv/0bf/3Xf8327dsREZH/YrjIDQwM8O677zI4OMiYrq4uli5dSiQSYenSpaxduxYbpNNpxsRiMW644Qbq6+vJz8/nxIkTTJo0iUwmQ0tLCxUVFRQWFvJ5t3LlSvLy8ohEIiQSCXw+H3v37mVkZITdu3ezatUqsi6//HKeeuopsgKBAGerrq6OW2+9lUQiwZhMJsOZZs2axbRp0zh27BhZxcXFnKtAIEAymaSxsZHq6mq6u7uZNWsWBQUFzJkzh/b2dg4dOsTy5csREZH/YrjIua5LNBqloqKCVCrFmOrqatra2pgzZw426O/v55prriGVStHb20trays7duwglUqxbNkyZsyYQW5uLkVFRYyMjFBVVYUNrrzySqZMmcIzzzxDJBIhkUiQn5/PiRMnmDRpEplMhpaWFioqKigsLGS8Vq5cSV5eHpFIhEQiQVZJSQmrV6/mt+Xl5TGRAoEAyWSSrH/+539GRET+Z4aLSDqdZkwsFuOGG26gvr4e13WJRqOEQiFSqRQ2KiwsxPM8QqEQjzzyCPF4nIKCAp5++mn8fj/Lli2jvb2dvr4+1qxZg002bdrEli1bSCaTRCIREokEM2bMIDc3l6KiIkZGRqiqquJcXHnllUyZMoVnnnmGSCRCIpEgFouxb98+Fi5cyNGjR6mpqaGkpAS/389ECwQCJJNJGhsbee655xARkT/McJHo7+/nmmuuIZVK0dvbS2trKzt27CCVSrFs2TJc1yUajRIKhUin09jo5ptvxvM8BgYGGBwcZExLSwt+v59ly5aRk5PD51ldXR0NDQ1kMhnGFBcX895775Gfn08ymSQSiZBIJGhvb6evr481a9YwETZt2sSWLVtIJpNEIhESiQRdXV0sXbqUSCTC0qVLWbt2LedLIBAgmUzS2NhIb28vIiLy+xkucEeOHCGrsLAQz/MIhUI88sgjxONxCgoKePrpp/H7/SxbtgzXdWltbcXn82GbWCzGddddh+M4eJ7H7bffTiqVYkxLSwv33HMPn2fHjx+nvb2d1157jaKiIhoaGjh16hRZGzZs4NFHHyUQCJBMJolEIhw5coScnBzGo66ujoaGBjKZDGOKi4t57733yM/PJ5lMEolESCQSVFdX09bWxpw5czjfAoEAr7/+Ol/96lcREZHfz3CBe+CBB0gkEhw+fBjHcfA8j4GBAQYHBxnT0tKC3+9n2bJlFBcXY5uenh5aW1vZv38/WY7j4HkeoVCIVCrFmPLycj7PCgoKiMfjfPDBB2zcuJFLLrmEq666img0ytVXX81bb73FyZMnCQQCvP766wQCAcbj+PHjtLe389prr1FUVERDQwOnTp0ia8OGDTz66KMEAgGSySSRSIQjR47wx3TZZZchIiJ/mOEC98ILLxCJRFi+fDlZjuPgeR633347qVSKMS0tLdxzzz3YaGBggHfffZfBwUHGOI6D53mEQiHS6TS2CAaDxONx7r//foLBIH19fUyZMoWrrrqKqVOn8p3vfIesyy67jPEqKCggHo/zwQcfsHHjRi655BKuuuoqotEoV199NW+99RYnT54kEAjw+uuvEwgEEBGRzxfDBc7v93PFFVfw0UcfkUgkyHIcB8/zCIVCpFIpxpSXl2OL/fv3s2DBAhYvXszcuXOJRqNUVFSQSqUY4zgOyWQSn8+HTYLBIPF4nBUrVvCjH/2Iuro6+vv7ufnmm7nyyiuZCMFgkHg8zv33308wGKSvr48pU6Zw1VVXMXXqVL7zne+QddlllyEiIp8/hgtYLBYjEAiwZ88euru7iUQiJBIJshzHwfM8QqEQ6XQam8RiMTZv3szWrVtZsmQJpaWlTJs2jWg0SigUIpVKMSYQCGCjYDBIPB5nxYoVdHZ2Yoxh1apVLF++nIkSDAaJx+OsWLGCH/3oR9TV1dHf38/NN9/MlVdeiYiIfH4ZLlA9PT20trayf/9+svx+P93d3UQiEV588UVuu+02HMchmUzi8/mwSVNTE7FYjIKCAqqrq9m+fTv33nsvS5cuJRqNEgqFSKfT2C4YDBKPx1mxYgU/+clPOB+CwSDxeJwVK1bQ2dmJMYZVq1axfPlyRETk88twgRoYGODdd99lcHCQMX6/n7fffptNmzZRUlJCViAQwDaZTIYzzZo1i2nTpnHs2DFc16W1tRWfz8eFIBgM0tnZyfTp0zlfgsEg8XicFStW8JOf/AQREfn8M1wg0uk0Z3Jdl2g0SkVFBalUijFTpkyhq6uLhx9+GFuVlJSwevVqflteXh5ZxcXFXEgKCgo434LBIJ2dnUyfPh0REfn8M1wA6urqKCkpYcmSJRw/fpwxrusSjUYJhUKkUilstW3bNkpKSqivrycrFouxb98+Fi5cyNGjR6mpqaGkpAS/34+MX0FBASIiYgfDBcBxHIqLi6muruab3/wmN9xwA+3t7WS5rks0GiUUCpFOp7HNwYMH2bFjB62trXzwwQdUVlaS1dXVxdKlS4lEIixdupS1a9ciIiJysTBcAG688Ub6+vooKSmhp6eH5uZm6urqCAQCPPLII8yfP5/W1lZ8Ph826enp4YknniAWi1FQUMALL7zA5MmTqaysJKu6upq2tjbmzJmDiIjIxcRwgXjggQd46KGHyHrjjTcoLi6ms7OTI0eOcP311/P+++9jmw8//JB33nmHoaEhxmzZsoXJkydTWVmJiIjIxcpwgbj33ns5ePAgjY2NvPrqq7S2tlJQUEBraytvvvkmjuNgG8dx8DyPW2+9lVQqxZgtW7bgui4iIiIXK8MF5NZbb6Wjo4PW1lbOlJubi026urpYtGgR9913H/PmzcPzPEKhEKlUijGLFi1CRETkYmW4gPzt3/4tP//5zzl16hS2eu6559i6dStbtmxh1qxZXHvttZSUlOB5HqFQiHQ6jYiIyMXOcAHJzc2lqKiI5uZmbPW9732PZ555hvz8fF577TUee+wxjh8/zje+8Q2SySQ+nw8REZGLneECs2nTJr74xS9iq88++4xMJkNlZSXz5s3j7rvv5rHHHuPYsWMEAgFEREQEDBeY/Px8li9fji2ef/55SkpKWLVqFVlf//rXmT9/PvPmzePuu+8m69NPPyUvLw8RERH5Twb5XxOLxXjllVdIJBKMjIxQWVnJ+vXrmTx5Ms8++yy9vb2sXLmSmTNnkp+fj4iIiPwng/yvefLJJ4nH40ydOpXBwUFGR0eprKxk586dRCIRGhoaCIfDPPHEE4iIiMh/McgfRW9vL3feeScdHR1kpdNpTp06RdaaNWtwXZe2tjbefPNNbrzxRhYsWMCOHTu49tprERERkf/OIOfd4sWLqa+v5ytf+Qrr168ny+fzsXfvXkZGRti9ezerVq0i6/LLL+epp55CREREfj+DnFe1tbWUl5fzL//yL0SjUXbu3MmY/Px8Tpw4waRJk8hkMrS0tFBRUUFhYSEiIiLy+xnkvDl9+jQdHR3U1tbyu7S0tDBjxgxyc3MpKipiZGSEqqoqRERE5A8zyHlz8uRJJk2axO/zT//0Txw9epT29nb6+vpYs2YNIiIi8j8zyHmTm5tLTk4Ovb29/C5//ud/zujoKFk5OTmIiIjI/x+DnFcPPvggd9xxB5lMht/2H//xHxQUFCAiIiJnxyDnVVVVFbfeeitFRUV0dnaSNTo6SjgcZt68eUydOhURERE5OwY575qamtiwYQORSIRAIEAwGOSrX/0qa9euRURERM6eQf4ovvGNb3Do0CH+9V//lb6+PmpqahAREZHxMcgf1SWXXIKIiIicG4OIiIiIZQwiIiIiljGIiIiIWMYgIiIiYhmDiIiIiGUMIiIiIpYxiIiIiFjGICIiImIZg4iIiIhlDCIiIiKWMYiIiIhYxiAiIiJiGYOIiIiIZQwiIiIiljGIiIiIWMYgIiIiYhmDiIiIiGUMIiIiIpYxiIiIiFjGICIiImIZg4iIiIhlDCIiIiKWMYiIiIhYxiAiIiJiGYOIiIiIZQwiIiIiljGIiIiIWMYgIiIiYhmDiIiIiGUMIiIiIpYxiIiIiFjGICIiImIZg4iIiIhlDCIiIiKWMYiIiIhYxiAiIiJiGYOIiIiIZQwiIiIiljGIiIiIWMYgIiIiYhmDiIiIiGUMIiIiIpYxiIiIiFjGICIiImIZg4iIiIhlDCIiIiKWMYiIiIhYxiAiIiJiGYOIiIiIZQwiIiIiljGIiIiIWMYgIiIiYhmDiIiIiGUMIiIiIpYxiIiIiFjGICIiImIZg4iIiIhlDCIiIiKWMYiIiIhYxiAiIiJiGYOIiIiIZQwiIiIiljGIiIiIWMYgIiIiYhmDiIiIiGUMIiIiIpYxiIiIiFjGICIiImIZg4iIiIhlDCIiIiKWMYiIiIhYxiAiIiJiGYOIiIiIZQwiIiIiljGIiIiIWMYgIiIiYhmDiIiIiGUMIiIiIpYxiIiIiFjGICIiImIZg4iIiIhlDCIiIiKWMYiIiIhYxiAiIiJiGYOIiIiIZQwiIiIiljGIiIiIWMYgIiIiYhmDiIiIiGUMIiIiIpYxiIiIiFjGICIiImIZg4iIiIhlDCIiIiKWMYiIiIhYxiAiIiJiGYOIiIiIZQwiIiIiljGIiIiIWMYgIiIiYhmDiIiIiGUMIiIiIpYxiIiIiFjGICIiImIZg4iIiIhlDCIiIiKWMYiIiIhYxiAiIiJiGYOIiIiIZQwiIiIiljGIiIiIWMYgIiIiYhmDiIiIiGUMIiIiIpYxiIiIiFjGICIiImIZg4iIiIhlDCIiIiKWMYiIiIhYxiAiIiJiGYOIiIiIZQwiIiIiljGIiIiIWMYgIiIiYhmDiIiIiGUMIiIiIpYxiIiIiFjGICIiImIZg4iIiIhlDCIiIiKWMYiIiIhYxiAiIiJiGYOIiIiIZQwiIiIiljGIiIiIWMYgIiIiYhmDiIiIiGUMIiIiIpYxiIiIiFjGICIiImIZg4iIiIhlDCIiIiKWMYiIiIhYxiAiIiJiGYOIiIiIZQwiIiIiljGIiIiIWMYgIiIiYhmDiIiIiGUMIiIiIpYxiIiIiFjGICIiImIZg4iIiIhlDCIiIiKWMYiIiIhYxiAiIiJiGYOIiIiIZQwiIiIiljGIiIiIWMYgIiIiYhmDiIiIiGUMIiIiIpYxiIiIiFjGICIiImIZg4iIiIhlDCIiIiKWMYiIiIhYxiAiIiJiGYOIiIiIZQwiIiIiljGIiIiIWMYgIiIiYhmDiIiIiGUMIiIiIpYxiIiIiFjGICIiImIZg4iIiIhlDCIiIiKWMYiIiIhYxiAiIiJiGYOIiIiIZQwiIiIiljGIiIiIWMYgIiIiYhmDiIiIiGUMIiIiIpYxiIiIiFjGICIiImIZg4iIiIhlDCIiIiKWMYiIiIhYxiAiIiJiGYOIiIiIZQwiIiIiljGIiIiIWMYgIiIiYhmDiIiIiGUMIiIiIpYxiIiIiFjGICIiImIZg4iIiIhlDCIiIiKWMYiIiIhYxiAiIiJiGYOIiIiIZQwiIiIiljGIiIiIWMYgIiIiYhmDiIiIiGUMIiIiIpYxiIiIiFjGICIiImKZ/wPI+kfwJOR8CgAAAABJRU5ErkJggg==</figureUri><figureSize type="array"><element>560</element><element>420</element></figureSize><regionNumbers type="array"><element>22</element><element>28</element><element>29</element><element>30</element><element>31</element><element>32</element><element>33</element><element>34</element><element>35</element></regionNumbers><originalRegionNumber>22</originalRegionNumber></outputData><lineNumbers type="array"><element>49</element><element>56</element><element>57</element><element>58</element><element>59</element><element>60</element><element>61</element><element>62</element><element>63</element></lineNumbers></element><element><type>figure</type><outputData><figureId>996d074a-be79-4ee6-9c3c-a60a0f25c5bd</figureId><figureUri>data:image/png;base64,iVBORw0KGgoAAAANSUhEUgAAAjAAAAGkCAYAAAAv7h+nAAAgAElEQVR4AezBD1TUdb74/+d81BRlqfxTa91ug7d8uZir/TF1lZhRMa9SCumyekMYsXZzwX9Z9k9w0r1batld2bZMmUGUzdUUTTkuWQyRi0oWaqEvKxx1lVpQuy6iFs58D+d3OJcfR8taM8D342EFDcMwDMMwmhkLwzAMwzCMZsbCMAzDMAyjmbEwDMMwDMNoZiwMwzAMwzCaGQvDMAzDMIxmxsIwDMMwDKOZsTAMwzAMw2hmLAzDMAzDMJoZC8MwDMMwjGbGwjAMwzAMo5mxMAzDMAzDaGYsDMMwDMMwmhkLwzAMwzCMZsbCaFJqamowDMMwDOObWRjfyeHDh8nNzaWkpIRLraKigqioKGpqajAM44eXm5tLbm4uubm55ObmkpeXx759+zAMo+mzML6TqVOnEhsby+jRowkEAlxKv/vd77jpppswDOPyiI2NJTY2ltjYWGJjYxk5ciQ/+9nPeOihhzAMo2mzMC5aZWUlGzZsoM7Ro0fZsGEDl8qyZcsYMWIEXbp0wTCMy+f2229n06ZNbNq0ifXr19OrVy+WLl1KSUkJhmE0XRbGRcvKyuLcuXPMmTOHOq+88gqXwieffML+/fsZMWIEhmFcXp06dWLEiBGMGDGC+++/n379+lEnEAhgGEbTZWFctMzMTEJCQnjyySf5xS9+wV//+lcOHjzI+ezYsYMdO3bQUHV1NS+//DJPPvkkRUVF1Js5cybnzp3j2Wef5ZNPPuG5557j3LlzGIbxwysrKyMxMZHExET+67/+C4/Hw9ixY+nXrx+GYTRdFsZFKS4uZu/evcTHx3PVVVeRmJhInSVLltDYxx9/zLRp0zh06BANTZo0ibNnzxIdHc3ChQt58803qTNr1izuu+8+oqKi6NSpE4MGDcJms2EYxg+vsrKSdevW8cYbb7B69WrOnTvHmTNnOHbsGIZhNF0WxkXJzMykzv79+xk3bhwbNmygjtfrJRAIUC8nJ4fU1FRuuukmGvrwww85deoU06dPZ/DgwTz77LMsXbqUOr/4xS+IiooiKiqKjh07MmjQICzLwjCMH15UVBQnT56kurqar776igULFvDmm2+Snp6OYRhNl4XxrWpqali+fDmtW7dm//79bNmyhe3btxMSEsLRo0fJzc2l3i233MKmTZu49dZbaejQoUP06NGDer169eKTTz4hEAjQ0Kuvvkr79u0xDOPH8fOf/5w6n3/+OYZhNF0WxrdasWIFX331FUlJSbzwwgtUVlbyzjvvMHXqVOr86U9/ot7dd99NSEgIjdXU1NC2bVvqWZaFzWbj3LlzGIbx49m3bx8PPfQQDz30EMnJyTz00EPUGTRoEIZhNF0WxrdatmwZdaZPn07v3r1ZuHAhH374Ib///e/593//d7Zs2UJ5eTnfxLIsAoEADQWDQSzLwjCMH8/f//53li5dytKlS1m5ciX//Oc/eeyxx5g2bRqGYTRdFsa32r59O8FgkIiICOqcO3eOegcPHiQYDNKtWze+ydVXX82pU6eo9+WXX9KmTRtatWqFYRg/jmAwSDAYJBgMEgwGOXPmDMePH2f+/PkYhtG0WRgXbdeuXezatYtZs2bRu3dvli9fzsW6++67KSoqoqqqijrr1q1j+PDhGIZhGIbx3Vlcwb788ktefvllnnzySTZv3sw3qaqqYs+ePUyYMIE6vXv3pnfv3rzzzjtcjI4dO5Kens7YsWNJTk5m9erVPPbYYxiG8f3t2LGDHTt20FB1dTUvv/wyTz75JEVFRRiG0TJZXMESEhKora1l2LBheL1ePB4PF9K5c2cefPBBGurduzeDBw/mfObNm8eYMWNoaNSoUbz99ttkZGSQl5dH586dMQzj+/n444+ZNm0ahw4doqFJkyZx9uxZoqOjWbhwIW+++SaGYbQ8FleoqqoqDh8+zJQpU3A6nUyaNIlt27bxQ7Msi5CQEAzD+P5ycnJITU3lpptuoqEPP/yQU6dOMX36dAYPHsyzzz7L0qVLMQyj5bG4QnXs2JHOnTuTn59PTU0NmzdvJiIiAsOot3//fjZu3Mj55ObmUlFRQWN5eXlUVFTQUGlpKdnZ2WRlZbF161Ya27x5M4cPH+Z8iouL2bdvHw3t37+fjRs3ciW75ZZb2LRpE7feeisNHTp0iB49elCvV69efPLJJwQCAQzDaFksrlCWZTFhwgSeeOIJEhMTKS4uJi4ujvNJSEhARBARRAQRQUQQEUQEEUFEEBFEBBFBRBARRAQRQUQQEUQEEUFEEBFEBBFBRBARRAQRQUQQEUQEEUFEEBFEBBFBRBARRAQRQUQQEUQEEUFEEBFEBBFBRBARRAQRQUQQEUQEEUFEEBFEBBFBRBARRAQRQUQQEUQEEUFEEBFEBBFBRBARRAQRQUQQEUQEEUFEEBFEBBFBRBARRAQRQUQQEUQEEUFEEBFEBBFBRBARRAQRQUQQEUQEEUFEEBFEBBFBRBARRAQRQUQQEUQEEUFEEBFEBBFBRBARRAQRQUS4/fbbGT16NHa7HRFBRBARRITY2Fj+4z/+AxFBRBARRIT777+fu+66CxGhe/fu/OQnP+Guu+7it7/9LVOmTMHhcNChQwduueUWRAQR4Ve/+hU9e/ZERBARRAQRoXv37gwaNIh7770XEUFEEBFuv/12Ro8ejd1uR0QQEUQEEUFEEBFEBBFBRBARRAQRQUQQEUQEEUFEEBFEhISEBJqLu+++m5CQEBqrqamhbdu21LMsC5vNxrlz52gsISEBEUFEEBFEBBFBRBARRAQRQUQQEUQEEUFEEBFEBBFBRBARRAQRQUQQEUQEEUFEEBFEBBFBRBARRAQRQUQQEUQEEUFEEBFEBBFBRBARRAQRQUQQEUQEEUFEEBFEBBFBRBARRAQRQUQQEUQEEUFEEBFEBBFBRBARRAQRQUQQEUQEEUFEEBFEBBFBRBARRAQRQUQQEUQEEUFEEBFEBBFBRBARRAQRQUQQEUQEEUFEEBFEBBFBRBARRAQRQUQQEUQEEUFEEBFEBBFBRBARRAQRQUQQEUQEEUFEEBFEBBFBRBARRAQRQUQQEUQEEUFEEBFEBBFBRBARRAQRQUQQEUQEEUFEEBFEBBFBRBARRAQRQUQQEUQEEUFEEBFEBBFBRBARRAQRQUQQEUQEEUFEEBFEBBFBRBARRAQRQUQQEUQEEUFEEBFEBBFBREhISKAlsrhCbd++nRUrVuDz+Vi9ejX//d//TWJiIuezY8cOVBVVRVVRVVQVVUVVUVVUFVVFVVFVUlJSUFVUFVVFVVFVVBVVRVVRVVQVVUVVUVVUFVVFVVFVVBVVRVVRVVQVVUVVUVVUlZSUFFQVVUVVUVVUFVVFVVFVVBVVRVVRVVQVVUVVUVVUFVVFVVFVVBVVRVVRVVSVlJQUVBVVRVVRVVQVVUVVUVVUFVVFVVFVVBVVRVVRVVQVVUVVUVVUFVVFVVFVVBVVJSUlBVVFVVFVVBVVRVVRVVQVVUVVUVVUFVVFVVFVVBVVRVVRVVQVVUVVUVVUFVVFVUlJSUFVUVVUFVUlPz+fYDDIzJkzGTFiBKqKqqKqqCp1AoEAv/71r1FVVBVV5dprr+WPf/wjqsrQoUO57bbbqKys5OTJk8ybN49Tp04xZMgQwsPDUVVUlb/+9a+cOXOGDz/8EFVFVVFV0tPT+dnPfsbBgwdRVVSV/Px8gsEgM2fOZMSIEagqqoqqoqqoKqpKSkoKqoqqoqqoKqqKqqKqqCqqiqqiqqgqO3bsoLmzLItAIEBDwWAQy7JobMeOHagqqoqqoqqoKqqKqqKqqCqqiqqiqqSkpKCqqCqqiqqiqqgqqoqqoqqoKqqKqqKqqCqqiqqiqqgqqoqqoqqoKqqKqqKqqCopKSmoKqqKqqKqqCqqiqqiqqgqqoqqoqqoKqqKqqKqqCqqiqqiqqgqqoqqoqqoKqpKSkoKqoqqoqqoKqqKqqKqqCqqiqqiqqgqqoqqoqqoKqqKqqKqqCqqiqqiqqgqqoqqkpKSgqqiqqgqqoqqoqqoKqqKqqKqqCqqiqqiqqgqqoqqoqqoKqqKqqKqqCqqiqqSkpKCqqKqqCqqiqqiqqgqqoqqoqqoKqqKqqKqqCqqiqqiqqgqqoqqoqqoKqqKqqKqpKSkoKqoKqqKqqKqqCqqiqqiqqgqqoqqoqqoKqqKqqKqqCqqiqqiqqgqqoqqoqqoKikpKagqqoqqoqqoKqqKqqKqqCqqiqqiquzYsYOWyOIK9cEHH3DXXXcRFhZGnaioKI4dO0ZNTQ2XQmpqKpdLamoql0NqaiqXS2pqKpdLamoqjXm9Xh544AEmTJiA1+ulurqaxmbNmsVTTz3F/v37aezEiRMsWbKE1157jWuvvZY6qampXHXVVSxbtoyCggK2b99OnX79+tG9e3dWrVpFQ9nZ2UycOJGGvF4vDzzwABMmTMDr9VJdXc35pKamciW6+uqrOXXqFPW+/PJL2rRpQ6tWrbgUUlNTuVxSU1O5XFJTU7lcUlNTuRxSU1O5XFJTU7lcUlNTMf4/FleoXr16sXv3bs6ePUudPXv2EBISQrt27TCMzMxMEhISiIiIoFevXni9XhobOnQoEydOJDExkcaKiopo3bo1t912G4116dKFfv36UVxcTL2JEyeyYsUK6lVUVODz+UhISKChzMxMEhISiIiIoFevXni9Xoz/c/fdd1NUVERVVRV11q1bx/DhwzEMo+WxuEINGjSIIUOGMHz4cCZPnkxKSgr/8z//g2VZGFe2goICamtrGTZsGHUSEhJYsmQJ5zN//nyOHj3KwoULaej06dO0b9+eC7n22mspLy+nXkJCAkVFRRw5coQ6y5cvJzY2li5dulCvoKCA2tpahg0bRp2EhASWLFlCS/DII48QCAT49NNP6dWrF3369GHHjh18Vx07diQ9PZ2xY8eSnJzM6tWreeyxxzAMo+WxuIJNnz6dt99+mxdeeIHCwkL69euHYSxdupRAIEB0dDTR0dFkZ2ezZ88etm7dSmOhoaEsW7aMZ555hv3791Pvuuuuo6amhkAgwPkcOnSIfv36Ua9Lly7ExMSwatUq6mRnZ5OcnExDS5cuJRAIEB0dTXR0NNnZ2ezZs4etW7fSnLlcLlq1aoVlWfzmN78hMTGRlStX8tBDD/Ft5s2bx5gxY2ho1KhRvP3222RkZJCXl0fnzp0xDKPlsbjCWZZFSEgIRtPh9Xqx2Wy43W4utxMnTrB69WpefPFF0tLSSEtLY+HChYwcOZJXXnmF8xk6dCgTJ04kMTGRelFRUVx99dW88cYbNLZ7927KysoYNGgQDT388MMsX76cnTt3curUKYYOHUq9EydOsHr1al588UXS0tJIS0tj4cKFjBw5kldeeYXmbO/evSxYsIBz585x+PBhkpKS6NmzJ2FhYdTU1PB9WJZFSEgIhmG0XBaG0cQUFhZSx+fzcbllZ2fTo0cPxo0bR2RkJJGRkURGRjJt2jRWrVpFZWUl5zN//nw+//xzqqqqqGNZFgsXLuTXv/41GzdupN7OnTu57777mDlzJjfffDMNDR8+nGPHjvG73/2OiRMn0lB2djY9evRg3LhxREZGEhkZSWRkJNOmTWPVqlVUVlbSXFmWRTAYpLy8nA4dOtC5c2fqnDx5klatWmEYl9r+/fvZuHEj55Obm0tFRQWN5eXlUVFRQUOlpaVkZ2eTlZXF1q1baWzz5s0cPnyY8ykuLmbfvn00tH//fjZu3IhxcSwMo4lJT0/H4/Hg8Xi43DIzM0lKSqKxoUOH0rVrVzIzMzmf0NBQMjMzaSghIYFXX32VqVOnEhoaSlhYGDExMUydOpXnnnuO80lKSmLDhg1MnDiRhjIzM0lKSqKxoUOH0rVrVzIzM2muxo8fz+DBg4mJiSEhIYGqqioiIyPp2bMnbdu2xTAutUceeYQJEyZQWlpKY7Gxsfzyl7+kscTERLZv306dM2fOMGbMGAYPHkxeXh7vvPMO48ePx+l0UllZSb033niDRx99lMZqa2uJjo7mxIkTNPTII48wYcIESktLMb6dhWE0MXa7naSkJOx2O5dbaWkpM2bM4HwOHjzIrFmzqBMMBomMjKQhp9NJMBhk9OjR1Bs7diyfffYZVVVVfP7551RUVDBjxgwuZO7cudTW1nLjjTfSUGlpKTNmzOB8Dh48yKxZs2iukpOTycnJYdOmTUyfPp3OnTszc+ZMcnJyMFoWr9eL2+3mx3Tw4EGKi4t5+OGHWbJkCedTUlLCiy++yIXMmDGDI0eO8Nlnn/HnP/+ZrKwsPvnkE37yk58wfvx46k2aNInc3FxqampoaNWqVdjtdgYMGEC9gwcPUlxczMMPP8ySJUswvp2FYRg/uHbt2tG+fXuM/5OTk0PPnj3p06cPY8aM4dSpU9QbNWoURsvi8/lwuVzMmTMHv9/Pj8Xr9fLAAw8wYcIEvF4v1dXVNDZr1iyeeuop9u/fT2MnTpxgyZIlvPbaa1x77bXUu+qqq1i2bBkFBQVs376dOv369aN79+6sWrWKhrKzs5k4cSINeb1eHnjgASZMmIDX66W6uhrjm1kYhmFcZqdPn8btduN2u9m+fTuTJk1iwoQJGC2Xw+HA4XBgt9ux2+38WDIzM0lISCAiIoJevXrh9XppbOjQoUycOJHExEQaKyoqonXr1tx222001qVLF/r160dxcTH1Jk6cyIoVK6hXUVGBz+cjISGBhjIzM0lISCAiIoJevXrh9XoxvpmFYRjGZXbixAk6d+7MmDFjuOaaa5g8eTKBQICqqiqMlqugoIADBw7wYykoKKC2tpZhw4ZRJyEhgSVLlnA+8+fP5+jRoyxcuJCGTp8+Tfv27bmQa6+9lvLycuolJCRQVFTEkSNHqLN8+XJiY2Pp0qUL9QoKCqitrWXYsGHUSUhIYMmSJRjfzKIFeeSRRwgEAnz66af06tWLPn36sGPHDgzDaFrOnDlD69ataaht27YEg0EM44eydOlSAoEA0dHRREdHk52dzZ49e9i6dSuNhYaGsmzZMp555hn2799Pveuuu46amhoCgQDnc+jQIfr160e9Ll26EBMTw6pVq6iTnZ1NcnIyDS1dupRAIEB0dDTR0dFkZ2ezZ88etm7dinFhFi2Ey+WiVatWWJbFb37zGxITE1m5ciUPPfQQhmEYxpXtxIkTrF69mhdffJG0tDTS0tJYuHAhI0eO5JVXXuF8hg4dysSJE0lMTKReVFQUV199NW+88QaN7d69m7KyMgYNGkRDDz/8MMuXL2fnzp2cOnWKoUOHUu/EiROsXr2aF198kbS0NNLS0li4cCEjR47klVdewbgwixZi7969LFiwgHPnznH48GGSkpLo2bMnYWFh1NTUYBhXktraWpxOJ1999RUNzZ07lyeeeIKmoqKigoqKCioqKqhz9OhRKioqqKiooKKiAsO4VLKzs+nRowfjxo0jMjKSyMhIIiMjmTZtGqtWraKyspLzmT9/Pp9//jlVVVXUsSyLhQsX8utf/5qNGzdSb+fOndx3333MnDmTm2++mYaGDx/OsWPH+N3vfsfEiRNpKDs7mx49ejBu3DgiIyOJjIwkMjKSadOmsWrVKiorKzHOz6KFsCyLYDBIeXk5HTp0oHPnztQ5efIkrVq1wjCuFEeOHOHee+/F5/PRUHFxMYsWLaK6upqmoLKykiFDhjBkyBCGDBlCTU0N48aNY8iQIQwZMoShQ4diGJdKZmYmSUlJNDZ06FC6du1KZmYm5xMaGkpmZiYNJSQk8OqrrzJ16lRCQ0MJCwsjJiaGqVOn8txzz3E+SUlJbNiwgYkTJ9JQZmYmSUlJNDZ06FC6du1KZmYmxvlZtBDjx49n8ODBxMTEkJCQQFVVFZGRkfTs2ZO2bdtiGFeKBQsW8Oijj9K5c2fqVVdXM3PmTNLS0mgKunXrRllZGWVlZZSVlVFWVkZZWRllZWWUlZVRVlbGxx9/jGFcKqWlpcyYMYPzOXjwILNmzaJOMBgkMjKShpxOJ8FgkNGjR1Nv7NixfPbZZ1RVVfH5559TUVHBjBkzuJC5c+dSW1vLjTfeSEOlpaXMmDGD8zl48CCzZs3COD+LFiIlJYWcnBw2bdrE9OnT6dy5MzNnziQnJwfDuJK89NJLjBgxgoZSU1OZPXs2nTp1ojk4ffo0L7/8MobR1LVr14727dtjXH4WLUi3bt245ZZbqDdq1CgM41LZvHkzF1JZWUlRURFFRUUUFRVRVFREUVER+/fv57vYvHkz51NeXk5ubi67d++moZKSEnJzc8nNzaWiooLzWbt2LR06dGD48OE0dUePHiU2NpY+ffqQmZmJYRjGhVi0IJWVlZSXl1NeXk55eTnl5eWUl5djGP+quXPnkpyczIUUFRUxcuRIRo4cyciRIxk5ciROp5OXXnqJizV37lySk5NpbOXKlQwcOJA33niDUaNGMXv2bOqVlJSwbt061q1bx9GjRzmfRx99lL179xITE8MLL7zApk2b+MMf/kBTce7cOXJycujfvz9OpxObzcaWLVt4//33MZo/v9+P3+/H7/fj9/vx+/34/X78fj+G8a+waCFeffVVBg0aREJCAi6XC5fLhcvlIjk5GcP4vo4dO4bL5WLBggV8k7i4OE6ePMnJkyc5efIka9asoWvXrsydO5dvc+zYMVwuFwsWLKCx2tpaHnnkEd5++22ys7PZsWMHixYtYv/+/dSZPHkyWVlZZGVlceedd3I+e/bsYf369bz++utMnjyZYcOG8fDDD/Nj++KLL3jooYeIiIjg1Vdf5emnn6Zz584sXbqUm266CaNl8Pv9OJ1OnE4n4eHhOJ1OnE4nTqcTr9eLYXxfFi2Ex+NhzZo1bN26lcLCQgoLCyksLKSgoADjynXmzBkSExP5wx/+QPfu3enXrx8bN26kTllZGSkpKaSkpJCSkkJKSgopKSk88cQT1Js9ezZdunRh2bJlXKzq6mpcLhevvfYanTp1os6GDRtwuVwEAgHq5Ofnk5ycTCAQYPbs2XTp0oVly5bR2ObNm+nUqRMRERHU6dKlC8OHDyc/P5+LFRoaSmhoKKGhoYSEhNCmTRvatWvHj6m8vJx77rkHEaG4uJjCwkLuu+8+jJbH4XBw4MABDhw4wJw5c0hKSuLAgQMcOHCApKQkDOP7smghWrVqxc0338x3ce7cOVasWMFTTz3F8uXLCQQCGC1LbW0ty5cvZ+fOnZSVlfHSSy8xfvx4du/ezcXIyMhg/vz5dOjQgYv1/PPP07t3b4YPH069mJgYdu3axdy5c6msrCQhIYFRo0ZhWRYZGRnMnz+fDh060NixY8fo3bs3DV199dXs2bOHb1NZWclVV11FQwkJCWRkZPBju+6667jxxhvJzMxkwoQJHDx4EMMwLs7cuXN54oknqFNYWMjAgQMJDw9n9uzZXEksWojHH3+chQsXcvbsWS7W1KlT2bdvH/feey/vv/8+8+bNw2h5WrVqxR//+Edat27NgAEDePDBB8nMzCQiIoKMjAwyMjLIyMggIyODjIwMnnvuOepZlsV3cebMGRYtWoTb7aYhy7J4/fXXWbBgAXFxcYwbN47777+fOpZlcSG1tbVYlkVDlmURCARozkJDQ3nnnXfYtm0bw4YNIzY2lj59+lBVVUVlZSWGYZxfcXExixYtorq6msrKSiZOnMhf/vIXPvvsM9599102b97MlcKihfB6vaxatYqf//zniAgigogQERHB+ezduxe/38+8efOIiooiLS2NVq1aYbQ8YWFhhIaGUu/OO+/kiy++YOfOncTFxREXF0dcXBxxcXHExcWRmJjI97V69Wq6detG3759aax79+4kJSWxfft20tPTuRjt2rWjtraWhgKBAG3atKElCAsLY8qUKXzwwQesX7+enj17cv/99zNw4EA8Hg+GYfyf6upqZs6cSVpaGnXy8/MZO3YsXbt2JRAI8NZbbzFs2DCuFBYtRFZWFiUlJZSUlFBSUkJJSQklJSVs27aN8ykrK6NPnz787W9/Iy0tjaKiIp5++mkuZPHixRjNU01NDQ198skntGvXjhtuuIH4+Hji4+OJj48nPj6e+Ph4YmNj+b7y8vKIjY3lfPbt28eKFSsYNmwYM2bM4GLccMMN7Ny5k4YqKysZOHAgl9LixYv5sd18882sXbuWjz76iOnTp7N06VIMw/g/qampzJ49m06dOlHn3Xff5dixYwwcOJD+/fszevRovvrqK64UFs1YeXk5IkKduLg4+vbtS9++fenbty99+/alb9++9O/fn/PZu3cvhYWFvPnmm9x99928/vrrPPvss1xIamoqRvN09uxZsrKyqFNZWcnKlStJSkqia9euxMfHEx8fT3x8PPHx8cTHxzN69Ggu1vbt2zl8+DD13nnnHfr160djgUCAX/3qVzz55JNkZ2eTn5/P2rVr+TZRUVHUycvLo85HH33Eli1bGDp0KJdSamoqTUWbNm0YM2YMW7duxWhZ0tPTSU9Pp6koKysjNzeXrVu3ciGVlZUUFRVRVFREUVERRUVFFBUVsX//fr6LzZs3cz7l5eXk5uaye/duGiopKSE3N5fc3FwqKipYu3YtHTp0YPjw4dQLBALs3r2brVu38v7779OlSxeWLFnClcKiGevWrRslJSXUWbt2LSUlJZSUlFBSUkJJSQklJSVs27aN87HZbNx44438/ve/JyYmhj/96U+8/vrrnDt3DuPH5/f7uZRWrVrFwIEDufXWW0lJSSEqKopL4ZlnniE/P586gUCAf/zjH9x+++009tRTT9G2bVtmzZrFtddey6uvvsqkSZP44osv+CaWZbFixQqSk5MZMmQIgwYNIisri+uvv57mrLy8nP79+9O/f3/69+9P//796d+/P/3796d///7079+fX/ziFxjGD2XKlCmMHDmSN954g9/+9rdERkZy5swZGisqKmLkyJGMHDmSkSNHMnLkSJxOJy+99BIXa8to5ccAACAASURBVO7cuSQnJ9PYypUrGThwIG+88QajRo1i9uzZ1CspKWHdunWsW7eOo0eP8uijj7J3715iYmJ44YUX2LRpE3//+9+58847sSyLOsOGDWPPnj1cKSyaubCwMOqEhYURFhZGWFgYYWFhhIWFERYWRlhYGOdz2223cd1111GvY8eO2Gw2vvrqK4wfl9vtJjw8HJfLxaWSl5fHW2+9RVVVFbNmzeK7GjFiBEeOHKGxt956i+TkZOpYlkUwGKRr16409txzz7F9+3bqxcTEcPz4ca6//nrqjRgxgiNHjtCY0+mkoqKC9evXc/z4ccaOHUtLcOLECW6++WZefPFFcnJyyMnJIScnh5ycHHJyclixYgWG8UMoLS1lyZIlvP/++2RnZ1NaWsr//u//snLlShqLi4vj5MmTnDx5kpMnT7JmzRq6du3K3Llz+TbHjh3D5XKxYMECGqutreWRRx7h7bffJjs7mx07drBo0SL2799PncmTJ5OVlUVWVhZ33nkne/bsYf369bz++utMnjyZYcOG8fjjj7Nz507qvfvuu/Tt25crhUUL8sUXXzBjxgzi4uL4+uuvWb58ORdy9913895771FZWUmd9957j/DwcEJCQjB+XH6/nzp+v59LqX379rRu3ZrmKjQ0FMuyaAm6detGaWkpDz74IE8//TTjx49n/fr1dOzYkW7dutGtWze6deuGYVzImTNnSExM5A9/+APdu3enX79+bNy4kTplZWWkpKSQkpJCSkoKKSkppKSk8MQTT1CnU6dObNy4kU6dOlGve/fuHDp0iG9SXV2Ny+Xitddeo1OnTtTZsGEDLpeLQCBAnfz8fJKTkwkEAsyePZsuXbqwbNkyGtu8eTOdOnUiIiKCOl26dGH48OHk5+dzPqGhoYSGhhIaGkpISAht2rTB6XQybNgw7rjjDqKjo/niiy+YNGkSVwqLFmLXrl3cc889+P1+ysvLOXXqFIsXL2by5MmcT9euXZk3bx6//OUvmTx5MnPmzOH3v/89xo/P4/Hg8XgoKCjgX9W6dWsmTZqE0fSEhIRw3333UVBQwJYtW+jUqRMjR44kMjKSrKwsampqaErcbjc2mw23243x46utrWX58uXs3LmTsrIyXnrpJcaPH8/u3bv5NjfddBNDhw6l3qeffsrGjRuJjY3lmzz//PP07t2b4cOHUy8mJoZdu3Yxd+5cKisrSUhIYNSoUViWRUZGBvPnz6dDhw40duzYMXr37k1DV199NXv27OHbJCQkkJGRQZ25c+eyY8cO3nzzTXJzc7EsiyuFRQsxffp0cnNzWbt2LXWuueYaSkpK8Pl8fP3115zPiBEjePvtt3nhhRfYsmULvXr1wmgakpKSuBTatWvHa6+9RkN+vx+n04nT6cTpdOJ0OnE6nTidTrxeL8blFxoayoQJE9i6dStr1qzho48+4q677qIp8fl8GE1Lq1at+OMf/0jr1q0ZMGAADz74IJmZmURERJCRkUFGRgYZGRlkZGSQkZHBc889R2NHjhxhyJAhzJ49mz59+nAhZ86cYdGiRbjdbhqyLIvXX3+dBQsWEBcXx7hx47j//vupY1kWF1JbW4tlWTRkWRaBQIDvqnXr1rRr144rjUUL8c9//pNbbrmFxjp16sTXX3/NhViWRUhICMaVw263k56eTnp6Og6Hgzrp6emkp6fjcDgwLr/Tp0+Tl5fH4MGDueeee/D7/eTl5dGUeDwePB4P6enpGN+P2+3G7XZzqYSFhREaGkq9O++8ky+++IKdO3cSFxdHXFwccXFxxMXFERcXR2JiIg2VlJRwxx13MHXqVJ5++mm+yerVq+nWrRt9+/alse7du5OUlMT27dtJT0/nYrRr147a2loaCgQCtGnTBuPiWLQQN9xwA+vXr6ehjz/+mOPHj9O+fXsMoyGHw4HD4SAqKoo6DocDh8OB3W7HuDxOnz7Nxo0bGTx4MH369OHll19m6dKlqCqrV6/GbrfTlNjtdpKSkjCajpqaGhr65JNPaNeuHTfccAPx8fHEx8cTHx9PfHw88fHxxMbGUm/Lli3ce++9/OlPf2LGjBl8m7y8PGJjYzmfffv2sWLFCoYNG8aMGTO4GDfccAM7d+6kocrKSgYOHIhxcSxaiDVr1pCWlkZkZCSnT59m8ODBxMXFsWjRIgzjQhwOBwUFBRiXV3l5OX369GHevHk8++yzFBcXs3z5cq655hqOHz/O8ePHOX78OIbxTc6ePUtWVhZ1KisrWblyJUlJSXTt2pX4+Hji4+OJj48nPj6e+Ph4Ro8eTZ3y8nLi4uJYvnw5MTExfPXVV3z11VfU1tZSb/v27Rw+fJh677zzDv369aOxQCDAr371K5588kmys7PJz89n7dq1fJuoqCjq5OXlUeejjz5iy5YtDB06FOPiWLQQfr+fsrIyli5dyhNPPMELL7xASUkJoaGhGIbRNJ04cYLk5GQGDBjAgAEDGDBgAAMGDGDAgAEMGjQIw/g2q1atYuDAgdx6662kpKQQFRXFt3n55Zf55z//yX333Ufbtm1p27Ytbdu2Zdq0adR75plnyM/Pp04gEOAf//gHt99+O4099dRTtG3bllmzZnHttdfy6quvMmnSJL744gu+iWVZrFixguTkZIYMGcKgQYPIysri+uuvx7g4Fs1cZWUllZWVPPLII3z66ad07NiRmJgY/u3f/o0TJ07gcrn4+uuvMQyj6ejWrRuqiqqiqqgqqoqqoqqoKmVlZRjGt8nLy+Ott96iqqqKWbNmcTEWLlxIMBgkGAwSDAYJBoMEg0EyMjKo99Zbb5GcnEwdy7IIBoN07dqVxp577jm2b99OvZiYGI4fP871119PvREjRnDkyBEaczqdVFRUsH79eo4fP87YsWMxLp5FM/fEE08QHR3N4cOHGTNmDNHR0URHRxMdHc2oUaO45557aNOmDUbT53Q6CQ8PJzw8nPDwcMLDwwkPD8fpdGIYhnEh7du3p3Xr1jRXoaGhWJaF8d1YNHPLli2jtLSU/v378+6771JaWkppaSmlpaWUlpby2muvYTQPHo+HgoICCgoK8Pv9FBQUUFBQgMfjwTAMo6HWrVszadIkjCuXRQuRlZVFWFgYRvNlt9ux2+3Y7Xbq2O127HY7drsdwzCMhtq1a8drr72GceWyaEGOHj3KqFGjGDx4MCNGjCA/Px/D+CY+nw+n04lhGC2L1+vF7/djtFwWLcSOHTtwOp306NGDRYsWMXz4cB599FEWLVqEYRhNy4cffkhCQgJ1Zs6cycmTJzFaBr/fj8vlwul04nQ6cTqdOJ1OnE4nXq8Xr9eL0+nE6XTidDpxOp04nU5cLheXis/nw+VyER4ejt/vx2iZLFqIWbNmsXbtWp5//nl69+7NlClT2LNnD6+88gqGYTQtrVu35tChQxw+fJjS0lKOHDnC0aNHOXr0KEePHuXo0aMcPXoUo/nx+/34/X7S09NJT08nPT2d9PR00tPT8Xg8eDwe0tPTSU9PJz09nfT0dNLT0/H5fPh8Pi4lu92O3W7HaJksWojq6mq6d+9OYz/96U+prq7GaF6CwSBGy9WrVy86duzI2LFjOXz4MC6Xi7i4OOLi4oiLiyMuLo4xY8ZgNF8OhwOHw4HD4cDhcOBwOHA4HDgcDhwOBw6HA4fDgcPhwOFwYLfbuVQcDgfBYJADBw5gtFwWLUSnTp3Iy8ujoYMHD1JVVUVoaCiGYTQt69atY9u2bfz85z8nPz+fbdu2sW3bNrZt28a2bdv429/+hmEYxoVYtBB/+ctfePzxxxk8eDBxcXEMHz6cYcOGMW/ePAzDaLpWr15NdXU1o0aNYvDgwYwYMYL8/HwMwzC+iUULsXfvXlSVhQsX0q5dO6ZMmUJxcTGxsbEYhtF07dixA6fTSY8ePVi0aBHDhw/n0UcfZdGiRRiGYVyIRQsxdepUDh48yB133EFOTg4jRoygY8eOGIbRtM2aNYu1a9fy/PPP07t3b6ZMmcKePXt45ZVXMAzDuBCLFiImJgaPx8Pp06f5rr788kvmzZuHYRiXX3V1Nd27d6exn/70p1RXV/Nd7dq1izVr1rBmzRrWrFnDe++9h2EYLY9FC7Fz507+/Oc/06dPHyIiIoiIiCAiIoKePXvybdLS0li7di1G02Gz2biU/H4/Pp8Pn8+Hz+fD5/Ph8/nw+/34/X58Ph8+nw+fz4fP58Pn8+H3+zF+eJ06dSIvL4+GDh48SFVVFaGhoXxXWVlZvPXWW5SVlVFWVsahQ4cwDKPlsWghsrKyKCkpoaSkhG3btrFt2za2bdtGcXEx32TdunWEhIRgtGxOpxO3243b7cbtduN2u3G73WRlZWG323G73bjdbtxuN263G7fbjdPpxOfzYfyw/vKXv/D4448zePBg4uLiGD58OMOGDWPevHl8H/v27ePJJ58kLS2NtLQ0xo8fj2EYLY9FC9GmTRvCwsIICwsjLCyMsLAwwsLCCAsL40IOHz7M8uXLmTVrFkbL5vf7KSgooKCggIKCAgoKCigoKKCgoICCggIKCgooKCigoKCAgoICCgoKcDgc+P1+jB9WWFgYH330EQsXLqRdu3ZMmTKF4uJiYmNj+a7OnTvH4cOHefvtt5kxYwYZGRmcPXuW5sbtduN0OvH5fBjfnd/vx+Vy4Xa7MVoui2YuJyeHnj170qdPH+644w527drFxXrssceYN28e7dq149ssXrwYw2ipFi9ezI+pTZs23HHHHeTk5DBixAg6duzI97F7927atGlDaGgo9913H3v27CElJYULWbx4MU3RnDlz8Pl8FBYW0hz5fD5sNhs2mw2bzYbNZsNms2Gz2bDZbNhsNmw2GzabDZvNhs1mw+fzcan4fD68Xi9z5szB7/dzJVu8eDEtlUUzdvr0adxuN263m+3btzNp0iQmTJjAxXj55Ze555576NmzJxcjNTUVw2ipUlNTaQluv/12PvjgA+Lj43E6nbz00kts3bqVyspKzic1NZWmyOPx4HA4SExMpDlyOBwEg0GCwSDBYJBgMEgwGCQYDBIMBgkGgwSDQYLBIMFgkGAwiMPh4FJJSkoiKSmJOXPmYLfbuZKlpqbSUlk0YydOnKBz586MGTOGa665hsmTJxMIBKiqquLbbNiwgaVLl3LHHXcwaNAgTp06xR133MHXX3+NYRjNU0VFBXv37qVeSEgIrVq14tSpUzQnSUlJFBQUYLfbMb4fj8dDeno6Rstl0YydOXOG1q1b01Dbtm0JBoN8m82bN/PBBx/wwQcf8N5779GhQwc++OAD2rRpg2EYl8/27ds5d+4cl8Jnn33G1KlTOXv2LHXy8/Pp2rUrdrsdwzBaFgvjkvP7/RhGQ36/H7fbjdvtxvj/mzp1Kn//+9+5FAYNGkR0dDT/+Z//SXJyMgsXLmTx4sUYhtHyWLQAFRUVVFRUUFFRQZ2jR49SUVFBRUUFFRUVfJv27dvzwQcfcKm43W5sNhterxfDqOP3+5kzZw5z5szB7/dj/J+YmBg8Hg+nT5/mUnjsscd46623yMjIID8/HxHBMIyWx6KZq6ysZMiQIQwZMoQhQ4ZQU1PDuHHjGDJkCEOGDGHo0KFcbn6/nzoHDx7kh+b3+/H7/fxQ/H4/Pp8Pn8+Hz+fD5/Ph8/nw+Xz8q/x+P06nE6fTidPpxOl04nQ6cTqd1HE6nTidTpxOJ06nE6fTidPpxOfz0dw4HA6SkpJISkrCbrfzQ/D7/fj9fvx+P36/H7/fj9/vx+/305Tt3LmTP//5z/Tp04eIiAgiIiKIiIigZ8+efF+tWrUiJCQEwzBaLotmrFu3bpSVlVFWVkZZWRllZWWUlZVRVlZGWVkZZWVlfPzxx1xuHo8Hj8dDeno6PyS/3094eDjh4eH4fD5+CH6/n6ysLLKysnA6nWRlZZGVlUVWVhZ+v59/hdvtxuFw4PF48Hg8eDwePB4PHo+HAwcO4PF48Hg8eDwePB4PHo+HxMREsrKyaI48Hg8ej4cfitvtxul04nQ6CQ8Px+l04nQ6cTqdNGVZWVmUlJRQUlLCtm3b2LZtG9u2baO4uBjDMIwLsTAuObvdTlJSEj80u91OHbvdzg/F4XDg8XjweDw4HA4SExPxeDx4PB7sdjv/qptvvhm73Y7dbsdut2O327Hb7djtdux2O3a7Hbvdjt1ux263Y1yYx+PhwIEDHDhwALvdTkFBAQcOHODAgQM0ZWFhYZw+fZo5c+aQlJRESEgIubm5hIWFYTQ/drsdv9+PzWbDZrNhs9mw2WzYbDZsNhs2mw2bzYbNZsNms2Gz2bDZbPj9fux2O4ZxsSyMZi0YDHLgwAEcDgeG0Rzt2rWLe+65B7/fT3l5OadOnWLx4sVMnjwZo/mx2+0cOHCAYDBIMBgkGAwSDAYJBoPMmTOHOXPmEAwGCQaDBINBgsEgwWCQAwcOYLfbMYyLZWFccm63m/DwcHw+Hz80v9/PpeT3+3G73bhcLlwuFy6XC5fLhcvlwu/343a7cblcuFwuXC4XLpcLl8uF1+ulqfN6vXi9XrxeL16vF6/Xi9frxev14vV68Xq9eL1evF4vXq8Xv99PU+fz+fD5fPh8Pnw+Hz6fD5/PRx2fz4fP58Pn8+Hz+fD5fPh8Pvx+P03J9OnTyc3NZe3atdS55pprKCkpwefz8fXXX3Mlcrlc2Gw2fD4fxnfn9/ux2WyEh4fzQ/H7/fh8Pnw+Hz6fD5/Ph8/nw+fzYVweFsYl5/V68fv9FBYW8kPy+/04nU5sNht+v59Lwefz4fP5iIqKIioqiqioKKKiooiKiiI9PZ3ExESioqKIiooiKiqKqKgooqKicLlcfB9ut5vw8HDCw8MJDw8nPDyc8PBwwsPDCQ8PJzw8nPDwcMLDwwkPD8flcvF9FRYWUlhYSGFhIYWFhRQWFlJYWEhhYSGFhYUUFhZSWFhIYWEhhYWF+P1+mjKv14vL5cLtduN2u3G73bjdbtxuN3b7/2MPDmDjrO/D/799GQlGmYvcqmlaGI9R009tlhUaYDka+jyXJhAiKou05ZCz4OehtRhViMTahAYYj7+3MP3wIFbwCREg3LmhlC7FmWEDqSh8nxsheHVQydLifqCxHzOJa2X3QpmJocb2X9YU/Rkq7UhsiJPn9XLo7OzEGIMxBmMMxhiCICAIAk4k//3f/81nP/tZ3uvjH/84Y2NjnIqiKGJKqVQi8cFFUcRM6+zsxBiDMQZjDMYYjDEYY4jjmMTMS5GYdmEYMqW5uZmZ5DgOcRwzJY5jpovjOPi+j+/7+L6P7/v4vo/v+/i+j+/7+L6P7/v4vo/v+xwr3/ex1mKtxVqLtRZrLdZarLVYa7HWYq3FWkuhUOBYFQoFCoUChUKBQqFAoVCgUChQKBQoFAoUCgUKhQKFQoFCoYDneZzIBgcH8X0fay3WWqy1WGux1mKtxVqLtRZrLdZarLVYa4njmBPJpz/9abq7u3m3X/ziF1QqFc444wxORdZaCoUCYRiS+OB836e1tZVCocBMCcMQay3WWqaEYYi1FmstjuOQmHkpZrH+/n4aGhpoaGigoaGBhoYGGhoaaGhooKGhgYaGBs477zw+bJ2dnUwxxjDTBgYGKBQKeJ7HdImiiCAICIKAIAgIgoAgCAiCgCAICIKAIAgIgoAgCAiCgGN1zjnn4DgOjuPgOA6O4+A4Do7j4DgOjuPgOA6O4+A4DomTz49//GNuv/12Lr30UkZHR1m+fDlr1qyhvb2dU5XjOPi+T+LYhWGI53kkTl4pZrFzzz2XvXv3snfvXvbu3cvevXvZu3cve/fuZe/evezdu5dnn32WD1scx0xxHIeZ5jgOvu8znRzHwXVdXNfFdV1c18V1XVzXxXVdXNfFdV1c18V1XVzXJZE4VqeddhovvfQSDz74IN/73ve4++676e3t5bLLLiORSCTeT4pZrra2ltraWmpra3n77bd54403eP3113n99dd5/fXXeeyxx/ioxHHMbOQ4Dr7v4/s+vu/j+z6+7+P7Pr7v4/s+vu/j+z6+7+P7PonE8RIRgiDgggsuoKamhkQikfhjUpwk7rrrLjzPY+3atVxxxRVks1muuOIKHn/8cT5sjuMwxXVdZkIcx0RRRBRFRFFEFEVEUUQURcRxTCIx25TLZYIgYPXq1Vx11VUMDg6SSCQSf0yKk8SPf/xj/u3f/o2nn36aT37yk/T29rJz504+8YlP8FEplUrMFGMMxhiMMRhjMMZgjCGOYxKJ2eQnP/kJnucxZcuWLXzuc5/jiiuuoL29ncTJJQxDwjAkkZgOKU4S4+PjnHPOOZxxxhm88cYbTLn44ovp7+9nbGyMj4LruswEx3Gw1mKtxVqLtRZrLdZaPM8j8dGKoogoioiiiCiKiKKIKIqIoogoioiiiCiKiKKIKIqIoog4jjlV/cM//AP/8i//QqFQ4Itf/CJ33nknL730Evfddx8TExMkEonEH5LiJPGxj32Mn//850ypra1laGiIKRMTE4yNjfFhMMZgjMHzPHzfZ3BwEGMMxWKR2cJxHKIoIggCgiAgCAKCICAIAoIgIAgCgiAgCAKCICAIAoIgwHEcEhBFEcYYjDEYYzDGYIzBGIMxBmMMxhiMMRhjMMZgjCGTyRDHMaeisbExzj33XN7rk5/8JG+//TaJRCLxh6Q4Sdx9991cc801DA4O8jd/8zd4nsfy5csZHR3ljDPO4MMUxzFRFDEbeZ5HGIa4rovruriui+u6uK5LFEU4joPruriui+u6uK6L67oUCgUS/z9rLdZarLVYa7HWYq3FWou1Fmst1lqstVhrOZVdf/31GGOYmJjgqH/913/FcRyqq6tJzKw4jomiiERitklxkvjCF77Az372M8455xy++c1v0tXVxfXXX8/+/fv5sIRhSBiGhGHIlDAMCcMQ3/eZTXzfx/d9fN/H931838f3fRzHwXVdfN/H931838f3fXzfx/M8Ev8jjmOiKCKKIqIoIooioigiiiKiKCKKIqIoIooioigiiiJONf39/YgIIsL/+3//j8cee4z6+nouvPBCzjvvPL7zne/wi1/8gpNdFEUEQUAQBARBQBAEBEFAEAQEQUAQBARBQBAEBEFAEAQEQcB0ieOYuro6MpkMURQxGxljCIKAIAgIgoAgCAiCgCAICIKAIAgIgoAgCAiCgCAIKBaLfFBxHBMEAUEQEAQBQRAQBAFBEBDHMcYYgiAgCAKCICAIAoIgIIoiPqg4jgmCgCAICIKAIAgIgoAgCAiCgCAICIKAIAgIgoAgCAiCgDiOOZWkOEm88sornHHGGRwlImSzWfbt28fJrFgsEgQBs5HjOBhjqKuro66ujrq6Ourq6qirq6Ouro66ujrq6uqoq6ujrq6Ouro6giDAdV1OdMYYjDEYYzDGYIzBGIMxBmMMxhiMMRhjMMYQxzGnknPPPZfe3l56e3vp7e2lt7eX3t5ennnmGZ5//nl6e3uJooiTneM4uK6L67q4rovruriui+u6uK6L67q4rovruriui+u6uK7LdHEcB8dxcByH2eqcc87BdV1c18V1XVzXxXVdXNfFdV1c18V1XVzXxXVdXNfFcRw+qM7OTqa4rovruriui+u6uK5LGIY0Nzfjui6u6+K6Lq7r4jgOQRDwQTmOg+u6uK6L67q4rovruriui+u6uK6L67q4rovruriui+u6nGpSzHJDQ0MMDQ1xww038Ktf/YqhoSGGhoYYGhpicHCQIAgYGxvjD/nNb37DPffcw+bNm/nhD3/IxMQEiQ9PGIZYa7HWYq3FWou1Fmst1lqstVhrsdZircVay8DAAL7vcyyMMRhjMMZgjMEYgzEGYwzGGIwxGGMwxmCMIYoijpXneXieh+d5eJ6H53l4nofneXieh+d5eJ6H53l4nsepqKamhpqaGmpqaqipqaGmpoaamhpqamqoqamhpqaGk53jOPi+j+/7+L6P7/v4vo/v+/i+j+/7+L6P7/v4vo/v+/i+z3Sy1jIwMIDnecw0YwzGGKaT7/v4vo/v+/i+j+/7+L6P7/v4vo/v+/i+j+/7+L6P7/t4nsexcBwH3/fxfR/f9/F9H9/38X0f3/fxfR/f9/F9H9/3aW5u5lj5vo/v+/i+j+/7+L6P7/v4vo/v+/i+j+/7+L6P7/v4vo/jOJxKUsxy3/ve91i5ciX/9V//xde//nVWrlzJypUrWblyJY2NjXz5y1/mtNNO471GRkZYs2YNf/7nf85ll13Gc889x+bNm0n8b8VikSAICIKAOI4xxhAEAUEQEMcxx8txHBzHwXEcHMfBcRwcx8FxHBzHwXEcHMfBcRwcx8FxHI6FtZY/JI5jisUif4jv+/i+zwfheR5hGHJUHMfEcUwcx0RRRLFYJI5j4jjm3ay1OI7DqWjv3r1cdNFFNDQ00NDQQENDAw0NDZx33nkkZp7jOCQSs1GKWW7Hjh28+OKLLF26lH//93/nxRdf5MUXX+TFF1/kxRdf5IEHHuAP6enp4a//+q8JgoBMJsM//uM/8sQTT5D43zzPw3VdXNclDEOam5txXRfXdXEch9nC8zzCMCQMQ8IwJAxDwjCkubkZx3EIw5AwDAnDkDAMCcOQMAw5Fr7vE4YhYRjS3NxMFEVEUUQcx0yJoogoinBdlzAMCcMQz/M4Vd18881873vfY9++ffT09NDT00NPTw/PP/88iUQi8X5SnCQ6OzsZGRmhsbGR5cuXs3r1an7yk5/wflasWMHWrVs56tChQ3z84x8n8b85joPv+/i+j+/7+L6P7/v4vk/iT/M8j4GBAQYGBhgYGGBgYICBgQEGBgbwPI8ETE5Ocvnll3PmmWdSU1NDTU0NNTU11NTUkEicSOI4JooioigiiiKiKCKKIqIoIooioigiiiKiKCKKIuI4JjFzUpwkfvrTn5LJZPj85z9Pe3s7q1at4jvf+Q7t7e38KcPDw2zcuJHNmzfzfjo6OnivOI4pbydeZgAAIABJREFUFosUi0WKxSLFYpFisUgURcRxTLFYpFgsUiwWKRaLFItFisUiiROH53lYa5mtWltbqaqqoqqqiqqqKqqqqqiqqqKqqoqqqiqqqqqoqqqiqqqKqqoq6urq+EM6Ojr4qPzd3/0d9913H2NjYyQSJ7IoijDGYIzBGIMxBmMMxhiMMRhjMMZgjMEYQxAEJGZOipPEzTffTFdXF3feeSdf+MIX2LBhAwcPHuS+++7jj4njmKuvvprrrruO1atX835uvPFG3iuTyVAqlSiVSpRKJUqlEqVSiVKphO/7lEolSqUSpVKJUqlEqVTCGIMxhkTieLmui+M4OI6D4zg4joPjODiOg+M4OI6D4zg4joPjODiOg+M4OI7De9144418VP7iL/6CBx54gL/8y79ERBARRISGhgYSiROJ7/tYa7HWYq3FWou1Fmst1lqstVhrsdZircVaS2LmpDhJjIyM8LnPfY73+tSnPsXIyAh/yP79+1m3bh1///d/T1NTE8ciDEMKhQKFQoFCoUChUKBQKFAoFCgUChQKBQqFAoVCgUKhgO/7JP60qqoqEn+c53lYa7HWYq3F8zzej7UWay3WWqy1nEhuuukm7rjjDv7jP/6D3t5eent76e3tpaenh0QikXg/KU4SH//4x3nyySd5t8HBQYaHh5k/fz7v9dprr7F+/XruueceMpkMicRs5DgOjuPgOA6FQoGBgQEGBgYYGBhgYGCAgYEBBgYGcBwHx3FwHIcTzeTkJKtXr+bMM8+kpqaGmpoaampqqKmpIZFIJN5PipPEP//zP7Np0yaWL1/OmjVrWLVqFZdddhlbtmzhD+ns7OTw4cNcc801iAgigojwQQVBQCaTIZPJkMlkyGQyZDIZMpkMmUyGTCZDJpMhk8mQyWQoFot8UHEcUywWCYKAIAgIgoAgCAiCgM7OTqIoIggCgiAgCAKCICAIAowxJBInum9/+9u0tbXx9ttvcyKL45ggCIiiiJlWLBYxxpA4NnEcY4yhWCxyMonjmCAIiKKIBKQ4SdTU1PDzn/+cu+66i9NPP50NGzbw/PPPc9VVV/GHbN68GVVFVVFVVBVV5YNqbm4mDEPCMCQMQ8IwJAxDwjAkDEPCMCQMQ8IwJAxDPM/jWBhjcF0X13VxXRfXdXFdl+bmZsIwxHVdXNfFdV1c18V1XYrFIlEUkUicyB577DF++MMf8ld/9VeICCKCiNDQ0MCJJAgCisUinZ2dzLQgCGhtbcUYw2wXRRF1dXXU1dXR2tpKsVikrq6Ouro6isUiMyGOY1pbWwmCgDiOmQ6u61IsFqmrq6Ouro66ujrq6uqoq6ujrq6Ouro66urqqKuro66ujrq6OjKZDI7jMF2MMRSLRYwxJCDFLNbf309zczNHnXbaaXzxi1/kkUceYfXq1dTW1nIy8X0f3/fxfR/f9/F9H9/38X0f3/fxfR/f9/F9H9/3cRyHxB8XRRGZTIbER6ezs5Pe3l56e3vp7e2lt7eX3t5eenp6OJE0NzfjOA6u6zLTCoUCjuPgui6zneM4WGux1jIwMIC1Fmst1lp832cmeJ6H53m0trbiOA7TwfM8rLVYa7HWYq3FWou1Fmst1lqstVhrsdZircVai7WW6dLc3IzjOHieRwJSzHJxHPNRCcOQzs5OjDEYYzDGYIwhCAKCIMAYgzEGYwzGGIwxxHFMc3MziUTifxw+fJjDhw9z+PBhDh8+zOHDhzl8+DCHDx/mROL7PgMDA/i+z0zzfZ+BgQE8z2O2cxwHx3FwHAfHcXAcB8dxcByHmWStJQxDppPjODiOg+M4OI6D4zg4joPjODiOg+M4OI6D4zg4joPjOEwnz/MYGBggDEMSkCJxzHzfx1qLtRZrLdZarLVYa5lircVai7UWay3WWqy1OI5DIpH4HzfffDNNTU00NTXR1NTE1772NS677DJuuOEGEolE4v2kmOV+/etfs2bNGtasWcOaNWtYs2YNa9asYc2aNaxZs4ZvfOMbnAziOKaqqoqqqiqqqqqoqqqiqqqKqqoqqqqqqKqqoqqqiqqqKqqqqqiqqiKKIhKJE92jjz7Kc889x3PPPcdzzz3H/v37efTRRzn99NNJJBKJ95MiMSs4jsPk5CSTk5NMTk4yOTnJ5OQkk5OTTE5OMjk5yeTkJJOTk0xOTjI5OYnneSQSs9EFF1zAr3/9a0ZHR0lMjyiKMMZgjMEYgzEGYwzGGIwxGGMwxmCMwRiDMYZisUgicaJKMct96lOfoquri66uLrq6uujq6qKrq4uuri66urrYtWsXidkhCAIymQyZTIYpmUyGTCZDEAQkTi2Dg4P89re/Ze7cuSSOXxzHBEHAB9XZ2UmxWCSROBGlSCROEM3NzYRhSBiGWGsJw5AwDGlubiZx8rrssstoaGigoaGBhoYGGhoauOyyy7juuuuYM2cOiekThiFhGBKGIWEYEoYhYRgShiFhGBKGIWEYEoYhYRjiOA6JxIkqxSz32c9+lhNFJpMhk8kQBAFxHJPJZMhkMhhjSPxpnufheR6e5+F5Hp7n4XkenueROHk9+uij7N27l71797J371727t3Lf/7nf3LzzTeTSCQS7yfFLHbuueeyY8cOThRhGBKGIWEYYq0lDEPCMMR1XY5XHMfEcUwcx8RxTBzHxHFMHMfEcUwcx8RxTBzHxHFMHMckErNBbW0ttbW11NbWUltbS21tLfPmzSORSCT+mBSJaeN5Hp7n4XkenufheR6e5+F5HsfDcRx83yeTyZDJZMhkMmQyGTKZDHV1dWQyGTKZDJlMhkwmQyaTIZPJMMVxHBL/WxzHZDIZMpkMxhiiKCKTyZDJZCgWiyQ+HP39/fT399Pf309/fz/9/f309/fT399Pf38//f39fBTiOCaKIqIoIooioigiiiKiKCKKIqIoIooioigiiiKiKCKKIqaTMYa6ujqiKGK6xHFMFEVEUUQURURRRBRFRFFEFEVEUUQURURRRBRFRFFEHMfMRnEck8lkyGQyJE5eKRKzQqFQYGBggIGBAQYGBhgYGGBgYIBCoYDneQwMDDAwMMDAwAADAwMMDAxgrcVxHBL/m+M4hGFIGIaEYYi1ljAMCcMQz/NIzLz+/n6amppoamqiqamJpqYmmpqaaGpqoqmpiSuuuIIrr7ySj4oxBmMMxhiMMRhjMMZgjMEYgzEGYwzGGIwxGGOI45jpUiwWieOYUqnEdHAcB9/3McZgjMEYgzEGYwzGGIwxGGMwxmCMwRiDMYYpnucx20RRRBRFxHFMHMckTk4pEolTkOd5eJ6H53l4nofneXieh+M4JGbeueeeS09PDz09PfT09NDT00NPTw8/+clPqK6uprq6mt27d/NRcBwHay3WWqy1WGux1mKtxVqLtRZrLdZarLVYa7HW4jgO06VQKFAoFAjDkOlSKBSw1mKtxVqLtRZrLdZarLVYa7HWYq3FWou1FmstjuMw2/i+T2trK2EY4jgOiZNTikQikTgBbN++nYsuuogvfelLvPjii4gIpyrP8/B9n8SxC8MQ3/dJnLxSJBKJxEfojTfeIJPJcO+999LV1cWWLVtIJBKJPyVFIpFIfES2b9/ORRddxNKlSzlw4ADnnXceiUQi8X+RIpFIJD4CmUyGrVu3ct9997Fx40YqlQqVSoVKpUKlUqFSqZBIJBLvJ0Vi1omiiEwmQyaTwRhDFEVkMhkymQxRFJFInOj6+/t57bXXmPK3f/u3pNNp0uk06XSadDpNOp1m2bJlJBKJxPtJcQobGRnh3nvvZfPmzTz77LPMFp7nEYYhYRhSKBQoFAqEYUgYhjiOQyJxojv33HNRVVQVVUVVUVVUFVVFVXnppZc4FiMjI9x7771s3ryZZ599lkQicXJKcQr71re+xdtvv83KlSu56667eOKJJ5gtPM/D8zw8z8PzPDzPw/M8HMchkTiVfetb3+Ltt99m5cqV3HXXXTzxxBMkEomTT4pT1M9+9jPefPNNbrrpJpYvX04ul+PBBx9kunR0dPBh6ejo4MPQ0dHBh6Wjo4MPS0dHBx+Gjo4OPiwdHR2cin72s5/x5ptvctNNN7F8+XJyuRwPPvgg06Wjo4MPS0dHBx+Wjo4OPiwdHR18GDo6OviwdHR08GHp6Ogg8T9SnKJeffVVPv/5z3PU4sWLeeWVV5iYmOC9Lr74YkQEEUFEEBFEBBFBRBARRAQRQUQQEfL5PCKCiCAiiAgigoggIogIIoKIICKICCKCiCAiiAgigoggIogIIoKIICKICCKCiJDP5xERRAQRQUQQEUQEEUFEEBFEBBFBRBARRAQRQUQQEUQEEUFEEBFEBBFBRBAR8vk8IoKIICKICCKCiCAiiAgigoggIogIIoKIICKICCKCiCAiiAgigoggIogIIoKIkM/nERFEBBFBRBARRAQRQUQQEUQEEUFEEBFEBBFBRBARRAQRQUQQEUQEEUFEEBFEhHw+j4ggIogIIoKIICKICCKCiCAiiAgigoggIogIIoKIICKICCKCiCAiiAgigoiQz+cREUQEEUFEEBFEBBFBRBARRAQRQUQQEUQEEUFEEBFEBBFBRBARRAQRQUQQEUSEfD6PiCAiiAgigoggIogIIoKIICKICCLCxRdfzGz36quv8vnPf56jFi9ezCuvvMLExATvdfHFFyMiiAgigoggIogIIoKIICKICCKCiJDP5xERRAQRQUQQEUQEEUFEEBFEBBFBRBARRAQRQUQQEUQEEUFEEBFEBBFBRBARRIR8Po+IICKICCKCiCAiiAgigoggIogIIoKIICKICCKCiCAiiAgigoggIogIIoKIICLk83lEBBFBRBARRAQRQUQQEUQEEUFEEBFEBBFBRBARRAQRQUQQEUQEEUFEEBFEBBEhn88jIogIIoKIICKICCKCiCAiiAgigoggIogIIoKIICKICCKCiCAiiAgigoggIuTzeUQEEUFEEBFEBBFBRBARRAQRQUQQEUQEEUFEEBFEBBFBRBARRAQRQUQQEUQEESGfzyMiiAgigoggIogIIoKIICKICCKCiCAiiAgigoggIogIIoKIICKICCKCiCAiiAj5fB4RQUQQEUQEEUFEEBFEBBFBRBARRISLL76Yk1GKU9SRI0eYN28eR6VSKaqqqhgfH+e9du7ciaqiqqgqqoqqoqqoKqqKqqKqqCqqiqqiqqgqqoqqoqqoKqqKqqKqqCqqiqqiqqgqqoqqoqqoKqqKqqKqqCqqiqqiqqgqqoqqoqqoKqqKqqKqqCqqiqqiqqgqqoqqoqqoKqqKqqKqqCqqiqqiqqgqqoqqoqqoKqqKqqKqqCqqiqqiqqgqqoqqoqqoKqqKqqKqqCqqiqqiqqgqqoqqoqqoKqqKqqKqqCqqiqqiqqgqqoqqoqqoKqqKqqKqqCqqiqqiqqgqqoqqoqqoKqqKqqKqqCqqiqqiqqgqqoqqoqqoKqqKqqKqqCqqiqqiqqgqqoqqoqqoKqqKqqKqqCqqiqqiqqgqqoqqoqqoKqqKqqKqqCqqiqqiqqgqqoqqoqqoKqqKqqKqqCqqiqqiqqgqqoqqoqqoKqqKqqKqqCqqiqqiqqgqqoqqsnPnTma7I0eOMG/ePI5KpVJUVVUxPj7Oe+3cuRNVRVVRVVQVVUVVUVVUFVVFVVFVVBVVRVVRVVQVVUVVUVVUFVVFVVFVVBVVRVVRVVQVVUVVUVVUFVVFVVFVVBVVRVVRVVQVVUVVUVVUFVVFVVFVVBVVRVVRVVQVVUVVUVVUFVVFVVFVVBVVRVVRVVQVVUVVUVVUFVVFVVFVVBVVRVVRVVQVVUVVUVVUFVVFVVFVVBVVRVVRVVQVVUVVUVVUFVVFVVFVVBVVRVVRVVQVVUVVUVVUFVVFVVFVVBVVRVVRVVQVVUVVUVVUFVVFVVFVVBVVRVVRVVQVVUVVUVVUFVVFVVFVVBVVRVVRVVQVVUVVUVVUFVVFVVFVVBVVRVVRVVQVVUVVUVVUFVVFVVFVVBVVRVVRVVQVVUVVUVVUFVVFVVFVVBVVRVVRVVQVVUVVUVVUFVVFVVFVVBVVRVVRVVQVVUVV2blzJyejFKeoVCrFxMQE7zY5OUkqlSKRSMxOqVSKiYkJ3m1ycpJUKkUikTi5pDhFfexjH+PNN9/kqNdff53TTjuNOXPmkEgkZqePfexjvPnmmxz1+uuvc9pppzFnzhwSicTJJcUp6uKLL+bZZ59leHiYKbt372bVqlUkEonZ6+KLL+bZZ59leHiYKbt372bVqlUkEomTT4pTVG1tLWEY8o1vfINvfvOb7Nq1i40bN5JIJGav2tpawjDkG9/4Bt/85jfZtWsXGzduJJFInHxSnMIaGxvZs2cP+XyeJ598kk984hMkEonZrbGxkT179pDP53nyySf5xCc+QSKROPmkOMWlUimqq6tJJBInj1QqRXV1NYlE4uSVIpFIJBKJRGKWSZE4KbS3t9PS0kLi2I2OjpJInEja29tpaWkhcXxGR0dJnHxSJE4KN910E2+99RYtLS0kPrj9+/dz/vnnU6lUSCROFDfddBNvvfUWLS0tJI7N/v37Of/886lUKiROLikSM+qRRx5h6dKlbNiwgZnW3t7OoUOHaGlp4cNQLpc5cOAA0210dJSjOjs7+dKXvsTGjRuZSRdeeCG5XI50Ok2lUmGmPfLIIyxdupQNGzYw00qlEldeeSU33HADR44cIXH8HnnkEZYuXcqGDRuYae3t7Rw6dIiWlhY+DOVymQMHDjATRkdHOaqzs5MvfelLbNy4kZl04YUXksvlSKfTVCoVZtojjzzC0qVL2bBhAzOtVCpx5ZVXcsMNN3DkyBFONSkSM6azs5OnnnqK7u5uhoeHWbduHTNl+/btXH311dxyyy28/PLLtLS0MJPy+TzXXHMNt99+O2NjY0yXvr4+zj//fCqVCgcOHKCrq4tdu3ZRqVRoampiJmWzWXK5HOl0mkqlwkzp7Ozkqaeeoru7m+HhYdatW8dM+f73v89DDz3EAw88wIUXXsgFF1zAb37zGxLHrrOzk6eeeoru7m6Gh4dZt24dM2X79u1cffXV3HLLLbz88su0tLQwk/L5PNdccw233347Y2NjTKe+vj7OP/98KpUKBw4coKuri127dlGpVGhqamImZbNZcrkc6XSaSqXCTOns7OSpp56iu7ub4eFh1q1bx0z5/ve/z0MPPcQDDzzAhRdeyAUXXMBvfvMbTiUpEjNm69at7Ny5kwULFjA4OMjIyAjr1q1jJmzbto1nnnmGFStWUCqVmDdvHi0tLUyXkZERjhoeHuaxxx6jVCrR3d3Nnj17WL16Nfv37+d41dfX09bWRjqdZvPmzezcuZNPf/rT7Nixg9raWpqamphJ2WyWXC5HOp2mUqkwE7Zu3crOnTtZsGABg4ODjIyMsG7dOqbD6Ogo73b33XdTKBRYuHAhURRx66238tprrzE6Okri2GzdupWdO3eyYMECBgcHGRkZYd26dcyEbdu28cwzz7BixQpKpRLz5s2jpaWF6TIyMsJRw8PDPPbYY5RKJbq7u9mzZw+rV69m//79TIf6+nra2tpIp9Ns3ryZnTt38ulPf5odO3ZQW1tLU1MTMymbzZLL5Uin01QqFWbC1q1b2blzJwsWLGBwcJCRkRHWrVvHdBgdHeXd7r77bgqFAgsXLiSKIm699VZee+01RkdHOVWkSEyL9vZ2WlpaOGp0dJSxsTGmtLa2ks1m2b17Ny+88AKXXnop0+WNN95gfHyc8fFx3i2fz7Nv3z5aWlo4Xn19fSxZsoSJiQmmjI6OUlVVxcGDB7nkkkvI5XJks1nWrl3LdGhsbKStrY1Dhw4xODjIUfl8ntraWpqamphOjzzyCEuXLmXDhg1MyWaz5HI50uk0lUqF6TQ6OsrY2BhTWltbyWaz7N69mxdeeIFLL72U47F//37OP/98KpUKR73zzjuMj4+zbt06Vq5cybXXXsutt97Kq6++SuJPa29vp6WlhaNGR0cZGxtjSmtrK9lslt27d/PCCy9w6aWXMl3eeOMNxsfHGR8f593y+Tz79u2jpaWF49XX18eSJUuYmJhgyujoKFVVVRw8eJBLLrmEXC5HNptl7dq1TJfGxkba2to4dOgQg4ODHJXP56mtraWpqYnp9Mgjj7B06VI2bNjAlGw2Sy6XI51OU6lUmE6jo6OMjY0xpbW1lWw2y+7du3nhhRe49NJLOR779+/n/PPPp1KpcNQ777zD+Pg469atY+XKlVx77bXceuutvPrqq5wqUiSmxU033cRbb71FS0sLU6qrq9mzZw/Dw8M8/fTTbNiwgSlnnXUW999/P9Ohs7OTiy66iDlz5rBs2TI2btzIuy1YsIBsNsuxUlWm1NfX09fXR09PD+VymbPPPpvFixezfv16brvtNvbt20dzczM1NTWMj49zPMrlMgcOHKCxsZG2tja+/vWvU6lUOCqfz3PdddcxXTo7O3nqqafo7u5meHiYdevWMSWbzZLL5Uin04yOjjJdqqur2bNnD8PDwzz99NNs2LCBKWeddRb3338/x2pkZIQLL7yQXC5HOp2mUqkw5Stf+QqXX345K1eu5Nprr2XKW2+9RU1NDYk/7aabbuKtt96ipaWFKdXV1ezZs4fh4WGefvppNmzYwJSzzjqL+++/n+nQ2dnJRRddxJw5c1i2bBkbN27k3RYsWEA2m+VYqSpT6uvr6evro6enh3K5zNlnn83ixYtZv349t912G/v27aO5uZmamhrGx8c5XuVymQMHDtDY2EhbWxtf//rXqVQqHJXP57nuuuuYLp2dnTz11FN0d3czPDzMunXrmJLNZsnlcqTTaUZHR5ku1dXV7Nmzh+HhYZ5++mk2bNjAlLPOOov777+fYzUyMsKFF15ILpcjnU5TqVSY8pWvfIXLL7+clStXcu211zLlrbfeoqamhlNFisS0aW9v59ChQ7S0tDBl4cKFHD58mLlz5zI+Pk4+n2ft2rXU19dzLEZGRjhq//79dHV1sXfvXqbs2LGDn/70pzQ2NvLKK6+wceNGli1bxooVKzhWN954I93d3Rw8eJBUKsXQ0BCe51Eul9m2bRulUomGhgaOHDnCHXfcweWXX86cOXM4Vvl8nmuuuYbbb7+dsbExGhsbaWtrI51OU6lUOGrFihVMl61bt7Jz504WLFjA4OAgIyMjrFu3jinZbJauri6qq6s5XqVSiSuvvJIdO3awcOFCDh8+zNy5cxkfHyefz7N27Vrq6+s5Fn19fSxZsoSJiQmy2Sy5XI50Ok2lUuGee+7h9NNPp1gscuDAAb797W+zZMkSFi5cSOL/pr29nUOHDtHS0sKUhQsXcvjwYebOncv4+Dj5fJ61a9dSX1/PsRgZGeGo/fv309XVxd69e5myY8cOfvrTn9LY2Mgrr7zCxo0bWbZsGStWrOBY3XjjjXR3d3Pw4EFSqRRDQ0N4nke5XGbbtm2USiUaGho4cuQId9xxB5dffjlz5szheOTzea655hpuv/12xsbGaGxspK2tjXQ6TaVS4agVK1YwXbZu3crOnTtZsGABg4ODjIyMsG7dOqZks1m6urqorq7meJVKJa688kp27NjBwoULOXz4MHPnzmV8fJx8Ps/atWupr6/nWPT19bFkyRImJibIZrPkcjnS6TSVSoV77rmH008/nWKxyIEDB/j2t7/NkiVLWLhwIaeKFIlpsX37dq6++mpuueUWXn75ZVpaWpiyaNEi5s+fT0NDA8PDwzQ3N3Ms+vr6WLJkCRMTE0w5dOgQv/zlLxkcHOSoUqnEddddx6ZNm7jiiivI5XIcq5GRER599FE2bdrE9ddfz5TGxkba2trwPI9yucyUjRs38uUvf5l58+axZcsWPoiRkRGOGh4e5rHHHqNUKtHd3c2ePXtYvXo1n/nMZ2hrayOdTjM6Osp0Gh0dZWxsjCmtra1ks1l2797NCy+8wKWXXsqU8847j+P18MMP89BDD9He3s6ZZ57JlEWLFjF//nwaGhoYHh6mubmZY1VfX09fXx89PT2Uy2Wy2Sy5XI50Ok2lUuHJJ59k06ZNbNmyhZaWFv7pn/6JxP/N9u3bufrqq7nlllt4+eWXaWlpYcqiRYuYP38+DQ0NDA8P09zczLHo6+tjyZIlTExMMOXQoUP88pe/ZHBwkKNKpRLXXXcdmzZt4oorriCXy3GsRkZGePTRR9m0aRPXX389UxobG2lra8PzPMrlMlM2btzIl7/8ZebNm8eWLVv4oEZGRjhqeHiYxx57jFKpRHd3N3v27GH16tV85jOfoa2tjXQ6zejoKNNpdHSUsbExprS2tpLNZtm9ezcvvPACl156KVPOO+88jtfDDz/MQw89RHt7O2eeeSZTFi1axPz582loaGB4eJjm5maOVX19PX19ffT09FAul8lms+RyOdLpNJVKhSeffJJNmzaxZcsWWlpa+Kd/+idOJSkS02Lbtm0888wzrFixglKpxLx582hpaWHKE088wUsvvURrayvHqr6+nr6+Pnp6eiiXy2SzWXK5HGvXrqVSqXBUY2Mju3fvZvny5Ryrvr4+lixZwjvvvMPZZ5/Nb3/7W7q7u5nS2NhIW1sbnudRLpfZtWsX+/fv57vf/S4fRF9fH0uWLGFiYoIpo6OjVFVVcfDgQS655BJyuRzZbJa1a9fS2NjI448/TnV1NdOhXC4zNDREdXU1e/bsYXh4mKeffpoNGzYw5ayzzuL+++9nutx55510dnayaNEivva1rzFl+/btPPHEE7z00ku0trZyrFSVKalUiqGhITzPo1wuk81myeVypNNpKpUKq1atYteuXVxwwQUk/u+2bdvGM888w4oVKyiVSsybN4+WlhamPPHEE7z00ku0trZyrOrr6+nr66Onp4dyuUw2myWXy7F27VoqlQpHNTY2snv3bpYvX86x6uvrY8mSJbzzzjucffbZ/Pa3v6W7u5spjY2NtLW14XkksgOaAAAgAElEQVQe5XKZXbt2sX//fr773e/yQfX19bFkyRImJiaYMjo6SlVVFQcPHuSSSy4hl8uRzWZZu3YtjY2NPP7441RXVzMdyuUyQ0NDVFdXs2fPHoaHh3n66afZsGEDU8466yzuv/9+psudd95JZ2cnixYt4mtf+xpTtm/fzhNPPMFLL71Ea2srx0pVmZJKpRgaGsLzPMrlMtlsllwuRzqdplKpsGrVKnbt2sUFF1zAqSZF4riNj48zPj7Ou+Xzefbt20dLSwtT5syZw/FKpVIMDQ3heR7lcplsNksulyOdTlOpVJgu9fX19PX18atf/YqdO3fy/PPPs2nTJrq7u5nS2NhIW1sbnucxMjLCB7V+/Xocx6Gvr4+enh7K5TJnn302ixcvZv369dx2223s27eP5uZmampqGB8fR0SYDvfeey9f/epXWbZsGdu2bWPhwoUcPnyYuXPnMj4+Tj6fZ+3atdTX1zNdfv/73zM+Ps67Pfjgg7zxxhvMmTOH43HjjTfS3d3NwYMHaWxspK2tDc/zKJfLZLNZcrkc6XSa0dFREh/M+Pg44+PjvFs+n2ffvn20tLQwZc6cORyvVCrF0NAQnudRLpfJZrPkcjnS6TSVSoXpUl9fT19fH7/61a/YuXMnzz//PJs2baK7u5spjY2NtLW14XkeIyMjHIv169fjOA59fX309PRQLpc5++yzWbx4MevXr+e2225j3759NDc3U1NTw/j4OCLCdLj33nv56le/yrJly9i2bRsLFy7k8OHDzJ07l/HxcfL5PGvXrqW+vp7p8vvf/57x8XHe7cEHH+SNN95gzpw5HI8bb7yR7u5uDh48SGNjI21tbXieR7lcJpvNksvlSKfTjI6OcqpKkThuc+bMYdmyZWzcuJF3W7BgAdlsluOxZcsWRITFixdjraWxsZG2tjY8z6NcLpPNZsnlcqTTaUZHRzke7e3ttLS0MCWVSjE0NITnebz99ts8//zzbNq0iR/96EdcddVVNDY28vjjjzN//nw+iPXr1/O73/2O6upqUqkUQ0NDeJ5HuVxm27ZtlEolGhoaOHLkCHfccQeXX345c+bMYbr84Ac/YP/+/agqDz/8MNu2bWPRokXMnz+fhoYGhoeHaW5u5niUy2UOHDjAUatWrWL9+vW829y5c/mzP/szjtejjz7Kpk2buP7665nS2NhIW1sbnudRLpfJZrN0dXVRXV1N4oOZM2cOy5YtY+PGjbzbggULyGazHI8tW7YgIixevBhrLY2NjbS1teF5HuVymWw2Sy6XI51OMzo6yvFob2+npaWFKalUiqGhITzP4+233+b5559n06ZN/OhHP+Kqq66isbGRxx9/nPnz5/NBrV+/nt/97ndUV1eTSqUYGhrC8zzK5TLbtm2jVCrR0NDAkSNHuOOOO7j88suZM2cO0+UHP/gB+/fvR1V5+OGH2bZtG4sWLWL+/Pk0NDQwPDxMc3Mzx6NcLnPgwAGOWrVqFevXr+fd5s6dy5/92f/XHhzARlkY/v9/7+GncqTW5cbGWjQhZnqBakSt5z1QpGKrSIoPEurjgEoqa0CsVEl7BHWIN4rr49SVFhSZ6HnANOg1d12wDLRWkC60otWliKWbxQEq9dGZyrlh9Z/7/9KE375+vz+B4o8HP6/X/+JkPffcc4TDYebNm0eaZVk4jkN+fj6HDh3Ctm3i8Tg+n48fKgM5YTt27GDy5MlMnTqV3/72t+zatQvLsujq6qKqqoq8vDwKCgo4UZWVlbzzzju89dZbrFmzhnvuuYc0y7JwHIf8/HwOHTqEbdvE43F8Ph8n45577uHLL7+krKyMNMuycByH/Px8/vWvf/Hmm2+yevVqQqEQaYFAgONRXl6O67rEYjEGWJaF4zjk5+dz6NAh0qqqqrjmmms455xzWL58OYMhkUgwZcoUzjvvPAa0tbWxfv16amtraWxspLOzk2XLlnEy6uvrufXWW1m6dClHjx4lrba2lg8//JBrr72Wrq4uqqqqME2TYcOGcbK+/vprLrjgAj755BMSiQRplmXhOA75+fn09fWRk5ODfHc7duxg8uTJTJ06ld/+9rfs2rULy7Lo6uqiqqqKvLw8CgoKOFGVlZW88847vPXWW6xZs4Z77rmHNMuycByH/Px8Dh06hG3bxONxfD4fJ+Oee+7hyy+/pKysjDTLsnAch/z8fP71r3/x5ptvsnr1akKhEGmBQIDjVV5ejuu6xGIxBliWheM45Ofnc+jQIdKqqqq45pprOOecc1i+fDmDIZFIMGXKFM477zwGtLW1sX79empra2lsbKSzs5Nly5ZxMurr67n11ltZunQpR48eJa22tpYPP/yQa6+9lq6uLqqqqjBNk2HDhnGyvv76ay644AI++eQTEokEaZZl4TgO+fn59PX1kZOTww+ZgZyQaDTKmjVrWLduHdOnTycvL4/q6mpuv/12wuEwN954I5FIhBNVWVnJRx99xPPPP4/P52PcuHGce+65LFq0iNraWizLwnEc8vPz6evrIycnh8Hw2GOP0d3dTVlZGWmWZeE4Dvn5+fzzn/+kpaWFxYsXc7zKy8txXZeNGzcyYPXq1ezZswfLsnAch/z8fA4dOsSmTZtob2+nsrKSwbB9+3bWr1/PnDlz6O7upqmpiQFtbW2sX7+eXbt2MWTIEE5Gb28vL774Ii0tLSQSCV5++WWmTJlCe3s7DQ0N3H333SxevJiioiJ+97vfcTIaGxspKChgyZIlvPDCC7S2thIOh0kkEqRZlkUymSQjIwP57qLRKGvWrGHdunVMnz6dvLw8qquruf322wmHw9x4441EIhFOVGVlJR999BHPP/88Pp+PcePGce6557Jo0SJqa2uxLAvHccjPz6evr4+cnBwGw2OPPUZ3dzdlZWWkWZaF4zjk5+fzz3/+k5aWFhYvXsyJKC8vx3VdNm7cyIDVq1ezZ88eLMvCcRzy8/M5dOgQmzZtor29ncrKSgbD9u3bWb9+PXPmzKG7u5umpiYGtLW1sX79enbt2sWQIUM4Gb29vbz44ou0tLSQSCR4+eWXmTJlCu3t7TQ0NHD33XezePFiioqK+N3vfsfJaGxspKCggCVLlvDCCy/Q2tpKOBwmkUiQZlkWyWSSjIwMfugM5ITU1NQQjUbJzs6mtLSUDRs2MHfuXKZOnUpDQwOTJk3iRB08eJDGxkZmzZrFgOrqar744gumT59OY2MjRUVFWJZFMpkkIyODwbBmzRpuueUW7r33Xt577z3KyspIsywLx3HIz8+nr6+P45VKpdi6dSvjxo1jwOOPP866desYPXo0aZZl4TgO+fn59PX1MVja29tZuXIl0WgU27bZsmULFRUVNDU1MaCtrY1gMMjJSqVS/OhHP+Kdd95h3LhxRCIRbNtm1qxZpFmWRTweZ+LEiZyMbdu2sXXrVmKxGOPGjePqq6/m8OHDtLa2Eg6Hef7557n55psJBALI8ampqSEajZKdnU1paSkbNmxg7ty5TJ06lYaGBiZNmsSJOnjwII2NjcyaNYsB1dXVfPHFF0yfPp3GxkaKioqwLItkMklGRgaDYc2aNdxyyy3ce++9vPfee5SVlZFmWRaO45Cfn09fXx8nIpVKsXXrVsaNG8eAxx9/nHXr1jF69GjSLMvCcRzy8/Pp6+tjsLS3t7Ny5Uqi0Si2bbNlyxYqKipoampiQFtbG8FgkJOVSqX40Y9+xDvvvMO4ceOIRCLYts2sWbNIsyyLeDzOxIkTORnbtm1j69atxGIxxo0bx9VXX83hw4dpbW0lHA7z/PPPc/PNNxMIBBAwkBPS39/PsXJzcxk5ciT79+/nZGVnZxOLxaioqKCpqYmamhqam5vZvXs3eXl5bNu2ja6uLj777DMCgQCDpba2lldeeYWCggJaWlo455xzKCsrI82yLJLJJBkZGRwvn89Ha2srdXV11NfXs3btWp544gna29s5lmVZJJNJMjIyGCwHDhzg7bffpru7m7RRo0axZcsWKioqaGpqYrD09PRwwQUXcOmll1JeXs7999/Pzp07mTNnDpmZmfT39zMYdu7cyapVq1ixYgVZWVmUlpayatUqbNvG7/fz5ptvsnr1akKhEHL8+vv7OVZubi4jR45k//79nKzs7GxisRgVFRU0NTVRU1NDc3Mzu3fvJi8vj23bttHV1cVnn31GIBBgsNTW1vLKK69QUFBAS0sL55xzDmVlZaRZlkUymSQjI4MT4fP5aG1tpa6ujvr6etauXcsTTzxBe3s7x7Isi2QySUZGBoPlwIEDvP3223R3d5M2atQotmzZQkVFBU1NTQyWnp4eLrjgAi699FLKy8u5//772blzJ3PmzCEzM5P+/n4Gw86dO1m1ahUrVqwgKyuL0tJSVq1ahW3b+P1+3nzzTVavXk0oFEL+NwM5IaFQiKVLl/KfMjMzGQzBYJBYLEZFRQUvvPAC27ZtY0BfXx9pmZmZDJb+/n76+/s5Vn19PTt37qSsrIy0QCDAifL7/bS2tlJXV8fvf/97Ojo6+DaBQIDBcOjQIQ4fPoxlWTiOw4wZM3Bdl7RRo0axZcsW9u3bx2C5//77KSsro7a2lpaWFsaMGcORI0eorq7mhhtuYMiQIQyGw4cP09nZyYEDBxhQUFCA3+/n4MGDDBs2jJaWFhYvXowcv1AoxNKlS/lPmZmZDIZgMEgsFqOiooIXXniBbdu2MaCvr4+0zMxMBkt/fz/9/f0cq76+np07d1JWVkZaIBDgZPj9flpbW6mrq+P3v/89HR0dfJtAIMBgOHToEIcPH8ayLBzHYcaMGbiuS9qoUaPYsmUL+/btY7Dcf//9lJWVUVtbS0tLC2PGjOHIkSNUV1dzww03MGTIEAbD4cOH6ezs5MCBAwwoKCjA7/dz8OBBhg0bRktLC4sXL0b+NwP5ThobGykoKKCsrIzPPvuMaDTK9u3bmTJlCl1dXZSXlxMKhfD7/QyWYDBILBbj888/p6mpiQHjx4+nuroawzA4XqlUigGNjY1MmjSJkpISvvjiC/Ly8qiqquJYI0aMwLZtBoPf76e1tZWvvvqK+vp6TpXVq1czdepU8vLyqK2txbIsHMfBNE1c1yVt1KhRlJeXc7xSqRTfJhaL8eWXX1JWVkZaVVUV11xzDeeccw7Lly9nsFiWheM43HzzzRzrm2++YejQocjxaWxspKCggLKyMj777DOi0Sjbt29nypQpdHV1UV5eTigUwu/3M1iCwSCxWIzPP/+cpqYmBowfP57q6moMw+B4pVIpBjQ2NjJp0iRKSkr44osvyMvLo6qqimONGDEC27YZLH6/n9bWVr766ivq6+s5VVavXs3UqVPJy8ujtrYWy7JwHAfTNHFdl7RRo0ZRXl7O8UqlUnybWCzGl19+SVlZGWlVVVVcc801nHPOOSxfvpzBYlkWjuNw8803c6xvvvmGoUOHIv+Vgfxfbdu2ja1btxKLxRg3bhxXX301e/fupaWlheLiYsLhMMXFxaxYsYLBFgwGicViVFRU0NTUxBVXXEF5eTkzZszgeLW3tzN27Fhc16W5uZkXXniBDRs2cPXVV3PVVVdx9913s2vXLizLoquri6qqKvLy8igoKGCw+P1+Wltbqauro76+nlNhw4YNtLe3s3fvXtavX09tbS2WZeE4DqZpkkqlOBHt7e2MHTsW13VJa25uxnVdBsRiMb744gvKysrYtGkT7e3tVFZWcrJaWlooKirijjvu4MiRI1iWxUMPPUQgEGD27NkUFRURDAbx+/3Id7dt2za2bt1KLBZj3LhxXH311ezdu5eWlhaKi4sJh8MUFxezYsUKBlswGCQWi1FRUUFTUxNXXHEF5eXlzJgxg+PV3t7O2LFjcV2X5uZmXnjhBTZs2MDVV1/NVVddxd13382uXbuwLIuuri6qqqrIy8ujoKCAweT3+2ltbaWuro76+npOhQ0bNtDe3s7evXtZv349tbW1WJaF4ziYpkkqleJEtLe3M3bsWFzXJa25uRnXdRkQi8X44osvKCsrY9OmTbS3t1NZWcnJamlpoaioiDvuuIMjR45gWRYPPfQQgUCA2bNnU1RURDAYxO/3I/+VgfyPdu7cyapVq1ixYgVZWVmUlpayatUqbNsmrbS0lIaGBiZOnMipEgwGicViVFRUcMcdd1BWVsaJyM3NJRKJYJomNTU1rFq1iqysLMrLy3n88ceZOXMmLS0t3H777YTDYW688UYikQiDze/309raSl1dHbt372awJBIJpkyZwnnnnceAtrY21q9fT21tLZZlkUwm8fl8HK9UKkVubi6RSATTNHFdl48//hjTNHFdlwEbN27k9ddfp6ysjMHw7LPPsm7dOtauXUtubi6XX345H330EZZl4TgObW1tPPbYY9TU1CDf3c6dO1m1ahUrVqwgKyuL0tJSVq1ahW3bpJWWltLQ0MDEiRM5VYLBILFYjIqKCu644w7Kyso4Ebm5uUQiEUzTpKamhlWrVpGVlUV5eTmPP/44M2fOpKWlhdtvv51wOMyNN95IJBLhVPD7/bS2tlJXV8fu3bsZLIlEgilTpnDeeecxoK2tjfXr11NbW4tlWSSTSXw+H8crlUqRm5tLJBLBNE1c1+Xjjz/GNE1c12XAxo0bef311ykrK2MwPPvss6xbt461a9eSm5vL5ZdfzkcffYRlWTiOQ1tbG4899hg1NTXItzOQ/9Hhw4fp7OzkwIEDDCgoKMDv93Pw4EG+L8FgkObmZsrKyjgZtm0TiUT4+9//zocffsiASZMm8dOf/pRDhw5hWRYNDQ1MmjSJU8Xv9/PWW29xxRVXMBi2b9/O+vXrmTNnDt3d3TQ1NTGgra2N9evXs2vXLgKBAMervb2dsWPH4routm0TiUQwTZPCwkIikQimaeK6LgN+/vOfM3v2bAbDI488wtNPP01WVhavvvoq9913HwcPHiSVSmFZFo7jUFRUhOu6yHd3+PBhOjs7OXDgAAMKCgrw+/0cPHiQ70swGKS5uZmysjJOhm3bRCIR/v73v/Phhx8yYNKkSfz0pz/l0KFDWJZFQ0MDkyZN4lTy+/289dZbXHHFFQyG7du3s379eubMmUN3dzdNTU0MaGtrY/369ezatYtAIMDxam9vZ+zYsbiui23bRCIRTNOksLCQSCSCaZq4rsuAn//858yePZvB8Mgjj/D000+TlZXFq6++yn333cfBgwdJpVJYloXjOBQVFeG6LvLtDOS/2LFjB5MnT2bq1KmMGzcOx3G4+eabOdY333zD0KFD+T5lZ2czGGzbJhKJcNNNN/H1119zLJ/Px/fF5/MxGNrb21m5ciXRaBTbttmyZQsVFRU0NTUxoK2tjWAwyInIzc0lEolgmiau62LbNpFIBNM0KSwsJBKJYJomLS0tLFq0CMuymDhxIsfrxRdfxLIstm3bxoCvvvqK/v5+SkpKKCws5LbbbuO+++5j//79pFmWheM4zJ49G/mf7dixg8mTJzN16lTGjRuH4zjcfPPNHOubb75h6NChfJ+ys7MZDLZtE4lEuOmmm/j66685ls/n4/vk8/kYDO3t7axcuZJoNIpt22zZsoWKigqampoY0NbWRjAY5ETk5uYSiUQwTRPXdbFtm0gkgmmaFBYWEolEME2TlpYWFi1ahGVZTJw4keP14osvYlkW27ZtY8BXX31Ff38/JSUlFBYWctttt3Hfffexf/9+0izLwnEcZs+ejXw7A/k/RKNR1qxZw7p165g+fTp5eXn85Cc/4aGHHiIQCDB79myKiooIBoP4/X68YuPGjYRCIRYuXEiabds88MADjB49mqqqKizL4qqrruLHP/4xXnPgwAHefvtturu7SRs1ahRbtmyhoqKCpqYmBoNt20QiEUzTxHVdbNsmEolgmiaFhYU88cQT/OY3v+EXv/gFFRUVHK9FixaxatUqLr74Yu68806i0Shp1113HTfccAOFhYXcdtttpH355ZdkZmYywLIsNm/ejPz3otEoa9asYd26dUyfPp28vDx+8pOf8NBDDxEIBJg9ezZFRUUEg0H8fj9esXHjRkKhEAsXLiTNtm0eeOABRo8eTVVVFZZlcdVVV/HjH/8YLzpw4ABvv/023d3dpI0aNYotW7ZQUVFBU1MTg8G2bSKRCKZp4routm0TiUQwTZPCwkKeeOIJfvOb3/CLX/yCiooKjteiRYtYtWoVF198MXfeeSfRaJS06667jhtuuIHCwkJuu+020r788ksyMzMZYFkWmzdvRr6dgfwfampqiEajZGdnU1payoYNG5g7dy5Tp07FcRza2tp47LHHqKmpwSui0SgvvfQSiUSC3t5eSkpKSLNtm0gkQjKZ5KmnnqKmpgav2LhxI6FQiIULF2JZFo7jMGPGDFzXJW3UqFFs2bKFffv2MVhs2yYSiWCaJq7rYts2kUgE0zQJhUJs27aNBQsWcLwqKir497//zSuvvMLDDz/MH/7wB6LRKGkrV65k6NChPPPMM3R0dLBgwQKuvPJKsrKykO+upqaGaDRKdnY2paWlbNiwgblz5zJ16lQcx6GtrY3HHnuMmpoavCIajfLSSy+RSCTo7e2lpKSENNu2iUQiJJNJnnrqKWpqavCSjRs3EgqFWLhwIZZl4TgOM2bMwHVd0kaNGsWWLVvYt28fg8W2bSKRCKZp4routm0TiUQwTZNQKMS2bdtYsGABx6uiooJ///vfvPLKKzz88MP84Q9/IBqNkrZy5UqGDh3KM888Q0dHBwsWLODKK68kKysL+W4M5P/3+eefk9bf38+xcnNzGTlyJPv378eyLBzHoaioCNd18YpHH32UWCzGiBEj6Onpoa+vj5KSEtJs2yYejzN8+HC8IhqN8tJLL5FIJOjt7aWkpATLsnAcB9M0cV2XtFGjRlFeXs7J2LFjB5MnT2bq1KkcPnwY27aJRCKYponruti2TTwex+fzcSIqKytJq6+vZ0BHRwehUIgBmzdvJhwOs3z5csrKynj44YeR7+bzzz8nrb+/n2Pl5uYycuRI9u/fj2VZOI5DUVERruviFY8++iixWIwRI0bQ09NDX18fJSUlpNm2TTweZ/jw4XhJNBrlpZdeIpFI0NvbS0lJCZZl4TgOpmniui5po0aNory8nJOxY8cOJk+ezNSpUzl8+DC2bROJRDBNE9d1sW2beDyOz+fjRFRWVpJWX1/PgI6ODkKhEAM2b95MOBxm+fLllJWV8fDDDyPfnYEQjUa56qqrSAuFQixdupT/lJmZSZplWTiOw+zZs/GCVCrF0aNHSVu2bBm2bdPQ0MAbb7zBhAkTSMvJyeF0tmfPHo716KOPEovFGDFiBD09PfT19VFSUoJlWTiOg2mapFIpTlY0GmXNmjWsW7eO6dOnk5eXx44dO7Btm0gkgmmapFIpcnJyOBG9vb00NjZy5ZVXMmD79u3U1dWxe/duJk2aREVFBfv27SMvL49NmzZx+eWXI99NNBrlqquuIi0UCrF06VL+U2ZmJmmWZeE4DrNnz8YLUqkUR48eJW3ZsmXYtk1DQwNvvPEGEyZMIC0nJ4fT3Z49ezjWo48+SiwWY8SIEfT09NDX10dJSQmWZeE4DqZpkkqlOFnRaJQ1a9awbt06pk+fTl5eHjt27MC2bSKRCKZpkkqlyMnJ4UT09vbS2NjIlVdeyYDt27dTV1fH7t27mTRpEhUVFezbt4+8vDw2bdrE5Zdfjhwfgx+49vZ24vE4O3bsIC0ajbJ9+3amTJlCV1cX5eXlhEIh/H4/AyzLYvPmzXiBz+fj5Zdfpre3l61bt7Jw4ULSzj//fJ588klOd5WVlUybNo1EIkFaKpXi6NGjpC1btgzbtmloaOCNN95gwoQJWJZFMpnE5/NxvPbs2cOxampqiEajZGdnU1payoYNG5g7dy5ff/01tm0Tj8fx+XycqOHDh5NMJqmurubZZ59l586d/OpXv2LDhg2sW7eOBx54gL/97W/88pe/ZMOGDch3197eTjweZ8eOHaRFo1G2b9/OlClT6Orqory8nFAohN/vZ4BlWWzevBkv8Pl8vPzyy/T29rJ161YWLlxI2vnnn8+TTz6JF1RWVjJt2jQSiQRpqVSKo0ePkrZs2TJs26ahoYE33niDCRMmYFkWyWQSn8/H8dqzZw/HqqmpIRqNkp2dTWlpKRs2bGDu3Ll8/fXX2LZNPB7H5/NxooYPH04ymaS6uppnn32WnTt38qtf/YoNGzawbt06HnjgAf72t7/xy1/+kg0bNiAnxuAHrru7m3fffZeenh4GtLS0UFxcTDgcpri4mBUrVuAFqVSKAdFolPHjx1NVVUVWVhaffvopZ599Nv39/dTX1zNr1ixGjx7N6W7BggVkZmYSDodJJBL4fD5efvllent72bp1KwsXLiTt/PPP58knnyQtEAhwvCorK5k2bRqJRIIB/f39HCs3N5eRI0eyf/9+0nJycjhZgUCAZDJJdXU1paWltLa2kpubS3Z2NhMnTqSxsZG2tjbmzZuHfHfd3d28++679PT0MKClpYXi4mLC4TDFxcWsWLECL0ilUgyIRqOMHz+eqqoqsrKy+PTTTzn77LPp7++nvr6eWbNmMXr0aLxgwYIFZGZmEg6HSSQS+Hw+Xn75ZXp7e9m6dSsLFy4k7fzzz+fJJ58kLRAIcLwqKyuZNm0aiUSCAf39/RwrNzeXkSNHsn//ftJycnI4WYFAgGQySXV1NaWlpbS2tpKbm0t2djYTJ06ksbGRtrY25s2bh5wYgx8427aJRCLMmjUL13UZUFpaSkNDAxMnTsQL9uzZw9ixY3Fdl46ODuLxOJs2bcJ1XWbOnMlFF11ERkYGY8aMobe3lzlz5uAFF154IcOGDePpp58mHA6TSCTIysri008/5eyzz6a/v5/6+npmzZrF6NGjOVELFiwgMzOTcDhMIpEgLRQKsXTpUv5TZmYmgykQCJBMJkn705/+hJw827aJRCLMmjUL1xm/jiYAABg1SURBVHUZUFpaSkNDAxMnTsQL9uzZw9ixY3Fdl46ODuLxOJs2bcJ1XWbOnMlFF11ERkYGY8aMobe3lzlz5uAVF154IcOGDePpp58mHA6TSCTIysri008/5eyzz6a/v5/6+npmzZrF6NGjOVELFiwgMzOTcDhMIpEgLRQKsXTpUv5TZmYmgykQCJBMJkn705/+hAwugx+QVCrFgGg0yvjx46mqqsK2bSKRCKZp4rouXjR69Ggcx8E0TZYsWUIsFiM7O5unnnoKv9/PzJkzaWxspLOzk2XLluElq1evZu3atSSTScLhMIlEgosuuoiMjAzGjBlDb28vc+bM4WRceOGFDBs2jKeffppwOEwikSAajbJ9+3amTJlCV1cX5eXlhEIh/H4/gy0QCJBMJqmurubZZ59FvrtUKsWAaDTK+PHjqaqqwrZtIpEIpmniui5eNHr0aBzHwTRNlixZQiwWIzs7m6eeegq/38/MmTNpbGyks7OTZcuW4TWrV69m7dq1JJNJwuEwiUSCiy66iIyMDMaMGUNvby9z5szhZFx44YUMGzaMp59+mnA4TCKRIBqNsn37dqZMmUJXVxfl5eWEQiH8fj+DLRAIkEwmqa6u5tlnn0UGj8EPxJ49exg7diyu69LR0UE8HmfTpk24rsvMmTOxbZtIJIJpmqRSKbzo2muvxXEcuru76enpYUB9fT1+v5+ZM2cyZMgQTmeVlZUsX76c/v5+BuTk5PDee++RlZVFMpkkHA6TSCRobGyks7OTZcuWMRhWr17N2rVrSSaThMNhEokELS0tFBcXEw6HKS4uZsWKFZwqgUCAZDJJdXU1HR0dyP/dnj17GDt2LK7r0tHRQTweZ9OmTbiuy8yZM7Ftm0gkgmmapFIpvOjaa6/FcRy6u7vp6elhQH19PX6/n5kzZzJkyBBOd5WVlSxfvpz+/n4G5OTk8N5775GVlUUymSQcDpNIJGhsbKSzs5Nly5YxGFavXs3atWtJJpOEw2ESiQQtLS0UFxcTDocpLi5mxYoVnCqBQIBkMkl1dTUdHR3I4DA4w+3du5e00aNH4zgOpmmyZMkSYrEY2dnZPPXUU/j9fmbOnIlt28TjcXw+H14TjUa56qqrsCwLx3GYMWMGrusyoL6+nttvv53T2cGDB2lsbOTVV19lzJgxLF++nKNHj5JWV1fHvffeSyAQIJlMEg6H2bt3L0OGDOFEVFZWsnz5cvr7+xmQk5PDe++9R1ZWFslkknA4TCKRoLS0lIaGBiZOnMipFggEeP3117nsssuQ/97evXtJGz16NI7jYJomS5YsIRaLkZ2dzVNPPYXf72fmzJnYtk08Hsfn8+E10WiUq666CsuycByHGTNm4LouA+rr67n99ts53R08eJDGxkZeffVVxowZw/Llyzl69ChpdXV13HvvvQQCAZLJJOFwmL179zJkyBBORGVlJcuXL6e/v58BOTk5vPfee2RlZZFMJgmHwyQSCUpLS2loaGDixImcaoFAgNdff53LLrsMGRwGZ7i77rqLRCLBO++8g2VZOI5Dd3c3PT09DKivr8fv9zNz5kxycnLwmvb2duLxODt27CDNsiwcx8E0TVzXZUBBQQGns+zsbGKxGB988AGrVq3irLPO4pJLLiESiXDppZeye/dujhw5QiAQ4PXXXycQCHAiDh48SGNjI6+++ipjxoxh+fLlHD16lLS6ujruvfdeAoEAyWSScDjM3r17+T4NHz4c+Z/dddddJBIJ3nnnHSzLwnEcuru76enpYUB9fT1+v5+ZM2eSk5OD17S3txOPx9mxYwdplmXhOA6maeK6LgMKCgo43WVnZxOLxfjggw9YtWoVZ511FpdccgmRSIRLL72U3bt3c+TIEQKBAK+//jqBQIATcfDgQRobG3n11VcZM2YMy5cv5+jRo6TV1dVx7733EggESCaThMNh9u7dy/dp+PDhyOAxOMM999xzhMNh5s2bR5plWTiOw4wZM3BdlwH19fXcfvvteFF3dzfvvvsuPT09DLAsC8dxME2TVCqFVwSDQWKxGHfeeSfBYJDOzk6GDRvGJZdcwogRI3jwwQdJGz58OCcqOzubWCzGBx98wKpVqzjrrLO45JJLiEQiXHrppezevZsjR44QCAR4/fXXCQQCyOnlueeeIxwOM2/ePNIsy8JxHGbMmIHrugyor6/n9ttvx4u6u7t599136enpYYBlWTiOg2mapFIpvCQYDBKLxbjzzjsJBoN0dnYybNgwLrnkEkaMGMGDDz5I2vDhwzlR2dnZxGIxPvjgA1atWsVZZ53FJZdcQiQS4dJLL2X37t0cOXKEQCDA66+/TiAQQLzL4Azn9/u54IIL+OSTT0gkEqRZloXjOJimieu6DCgoKMArduzYweTJk5k6dSqTJk0iEokwa9YsXNdlgGVZJJNJfD4fXhIMBonFYsyfP5/XXnuNyspK9uzZw7XXXsuFF17IYAgGg8RiMe68806CwSCdnZ0MGzaMSy65hBEjRvDggw+SNnz4cOT04/f7ueCCC/jkk09IJBKkWZaF4ziYponrugwoKCjAK3bs2MHkyZOZOnUqkyZNIhKJMGvWLFzXZYBlWSSTSXw+H14TDAaJxWLMnz+f1157jcrKSvbs2cO1117LhRdeyGAIBoPEYjHuvPNOgsEgnZ2dDBs2jEsuuYQRI0bw4IMPkjZ8+HDE2wzOYNFolEAgwLZt22htbSUcDpNIJEizLAvHcTBNk1QqhZdEo1HWrFnDunXrmD59Onl5eYwcOZJIJIJpmriuy4BAIIAXBYNBYrEY8+fPp7m5GcMwWLhwIfPmzWOwBINBYrEY8+fP57XXXqOyspI9e/Zw7bXXcuGFFyKnp2g0SiAQYNu2bbS2thIOh0kkEqRZloXjOJimSSqVwkui0Shr1qxh3bp1TJ8+nby8PEaOHEkkEsE0TVzXZUAgEMCrgsEgsViM+fPn09zcjGEYLFy4kHnz5jFYgsEgsViM+fPn89prr1FZWcmePXu49tprufDCC5Ezg8EZqr29nXg8zo4dO0jz+/20trYSDod5/vnnufnmm7Esi2Qyic/nw0tqamqIRqNkZ2dTWlrKhg0bmDt3LsXFxUQiEUzTJJVK4XXBYJBYLMb8+fN5//33ORWCwSCxWIz58+fT3NyMYRgsXLiQefPmIaef9vZ24vE4O3bsIM3v99Pa2ko4HOb555/n5ptvxrIskskkPp8PL6mpqSEajZKdnU1paSkbNmxg7ty5FBcXE4lEME2TVCrFmSAYDBKLxZg/fz7vv/8+p0IwGCQWizF//nyam5sxDIOFCxcyb9485MxgcIbq7u7m3XffpaenhwF+v58333yT1atXEwqFSAsEAnhNf38/x8rNzWXkyJHs378f27aJx+P4fD7OBMFgkObmZkaNGsWpEgwGicVizJ8/n/fffx85fXV3d/Puu+/S09PDAL/fz5tvvsnq1asJhUKkBQIBvKa/v59j5ebmMnLkSPbv349t28TjcXw+H2eKYDBIc3Mzo0aN4lQJBoPEYjHmz5/P+++/j5xZDM4QqVSKY9m2TSQSYdasWbiuy4Bhw4bR0tLC4sWL8apQKMTSpUv5T5mZmaTl5ORwJsnOzuZUCwaDNDc3M2rUKOT0kUqlOJZt20QiEWbNmoXrugwYNmwYLS0tLF68GK8KhUIsXbqU/5SZmUlaTk4OZ5rs7GxOtWAwSHNzM6NGjULOLAZngMrKSkKhENOnT+fgwYMMsG2bSCSCaZq4rotXrV+/nlAoRFVVFWnRaJTt27czZcoUurq6KC8vJxQK4ff7kROXnZ2NnD4qKysJhUJMnz6dgwcPMsC2bSKRCKZp4rouXrV+/XpCoRBVVVWkRaNRtm/fzpQpU+jq6qK8vJxQKITf70dOTnZ2NnLmMTgDWJZFTk4OpaWl3HTTTYwfP57GxkbSbNsmEolgmiapVAqv2bVrF5s2bSIej/PBBx9QUlJCWktLC8XFxYTDYYqLi1mxYgUiZxLLssjJyaG0tJSbbrqJ8ePH09jYSJpt20QiEUzTJJVK4TW7du1i06ZNxONxPvjgA0pKSkhraWmhuLiYcDhMcXExK1asQES+ncEZYMKECXR2dhIKhWhvb6e2tpbKykoCgQBLlizhhhtuIB6P4/P58JL29nYefvhhotEo2dnZPPfccwwdOpSSkhLSSktLaWhoYOLEiYicaSZMmEBnZyehUIj29nZqa2uprKwkEAiwZMkSbrjhBuLxOD6fDy9pb2/n4YcfJhqNkp2dzXPPPcfQoUMpKSkhrbS0lIaGBiZOnIiI/PcMzhB33XUXixYtIu0vf/kLOTk5NDc3s3fvXq6++mr27duH1xw4cIC3336bQ4cOMWDt2rUMHTqUkpISRM50d911F4sWLSLtL3/5Czk5OTQ3N7N3716uvvpq9u3bh9ccOHCAt99+m0OHDjFg7dq1DB06lJKSEkTkuzE4Q8ydO5ddu3ZRXV3NK6+8QjweJzs7m3g8zhtvvIFlWXiNZVk4jsO0adNwXZcBa9euxbZtRM50c+fOZdeuXVRXV/PKK68Qj8fJzs4mHo/zxhtvYFkWXmNZFo7jMG3aNFzXZcDatWuxbRsR+W4MziDTpk2jqamJeDzOsTIyMvCSlpYWioqKuOOOOygsLMRxHEzTxHVdBhQVFSHyQzBt2jSampqIx+McKyMjAy9paWmhqKiIO+64g8LCQhzHwTRNXNdlQFFRESLy3RicQX7961/z8ccfc/ToUbzq2WefZd26daxdu5bc3Fwuv/xyQqEQjuNgmiapVAqRH5Jf//rXfPzxxxw9ehSvevbZZ1m3bh1r164lNzeXyy+/nFAohOM4mKZJKpVCRI6PwRkkIyODMWPGUFtbi1c98sgjPP3002RlZfHqq69y3333cfDgQa6//nqSySQ+nw+RH5KMjAzGjBlDbW0tXvXII4/w9NNPk5WVxauvvsp9993HwYMHuf7660kmk/h8PkTk+BicYVavXs25556LV3311Vf09/dTUlJCYWEht912G/fddx/79+8nEAgg8kO0evVqzj33XLzqq6++or+/n5KSEgoLC7ntttu477772L9/P4FAABE5fgZnmKysLObNm4dXbNy4kVAoxMKFC0m77rrruOGGGygsLOS2224j7csvvyQzMxORH6qsrCzmzZuHV2zcuJFQKMTChQtJu+6667jhhhsoLCzktttuI+3LL78kMzMTETkxBvL/TDQa5aWXXiKRSNDb20tJSQkrV65k6NChPPPMM3R0dLBgwQKuvPJKsrKyEJHTXzQa5aWXXiKRSNDb20tJSQkrV65k6NChPPPMM3R0dLBgwQKuvPJKsrKyEJETYyD/zzz66KPEYjFGjBhBT08PfX19lJSUsHnzZsLhMMuXL6esrIyHH34YEfGGRx99lFgsxogRI+jp6aGvr4+SkhI2b95MOBxm+fLllJWV8fDDDyMiJ85AvhcdHR3ceuutNDU1kZZKpTh69Chpy5Ytw7ZtGhoaeOONN5gwYQKTJ09m06ZNXH755YjI6amjo4Nbb72VpqYm0lKpFEePHiVt2bJl2LZNQ0MDb7zxBhMmTGDy5Mls2rSJyy+/HBE5OQZyyk2dOpWqqiouvvhiVq5cSZrP5+Pll1+mt7eXrVu3snDhQtLOP/98nnzySUTk9DZ16lSqqqq4+OKLWblyJWk+n4+XX36Z3t5etm7dysKFC0k7//zzefLJJxGRwWMgp1RFRQUFBQX8+c9/JhKJsHnzZgZkZWXx6aefcvbZZ9Pf3099fT2zZs1i9OjRiMjpq6KigoKCAv785z8TiUTYvHkzA7Kysvj00085++yz6e/vp76+nlmzZjF69GhEZPAYyCnz9ddf09TUREVFBd+mvr6eiy66iIyMDMaMGUNvby9z5sxBRE5fX3/9NU1NTVRUVPBt6uvrueiii8jIyGDMmDH09vYyZ84cRGRwGcgpc+TIEc4++2z+O3/84x/p6uqisbGRzs5Oli1bhoic3o4cOcLZZ5/Nf+ePf/wjXV1dNDY20tnZybJlyxCRwWcgp0xGRgZDhgyho6ODb/Ozn/2Mvr4+0oYMGYKInP4yMjIYMmQIHR0dfJuf/exn9PX1kTZkyBBE5NQwkFPqnnvu4ZZbbqG/v5//9I9//IPs7GxExFvuuecebrnlFvr7+/lP//jHP8jOzkZETi0DOaXmzJnDtGnTGDNmDM3NzaT19fVRVlZGYWEhI0aMQES8Zc6cOUybNo0xY8bQ3NxMWl9fH2VlZRQWFjJixAhE5NQykFOupqaGuro6wuEwgUCAYDDIZZddxooVKxARb6qpqaGuro5wOEwgECAYDHLZZZexYsUKROTUM5DvxfXXX09bWxt//etf6ezspLy8HBHxtuuvv562tjb++te/0tnZSXl5OSLy/TCQ79VZZ52FiJxZzjrrLETk+2UgIiIi4jEGIiIiIh5jICIiIuIxBiIiIiIeYyAiIiLiMQYiIiIiHmMgIiIi4jEGIiIiIh5jICIiIuIxBiIiIiIeYyAiIiLiMQYiIiIiHmMgIiIi4jEGIiIiIh5jICIiIuIxBiIiIiIeYyAiIiLiMQYiIiIiHmMgIiIi4jEGIiIiIh5jICIiIuIxBiIiIiIeYyAiIiLiMQYiIiIiHmMgIiIi4jEGIiIiIh5jICIiIuIxBiIiIiIeYyAiIiLiMQYiIiIiHmMgIiIi4jEGIiIiIh5jICIiIuIxBiIiIiIeYyAiIiLiMQYiIiIiHmMgIiIi4jEGIiIiIh5jICIiIuIxBiIiIiIeYyAiIiLiMQYiIiIiHmMgIiIi4jEGIiIiIh5jICIiIuIxBiIiIiIeYyAiIiLiMQYiIiIiHmMgIiIi4jEGIiIiIh5jICIiIuIxBiIiIiIeYyAiIiLiMQYiIiIiHmMgIiIi4jEGIiIiIh5jICIiIuIxBiIiIiIeYyAiIiLiMQYiIiIiHmMgIiIi4jEGIiIiIh5jICIiIuIxBiIiIiIeYyAiIiLiMQYiIiIiHmMgIiIi4jEGIiIiIh5jICIiIuIxBiIiIiIeYyAiIiLiMQYiIiIiHmMgIiIi4jEGIiIiIh5jICIiIuIxBiIiIiIeYyAiIiLiMQYiIiIiHmMgIiIi4jEGIiIiIh5jICIiIuIxBiIiIiIeYyAiIiLiMQYiIiIiHmMgIiIi4jEGIiIiIh5jICIiIuIxBiIiIiIeYyAiIiLiMQYiIiIiHmMgIiIi4jEGIiIiIh5jICIiIuIxBiIiIiIeYyAiIiLiMQYiIiIiHmMgIiIi4jEGIiIiIh5jICIiIuIxBiIiIiIeYyAiIiLiMQYiIiIiHmMgIiIi4jEGIiIiIh5jICIiIuIxBiIiIiIeYyAiIiLiMQYiIiIiHmMgIiIi4jEGIiIiIh5jICIiIuIxBiIiIiIeYyAiIiLiMQYiIiIiHmMgIiIi4jEGIiIiIh5jICIiIuIxBiIiIiIeYyAiIiLiMQYiIiIiHmMgIiIi4jEGIiIiIh5jICIiIuIxBiIiIiIeYyAiIiLiMQYiIiIiHmMgIiIi4jEGIiIiIh5jICIiIuIxBiIiIiIeYyAiIiLiMQYiIiIiHmMgIiIi4jEGIiIiIh5jICIiIuIxBiIiIiIeYyAiIiLiMQYiIiIiHmMgIiIi4jEGIiIiIh5jICIiIuIxBiIiIiIeYyAiIiLiMQYiIiIiHmMgIiIi4jEGIiIiIh5jICIiIuIxBiIiIiIeYyAiIiLiMQYiIiIiHmMgIiIi4jEGIiIiIh5jICIiIuIxBiIiIiIeYyAiIiLiMQYiIiIiHmMgIiIi4jEGIiIiIh5jICIiIuIxBiIiIiIeYyAiIiLiMQYiIiIiHmMgIiIi4jEGIiIiIh5jICIiIuIxBiIiIiIeYyAiIiLiMQYiIiIiHmMgIiIi4jEGIiIiIh5jICIiIuIxBiIiIiIeYyAiIiLiMQYiIiIiHmMgIiIi4jEGIiIiIh5jICIiIuIxBiIiIiIeYyAiIiLiMQYiIiIiHmMgIiIi4jEGIiIiIh5jICIiIuIxBiIiIiIeYyAiIiLiMQYiIiIiHmMgIiIi4jEGIiIiIh5jICIiIuIxBiIiIiIeYyAiIiLiMQYiIiIiHmMgIiIi4jEGIiIiIh5jICIiIuIxBiIiIiIeYyAiIiLiMQYiIiIiHmMgIiIi4jEGIiIiIh5jICIiIuIxBiIiIiIeYyAiIiLiMQYiIiIiHmMgIiIi4jEGIiIiIh5jICIiIuIxBiIiIiIeYyAiIiLiMQYiIiIiHmMgIiIi4jEGIiIiIh7z/wH9VTzBo7EewwAAAABJRU5ErkJggg==</figureUri><figureSize type="array"><element>560</element><element>420</element></figureSize><regionNumbers type="array"><element>37</element><element>43</element><element>44</element><element>45</element><element>46</element><element>47</element><element>48</element><element>49</element><element>50</element></regionNumbers><originalRegionNumber>37</originalRegionNumber></outputData><lineNumbers type="array"><element>65</element><element>71</element><element>72</element><element>73</element><element>74</element><element>75</element><element>76</element><element>77</element><element>78</element></lineNumbers></element><element><type>variable</type><outputData><name>anova</name><value>2.7000e-46</value><rows>1</rows><columns>1</columns></outputData><lineNumbers type="array"><element>67</element></lineNumbers></element><element><type>figure</type><outputData><figureId>da109c3b-b718-4b9b-ad20-1c85dc994f6f</figureId><figureUri>data:image/png;base64,iVBORw0KGgoAAAANSUhEUgAAAjAAAAGkCAYAAAAv7h+nAAAgAElEQVR4AezBD1TUdb74/+d81BRlqfxTa91ug7d8uZir/TF1lZhRMa9SCumyekMYsXZzwX9Z9k9w0r1batld2bZMmUGUzdUUTTkuWQyRi0oWaqEvKxx1lVpQuy6iFs58D+d3OJcfR8taM8D342EFDcMwDMMwmhkLwzAMwzCMZsbCMAzDMAyjmbEwDMMwDMNoZiwMwzAMwzCaGQvDMAzDMIxmxsIwDMMwDKOZsTAMwzAMw2hmLAzDMAzDMJoZC8MwDMMwjGbGwjAMwzAMo5mxMAzDMAzDaGYsDMMwDMMwmhkLwzAMwzCMZsbCaFJqamowDMMwDOObWRjfyeHDh8nNzaWkpIRLraKigqioKGpqajAM44eXm5tLbm4uubm55ObmkpeXx759+zAMo+mzML6TqVOnEhsby+jRowkEAlxKv/vd77jpppswDOPyiI2NJTY2ltjYWGJjYxk5ciQ/+9nPeOihhzAMo2mzMC5aZWUlGzZsoM7Ro0fZsGEDl8qyZcsYMWIEXbp0wTCMy+f2229n06ZNbNq0ifXr19OrVy+WLl1KSUkJhmE0XRbGRcvKyuLcuXPMmTOHOq+88gqXwieffML+/fsZMWIEhmFcXp06dWLEiBGMGDGC+++/n379+lEnEAhgGEbTZWFctMzMTEJCQnjyySf5xS9+wV//+lcOHjzI+ezYsYMdO3bQUHV1NS+//DJPPvkkRUVF1Js5cybnzp3j2Wef5ZNPPuG5557j3LlzGIbxwysrKyMxMZHExET+67/+C4/Hw9ixY+nXrx+GYTRdFsZFKS4uZu/evcTHx3PVVVeRmJhInSVLltDYxx9/zLRp0zh06BANTZo0ibNnzxIdHc3ChQt58803qTNr1izuu+8+oqKi6NSpE4MGDcJms2EYxg+vsrKSdevW8cYbb7B69WrOnTvHmTNnOHbsGIZhNF0WxkXJzMykzv79+xk3bhwbNmygjtfrJRAIUC8nJ4fU1FRuuukmGvrwww85deoU06dPZ/DgwTz77LMsXbqUOr/4xS+IiooiKiqKjh07MmjQICzLwjCMH15UVBQnT56kurqar776igULFvDmm2+Snp6OYRhNl4XxrWpqali+fDmtW7dm//79bNmyhe3btxMSEsLRo0fJzc2l3i233MKmTZu49dZbaejQoUP06NGDer169eKTTz4hEAjQ0Kuvvkr79u0xDOPH8fOf/5w6n3/+OYZhNF0WxrdasWIFX331FUlJSbzwwgtUVlbyzjvvMHXqVOr86U9/ot7dd99NSEgIjdXU1NC2bVvqWZaFzWbj3LlzGIbx49m3bx8PPfQQDz30EMnJyTz00EPUGTRoEIZhNF0WxrdatmwZdaZPn07v3r1ZuHAhH374Ib///e/593//d7Zs2UJ5eTnfxLIsAoEADQWDQSzLwjCMH8/f//53li5dytKlS1m5ciX//Oc/eeyxx5g2bRqGYTRdFsa32r59O8FgkIiICOqcO3eOegcPHiQYDNKtWze+ydVXX82pU6eo9+WXX9KmTRtatWqFYRg/jmAwSDAYJBgMEgwGOXPmDMePH2f+/PkYhtG0WRgXbdeuXezatYtZs2bRu3dvli9fzsW6++67KSoqoqqqijrr1q1j+PDhGIZhGIbx3Vlcwb788ktefvllnnzySTZv3sw3qaqqYs+ePUyYMIE6vXv3pnfv3rzzzjtcjI4dO5Kens7YsWNJTk5m9erVPPbYYxiG8f3t2LGDHTt20FB1dTUvv/wyTz75JEVFRRiG0TJZXMESEhKora1l2LBheL1ePB4PF9K5c2cefPBBGurduzeDBw/mfObNm8eYMWNoaNSoUbz99ttkZGSQl5dH586dMQzj+/n444+ZNm0ahw4doqFJkyZx9uxZoqOjWbhwIW+++SaGYbQ8FleoqqoqDh8+zJQpU3A6nUyaNIlt27bxQ7Msi5CQEAzD+P5ycnJITU3lpptuoqEPP/yQU6dOMX36dAYPHsyzzz7L0qVLMQyj5bG4QnXs2JHOnTuTn59PTU0NmzdvJiIiAsOot3//fjZu3Mj55ObmUlFRQWN5eXlUVFTQUGlpKdnZ2WRlZbF161Ya27x5M4cPH+Z8iouL2bdvHw3t37+fjRs3ciW75ZZb2LRpE7feeisNHTp0iB49elCvV69efPLJJwQCAQzDaFksrlCWZTFhwgSeeOIJEhMTKS4uJi4ujvNJSEhARBARRAQRQUQQEUQEEUFEEBFEBBFBRBARRAQRQUQQEUQEEUFEEBFEBBFBRBARRAQRQUQQEUQEEUFEEBFEBBFBRBARRAQRQUQQEUQEEUFEEBFEBBFBRBARRAQRQUQQEUQEEUFEEBFEBBFBRBARRAQRQUQQEUQEEUFEEBFEBBFBRBARRAQRQUQQEUQEEUFEEBFEBBFBRBARRAQRQUQQEUQEEUFEEBFEBBFBRBARRAQRQUQQEUQEEUFEEBFEBBFBRBARRAQRQUQQEUQEEUFEEBFEBBFBRBARRAQRQUS4/fbbGT16NHa7HRFBRBARRITY2Fj+4z/+AxFBRBARRIT777+fu+66CxGhe/fu/OQnP+Guu+7it7/9LVOmTMHhcNChQwduueUWRAQR4Ve/+hU9e/ZERBARRAQRoXv37gwaNIh7770XEUFEEBFuv/12Ro8ejd1uR0QQEUQEEUFEEBFEBBFBRBARRAQRQUQQEUQEEUFEEBFEhISEBJqLu+++m5CQEBqrqamhbdu21LMsC5vNxrlz52gsISEBEUFEEBFEBBFBRBARRAQRQUQQEUQEEUFEEBFEBBFBRBARRAQRQUQQEUQEEUFEEBFEBBFBRBARRAQRQUQQEUQEEUFEEBFEBBFBRBARRAQRQUQQEUQEEUFEEBFEBBFBRBARRAQRQUQQEUQEEUFEEBFEBBFBRBARRAQRQUQQEUQEEUFEEBFEBBFBRBARRAQRQUQQEUQEEUFEEBFEBBFBRBARRAQRQUQQEUQEEUFEEBFEBBFBRBARRAQRQUQQEUQEEUFEEBFEBBFBRBARRAQRQUQQEUQEEUFEEBFEBBFBRBARRAQRQUQQEUQEEUFEEBFEBBFBRBARRAQRQUQQEUQEEUFEEBFEBBFBRBARRAQRQUQQEUQEEUFEEBFEBBFBRBARRAQRQUQQEUQEEUFEEBFEBBFBRBARRAQRQUQQEUQEEUFEEBFEBBFBREhISKAlsrhCbd++nRUrVuDz+Vi9ejX//d//TWJiIuezY8cOVBVVRVVRVVQVVUVVUVVUFVVFVVFVUlJSUFVUFVVFVVFVVBVVRVVRVVQVVUVVUVVUFVVFVVFVVBVVRVVRVVQVVUVVUVVUlZSUFFQVVUVVUVVUFVVFVVFVVBVVRVVRVVQVVUVVUVVUFVVFVVFVVBVVRVVRVVSVlJQUVBVVRVVRVVQVVUVVUVVUFVVFVVFVVBVVRVVRVVQVVUVVUVVUFVVFVVFVVBVVJSUlBVVFVVFVVBVVRVVRVVQVVUVVUVVUFVVFVVFVVBVVRVVRVVQVVUVVUVVUFVVFVUlJSUFVUVVUFVUlPz+fYDDIzJkzGTFiBKqKqqKqqCp1AoEAv/71r1FVVBVV5dprr+WPf/wjqsrQoUO57bbbqKys5OTJk8ybN49Tp04xZMgQwsPDUVVUlb/+9a+cOXOGDz/8EFVFVVFV0tPT+dnPfsbBgwdRVVSV/Px8gsEgM2fOZMSIEagqqoqqoqqoKqpKSkoKqoqqoqqoKqqKqqKqqCqqiqqiqqgqO3bsoLmzLItAIEBDwWAQy7JobMeOHagqqoqqoqqoKqqKqqKqqCqqiqqiqqSkpKCqqCqqiqqiqqgqqoqqoqqoKqqKqqKqqCqqiqqiqqgqqoqqoqqoKqqKqqKqqCopKSmoKqqKqqKqqCqqiqqiqqgqqoqqoqqoKqqKqqKqqCqqiqqiqqgqqoqqoqqoKqpKSkoKqoqqoqqoKqqKqqKqqCqqiqqiqqgqqoqqoqqoKqqKqqKqqCqqiqqiqqgqqoqqkpKSgqqiqqgqqoqqoqqoKqqKqqKqqCqqiqqiqqgqqoqqoqqoKqqKqqKqqCqqiqqSkpKCqqKqqCqqiqqiqqgqqoqqoqqoKqqKqqKqqCqqiqqiqqgqqoqqoqqoKqqKqqKqpKSkoKqoKqqKqqKqqCqqiqqiqqgqqoqqoqqoKqqKqqKqqCqqiqqiqqgqqoqqoqqoKikpKagqqoqqoqqoKqqKqqKqqCqqiqqiquzYsYOWyOIK9cEHH3DXXXcRFhZGnaioKI4dO0ZNTQ2XQmpqKpdLamoql0NqaiqXS2pqKpdLamoqjXm9Xh544AEmTJiA1+ulurqaxmbNmsVTTz3F/v37aezEiRMsWbKE1157jWuvvZY6qampXHXVVSxbtoyCggK2b99OnX79+tG9e3dWrVpFQ9nZ2UycOJGGvF4vDzzwABMmTMDr9VJdXc35pKamciW6+uqrOXXqFPW+/PJL2rRpQ6tWrbgUUlNTuVxSU1O5XFJTU7lcUlNTuRxSU1O5XFJTU7lcUlNTMf4/FleoXr16sXv3bs6ePUudPXv2EBISQrt27TCMzMxMEhISiIiIoFevXni9XhobOnQoEydOJDExkcaKiopo3bo1t912G4116dKFfv36UVxcTL2JEyeyYsUK6lVUVODz+UhISKChzMxMEhISiIiIoFevXni9Xoz/c/fdd1NUVERVVRV11q1bx/DhwzEMo+WxuEINGjSIIUOGMHz4cCZPnkxKSgr/8z//g2VZGFe2goICamtrGTZsGHUSEhJYsmQJ5zN//nyOHj3KwoULaej06dO0b9+eC7n22mspLy+nXkJCAkVFRRw5coQ6y5cvJzY2li5dulCvoKCA2tpahg0bRp2EhASWLFlCS/DII48QCAT49NNP6dWrF3369GHHjh18Vx07diQ9PZ2xY8eSnJzM6tWreeyxxzAMo+WxuIJNnz6dt99+mxdeeIHCwkL69euHYSxdupRAIEB0dDTR0dFkZ2ezZ88etm7dSmOhoaEsW7aMZ555hv3791Pvuuuuo6amhkAgwPkcOnSIfv36Ua9Lly7ExMSwatUq6mRnZ5OcnExDS5cuJRAIEB0dTXR0NNnZ2ezZs4etW7fSnLlcLlq1aoVlWfzmN78hMTGRlStX8tBDD/Ft5s2bx5gxY2ho1KhRvP3222RkZJCXl0fnzp0xDKPlsbjCWZZFSEgIRtPh9Xqx2Wy43W4utxMnTrB69WpefPFF0tLSSEtLY+HChYwcOZJXXnmF8xk6dCgTJ04kMTGRelFRUVx99dW88cYbNLZ7927KysoYNGgQDT388MMsX76cnTt3curUKYYOHUq9EydOsHr1al588UXS0tJIS0tj4cKFjBw5kldeeYXmbO/evSxYsIBz585x+PBhkpKS6NmzJ2FhYdTU1PB9WJZFSEgIhmG0XBaG0cQUFhZSx+fzcbllZ2fTo0cPxo0bR2RkJJGRkURGRjJt2jRWrVpFZWUl5zN//nw+//xzqqqqqGNZFgsXLuTXv/41GzdupN7OnTu57777mDlzJjfffDMNDR8+nGPHjvG73/2OiRMn0lB2djY9evRg3LhxREZGEhkZSWRkJNOmTWPVqlVUVlbSXFmWRTAYpLy8nA4dOtC5c2fqnDx5klatWmEYl9r+/fvZuHEj55Obm0tFRQWN5eXlUVFRQUOlpaVkZ2eTlZXF1q1baWzz5s0cPnyY8ykuLmbfvn00tH//fjZu3IhxcSwMo4lJT0/H4/Hg8Xi43DIzM0lKSqKxoUOH0rVrVzIzMzmf0NBQMjMzaSghIYFXX32VqVOnEhoaSlhYGDExMUydOpXnnnuO80lKSmLDhg1MnDiRhjIzM0lKSqKxoUOH0rVrVzIzM2muxo8fz+DBg4mJiSEhIYGqqioiIyPp2bMnbdu2xTAutUceeYQJEyZQWlpKY7Gxsfzyl7+kscTERLZv306dM2fOMGbMGAYPHkxeXh7vvPMO48ePx+l0UllZSb033niDRx99lMZqa2uJjo7mxIkTNPTII48wYcIESktLMb6dhWE0MXa7naSkJOx2O5dbaWkpM2bM4HwOHjzIrFmzqBMMBomMjKQhp9NJMBhk9OjR1Bs7diyfffYZVVVVfP7551RUVDBjxgwuZO7cudTW1nLjjTfSUGlpKTNmzOB8Dh48yKxZs2iukpOTycnJYdOmTUyfPp3OnTszc+ZMcnJyMFoWr9eL2+3mx3Tw4EGKi4t5+OGHWbJkCedTUlLCiy++yIXMmDGDI0eO8Nlnn/HnP/+ZrKwsPvnkE37yk58wfvx46k2aNInc3FxqampoaNWqVdjtdgYMGEC9gwcPUlxczMMPP8ySJUswvp2FYRg/uHbt2tG+fXuM/5OTk0PPnj3p06cPY8aM4dSpU9QbNWoURsvi8/lwuVzMmTMHv9/Pj8Xr9fLAAw8wYcIEvF4v1dXVNDZr1iyeeuop9u/fT2MnTpxgyZIlvPbaa1x77bXUu+qqq1i2bBkFBQVs376dOv369aN79+6sWrWKhrKzs5k4cSINeb1eHnjgASZMmIDX66W6uhrjm1kYhmFcZqdPn8btduN2u9m+fTuTJk1iwoQJGC2Xw+HA4XBgt9ux2+38WDIzM0lISCAiIoJevXrh9XppbOjQoUycOJHExEQaKyoqonXr1tx222001qVLF/r160dxcTH1Jk6cyIoVK6hXUVGBz+cjISGBhjIzM0lISCAiIoJevXrh9XoxvpmFYRjGZXbixAk6d+7MmDFjuOaaa5g8eTKBQICqqiqMlqugoIADBw7wYykoKKC2tpZhw4ZRJyEhgSVLlnA+8+fP5+jRoyxcuJCGTp8+Tfv27bmQa6+9lvLycuolJCRQVFTEkSNHqLN8+XJiY2Pp0qUL9QoKCqitrWXYsGHUSUhIYMmSJRjfzKIFeeSRRwgEAnz66af06tWLPn36sGPHDgzDaFrOnDlD69ataaht27YEg0EM44eydOlSAoEA0dHRREdHk52dzZ49e9i6dSuNhYaGsmzZMp555hn2799Pveuuu46amhoCgQDnc+jQIfr160e9Ll26EBMTw6pVq6iTnZ1NcnIyDS1dupRAIEB0dDTR0dFkZ2ezZ88etm7dinFhFi2Ey+WiVatWWJbFb37zGxITE1m5ciUPPfQQhmEYxpXtxIkTrF69mhdffJG0tDTS0tJYuHAhI0eO5JVXXuF8hg4dysSJE0lMTKReVFQUV199NW+88QaN7d69m7KyMgYNGkRDDz/8MMuXL2fnzp2cOnWKoUOHUu/EiROsXr2aF198kbS0NNLS0li4cCEjR47klVdewbgwixZi7969LFiwgHPnznH48GGSkpLo2bMnYWFh1NTUYBhXktraWpxOJ1999RUNzZ07lyeeeIKmoqKigoqKCioqKqhz9OhRKioqqKiooKKiAsO4VLKzs+nRowfjxo0jMjKSyMhIIiMjmTZtGqtWraKyspLzmT9/Pp9//jlVVVXUsSyLhQsX8utf/5qNGzdSb+fOndx3333MnDmTm2++mYaGDx/OsWPH+N3vfsfEiRNpKDs7mx49ejBu3DgiIyOJjIwkMjKSadOmsWrVKiorKzHOz6KFsCyLYDBIeXk5HTp0oHPnztQ5efIkrVq1wjCuFEeOHOHee+/F5/PRUHFxMYsWLaK6upqmoLKykiFDhjBkyBCGDBlCTU0N48aNY8iQIQwZMoShQ4diGJdKZmYmSUlJNDZ06FC6du1KZmYm5xMaGkpmZiYNJSQk8OqrrzJ16lRCQ0MJCwsjJiaGqVOn8txzz3E+SUlJbNiwgYkTJ9JQZmYmSUlJNDZ06FC6du1KZmYmxvlZtBDjx49n8ODBxMTEkJCQQFVVFZGRkfTs2ZO2bdtiGFeKBQsW8Oijj9K5c2fqVVdXM3PmTNLS0mgKunXrRllZGWVlZZSVlVFWVkZZWRllZWWUlZVRVlbGxx9/jGFcKqWlpcyYMYPzOXjwILNmzaJOMBgkMjKShpxOJ8FgkNGjR1Nv7NixfPbZZ1RVVfH5559TUVHBjBkzuJC5c+dSW1vLjTfeSEOlpaXMmDGD8zl48CCzZs3COD+LFiIlJYWcnBw2bdrE9OnT6dy5MzNnziQnJwfDuJK89NJLjBgxgoZSU1OZPXs2nTp1ojk4ffo0L7/8MobR1LVr14727dtjXH4WLUi3bt245ZZbqDdq1CgM41LZvHkzF1JZWUlRURFFRUUUFRVRVFREUVER+/fv57vYvHkz51NeXk5ubi67d++moZKSEnJzc8nNzaWiooLzWbt2LR06dGD48OE0dUePHiU2NpY+ffqQmZmJYRjGhVi0IJWVlZSXl1NeXk55eTnl5eWUl5djGP+quXPnkpyczIUUFRUxcuRIRo4cyciRIxk5ciROp5OXXnqJizV37lySk5NpbOXKlQwcOJA33niDUaNGMXv2bOqVlJSwbt061q1bx9GjRzmfRx99lL179xITE8MLL7zApk2b+MMf/kBTce7cOXJycujfvz9OpxObzcaWLVt4//33MZo/v9+P3+/H7/fj9/vx+/34/X78fj+G8a+waCFeffVVBg0aREJCAi6XC5fLhcvlIjk5GcP4vo4dO4bL5WLBggV8k7i4OE6ePMnJkyc5efIka9asoWvXrsydO5dvc+zYMVwuFwsWLKCx2tpaHnnkEd5++22ys7PZsWMHixYtYv/+/dSZPHkyWVlZZGVlceedd3I+e/bsYf369bz++utMnjyZYcOG8fDDD/Nj++KLL3jooYeIiIjg1Vdf5emnn6Zz584sXbqUm266CaNl8Pv9OJ1OnE4n4eHhOJ1OnE4nTqcTr9eLYXxfFi2Ex+NhzZo1bN26lcLCQgoLCyksLKSgoADjynXmzBkSExP5wx/+QPfu3enXrx8bN26kTllZGSkpKaSkpJCSkkJKSgopKSk88cQT1Js9ezZdunRh2bJlXKzq6mpcLhevvfYanTp1os6GDRtwuVwEAgHq5Ofnk5ycTCAQYPbs2XTp0oVly5bR2ObNm+nUqRMRERHU6dKlC8OHDyc/P5+LFRoaSmhoKKGhoYSEhNCmTRvatWvHj6m8vJx77rkHEaG4uJjCwkLuu+8+jJbH4XBw4MABDhw4wJw5c0hKSuLAgQMcOHCApKQkDOP7smghWrVqxc0338x3ce7cOVasWMFTTz3F8uXLCQQCGC1LbW0ty5cvZ+fOnZSVlfHSSy8xfvx4du/ezcXIyMhg/vz5dOjQgYv1/PPP07t3b4YPH069mJgYdu3axdy5c6msrCQhIYFRo0ZhWRYZGRnMnz+fDh060NixY8fo3bs3DV199dXs2bOHb1NZWclVV11FQwkJCWRkZPBju+6667jxxhvJzMxkwoQJHDx4EMMwLs7cuXN54oknqFNYWMjAgQMJDw9n9uzZXEksWojHH3+chQsXcvbsWS7W1KlT2bdvH/feey/vv/8+8+bNw2h5WrVqxR//+Edat27NgAEDePDBB8nMzCQiIoKMjAwyMjLIyMggIyODjIwMnnvuOepZlsV3cebMGRYtWoTb7aYhy7J4/fXXWbBgAXFxcYwbN47777+fOpZlcSG1tbVYlkVDlmURCARozkJDQ3nnnXfYtm0bw4YNIzY2lj59+lBVVUVlZSWGYZxfcXExixYtorq6msrKSiZOnMhf/vIXPvvsM9599102b97MlcKihfB6vaxatYqf//zniAgigogQERHB+ezduxe/38+8efOIiooiLS2NVq1aYbQ8YWFhhIaGUu/OO+/kiy++YOfOncTFxREXF0dcXBxxcXHExcWRmJjI97V69Wq6detG3759aax79+4kJSWxfft20tPTuRjt2rWjtraWhgKBAG3atKElCAsLY8qUKXzwwQesX7+enj17cv/99zNw4EA8Hg+GYfyf6upqZs6cSVpaGnXy8/MZO3YsXbt2JRAI8NZbbzFs2DCuFBYtRFZWFiUlJZSUlFBSUkJJSQklJSVs27aN8ykrK6NPnz787W9/Iy0tjaKiIp5++mkuZPHixRjNU01NDQ198skntGvXjhtuuIH4+Hji4+OJj48nPj6e+Ph4YmNj+b7y8vKIjY3lfPbt28eKFSsYNmwYM2bM4GLccMMN7Ny5k4YqKysZOHAgl9LixYv5sd18882sXbuWjz76iOnTp7N06VIMw/g/qampzJ49m06dOlHn3Xff5dixYwwcOJD+/fszevRovvrqK64UFs1YeXk5IkKduLg4+vbtS9++fenbty99+/alb9++9O/fn/PZu3cvhYWFvPnmm9x99928/vrrPPvss1xIamoqRvN09uxZsrKyqFNZWcnKlStJSkqia9euxMfHEx8fT3x8PPHx8cTHxzN69Ggu1vbt2zl8+DD13nnnHfr160djgUCAX/3qVzz55JNkZ2eTn5/P2rVr+TZRUVHUycvLo85HH33Eli1bGDp0KJdSamoqTUWbNm0YM2YMW7duxWhZ0tPTSU9Pp6koKysjNzeXrVu3ciGVlZUUFRVRVFREUVERRUVFFBUVsX//fr6LzZs3cz7l5eXk5uaye/duGiopKSE3N5fc3FwqKipYu3YtHTp0YPjw4dQLBALs3r2brVu38v7779OlSxeWLFnClcKiGevWrRslJSXUWbt2LSUlJZSUlFBSUkJJSQklJSVs27aN87HZbNx44438/ve/JyYmhj/96U+8/vrrnDt3DuPH5/f7uZRWrVrFwIEDufXWW0lJSSEqKopL4ZlnniE/P586gUCAf/zjH9x+++009tRTT9G2bVtmzZrFtddey6uvvsqkSZP44osv+CaWZbFixQqSk5MZMmQIgwYNIisri+uvv57mrLy8nP79+9O/f3/69+9P//796d+/P/3796d///7079+fX/ziFxjGD2XKlCmMHDmSN954g9/+9rdERkZy5swZGisqKmLkyJGMHDmSkSNHMnLkSJxOJy+99BIXa8to5ccAACAASURBVO7cuSQnJ9PYypUrGThwIG+88QajRo1i9uzZ1CspKWHdunWsW7eOo0eP8uijj7J3715iYmJ44YUX2LRpE3//+9+58847sSyLOsOGDWPPnj1cKSyaubCwMOqEhYURFhZGWFgYYWFhhIWFERYWRlhYGOdz2223cd1111GvY8eO2Gw2vvrqK4wfl9vtJjw8HJfLxaWSl5fHW2+9RVVVFbNmzeK7GjFiBEeOHKGxt956i+TkZOpYlkUwGKRr16409txzz7F9+3bqxcTEcPz4ca6//nrqjRgxgiNHjtCY0+mkoqKC9evXc/z4ccaOHUtLcOLECW6++WZefPFFcnJyyMnJIScnh5ycHHJyclixYgWG8UMoLS1lyZIlvP/++2RnZ1NaWsr//u//snLlShqLi4vj5MmTnDx5kpMnT7JmzRq6du3K3Llz+TbHjh3D5XKxYMECGqutreWRRx7h7bffJjs7mx07drBo0SL2799PncmTJ5OVlUVWVhZ33nkne/bsYf369bz++utMnjyZYcOG8fjjj7Nz507qvfvuu/Tt25crhUUL8sUXXzBjxgzi4uL4+uuvWb58ORdy9913895771FZWUmd9957j/DwcEJCQjB+XH6/nzp+v59LqX379rRu3ZrmKjQ0FMuyaAm6detGaWkpDz74IE8//TTjx49n/fr1dOzYkW7dutGtWze6deuGYVzImTNnSExM5A9/+APdu3enX79+bNy4kTplZWWkpKSQkpJCSkoKKSkppKSk8MQTT1CnU6dObNy4kU6dOlGve/fuHDp0iG9SXV2Ny+Xitddeo1OnTtTZsGEDLpeLQCBAnfz8fJKTkwkEAsyePZsuXbqwbNkyGtu8eTOdOnUiIiKCOl26dGH48OHk5+dzPqGhoYSGhhIaGkpISAht2rTB6XQybNgw7rjjDqKjo/niiy+YNGkSVwqLFmLXrl3cc889+P1+ysvLOXXqFIsXL2by5MmcT9euXZk3bx6//OUvmTx5MnPmzOH3v/89xo/P4/Hg8XgoKCjgX9W6dWsmTZqE0fSEhIRw3333UVBQwJYtW+jUqRMjR44kMjKSrKwsampqaErcbjc2mw23243x46utrWX58uXs3LmTsrIyXnrpJcaPH8/u3bv5NjfddBNDhw6l3qeffsrGjRuJjY3lmzz//PP07t2b4cOHUy8mJoZdu3Yxd+5cKisrSUhIYNSoUViWRUZGBvPnz6dDhw40duzYMXr37k1DV199NXv27OHbJCQkkJGRQZ25c+eyY8cO3nzzTXJzc7EsiyuFRQsxffp0cnNzWbt2LXWuueYaSkpK8Pl8fP3115zPiBEjePvtt3nhhRfYsmULvXr1wmgakpKSuBTatWvHa6+9RkN+vx+n04nT6cTpdOJ0OnE6nTidTrxeL8blFxoayoQJE9i6dStr1qzho48+4q677qIp8fl8GE1Lq1at+OMf/0jr1q0ZMGAADz74IJmZmURERJCRkUFGRgYZGRlkZGSQkZHBc889R2NHjhxhyJAhzJ49mz59+nAhZ86cYdGiRbjdbhqyLIvXX3+dBQsWEBcXx7hx47j//vupY1kWF1JbW4tlWTRkWRaBQIDvqnXr1rRr144rjUUL8c9//pNbbrmFxjp16sTXX3/NhViWRUhICMaVw263k56eTnp6Og6Hgzrp6emkp6fjcDgwLr/Tp0+Tl5fH4MGDueeee/D7/eTl5dGUeDwePB4P6enpGN+P2+3G7XZzqYSFhREaGkq9O++8ky+++IKdO3cSFxdHXFwccXFxxMXFERcXR2JiIg2VlJRwxx13MHXqVJ5++mm+yerVq+nWrRt9+/alse7du5OUlMT27dtJT0/nYrRr147a2loaCgQCtGnTBuPiWLQQN9xwA+vXr6ehjz/+mOPHj9O+fXsMoyGHw4HD4SAqKoo6DocDh8OB3W7HuDxOnz7Nxo0bGTx4MH369OHll19m6dKlqCqrV6/GbrfTlNjtdpKSkjCajpqaGhr65JNPaNeuHTfccAPx8fHEx8cTHx9PfHw88fHxxMbGUm/Lli3ce++9/OlPf2LGjBl8m7y8PGJjYzmfffv2sWLFCoYNG8aMGTO4GDfccAM7d+6kocrKSgYOHIhxcSxaiDVr1pCWlkZkZCSnT59m8ODBxMXFsWjRIgzjQhwOBwUFBRiXV3l5OX369GHevHk8++yzFBcXs3z5cq655hqOHz/O8ePHOX78OIbxTc6ePUtWVhZ1KisrWblyJUlJSXTt2pX4+Hji4+OJj48nPj6e+Ph4Ro8eTZ3y8nLi4uJYvnw5MTExfPXVV3z11VfU1tZSb/v27Rw+fJh677zzDv369aOxQCDAr371K5588kmys7PJz89n7dq1fJuoqCjq5OXlUeejjz5iy5YtDB06FOPiWLQQfr+fsrIyli5dyhNPPMELL7xASUkJoaGhGIbRNJ04cYLk5GQGDBjAgAEDGDBgAAMGDGDAgAEMGjQIw/g2q1atYuDAgdx6662kpKQQFRXFt3n55Zf55z//yX333Ufbtm1p27Ytbdu2Zdq0adR75plnyM/Pp04gEOAf//gHt99+O4099dRTtG3bllmzZnHttdfy6quvMmnSJL744gu+iWVZrFixguTkZIYMGcKgQYPIysri+uuvx7g4Fs1cZWUllZWVPPLII3z66ad07NiRmJgY/u3f/o0TJ07gcrn4+uuvMQyj6ejWrRuqiqqiqqgqqoqqoqqoKmVlZRjGt8nLy+Ott96iqqqKWbNmcTEWLlxIMBgkGAwSDAYJBoMEg0EyMjKo99Zbb5GcnEwdy7IIBoN07dqVxp577jm2b99OvZiYGI4fP871119PvREjRnDkyBEaczqdVFRUsH79eo4fP87YsWMxLp5FM/fEE08QHR3N4cOHGTNmDNHR0URHRxMdHc2oUaO45557aNOmDUbT53Q6CQ8PJzw8nPDwcMLDwwkPD8fpdGIYhnEh7du3p3Xr1jRXoaGhWJaF8d1YNHPLli2jtLSU/v378+6771JaWkppaSmlpaWUlpby2muvYTQPHo+HgoICCgoK8Pv9FBQUUFBQgMfjwTAMo6HWrVszadIkjCuXRQuRlZVFWFgYRvNlt9ux2+3Y7Xbq2O127HY7drsdwzCMhtq1a8drr72GceWyaEGOHj3KqFGjGDx4MCNGjCA/Px/D+CY+nw+n04lhGC2L1+vF7/djtFwWLcSOHTtwOp306NGDRYsWMXz4cB599FEWLVqEYRhNy4cffkhCQgJ1Zs6cycmTJzFaBr/fj8vlwul04nQ6cTqdOJ1OnE4nXq8Xr9eL0+nE6XTidDpxOp04nU5cLheXis/nw+VyER4ejt/vx2iZLFqIWbNmsXbtWp5//nl69+7NlClT2LNnD6+88gqGYTQtrVu35tChQxw+fJjS0lKOHDnC0aNHOXr0KEePHuXo0aMcPXoUo/nx+/34/X7S09NJT08nPT2d9PR00tPT8Xg8eDwe0tPTSU9PJz09nfT0dNLT0/H5fPh8Pi4lu92O3W7HaJksWojq6mq6d+9OYz/96U+prq7GaF6CwSBGy9WrVy86duzI2LFjOXz4MC6Xi7i4OOLi4oiLiyMuLo4xY8ZgNF8OhwOHw4HD4cDhcOBwOHA4HDgcDhwOBw6HA4fDgcPhwOFwYLfbuVQcDgfBYJADBw5gtFwWLUSnTp3Iy8ujoYMHD1JVVUVoaCiGYTQt69atY9u2bfz85z8nPz+fbdu2sW3bNrZt28a2bdv429/+hmEYxoVYtBB/+ctfePzxxxk8eDBxcXEMHz6cYcOGMW/ePAzDaLpWr15NdXU1o0aNYvDgwYwYMYL8/HwMwzC+iUULsXfvXlSVhQsX0q5dO6ZMmUJxcTGxsbEYhtF07dixA6fTSY8ePVi0aBHDhw/n0UcfZdGiRRiGYVyIRQsxdepUDh48yB133EFOTg4jRoygY8eOGIbRtM2aNYu1a9fy/PPP07t3b6ZMmcKePXt45ZVXMAzDuBCLFiImJgaPx8Pp06f5rr788kvmzZuHYRiXX3V1Nd27d6exn/70p1RXV/Nd7dq1izVr1rBmzRrWrFnDe++9h2EYLY9FC7Fz507+/Oc/06dPHyIiIoiIiCAiIoKePXvybdLS0li7di1G02Gz2biU/H4/Pp8Pn8+Hz+fD5/Ph8/nw+/34/X58Ph8+nw+fz4fP58Pn8+H3+zF+eJ06dSIvL4+GDh48SFVVFaGhoXxXWVlZvPXWW5SVlVFWVsahQ4cwDKPlsWghsrKyKCkpoaSkhG3btrFt2za2bdtGcXEx32TdunWEhIRgtGxOpxO3243b7cbtduN2u3G73WRlZWG323G73bjdbtxuN263G7fbjdPpxOfzYfyw/vKXv/D4448zePBg4uLiGD58OMOGDWPevHl8H/v27ePJJ58kLS2NtLQ0xo8fj2EYLY9FC9GmTRvCwsIICwsjLCyMsLAwwsLCCAsL40IOHz7M8uXLmTVrFkbL5vf7KSgooKCggIKCAgoKCigoKKCgoICCggIKCgooKCigoKCAgoICCgoKcDgc+P1+jB9WWFgYH330EQsXLqRdu3ZMmTKF4uJiYmNj+a7OnTvH4cOHefvtt5kxYwYZGRmcPXuW5sbtduN0OvH5fBjfnd/vx+Vy4Xa7MVoui2YuJyeHnj170qdPH+644w527drFxXrssceYN28e7dq149ssXrwYw2ipFi9ezI+pTZs23HHHHeTk5DBixAg6duzI97F7927atGlDaGgo9913H3v27CElJYULWbx4MU3RnDlz8Pl8FBYW0hz5fD5sNhs2mw2bzYbNZsNms2Gz2bDZbNhsNmw2GzabDZvNhs1mw+fzcan4fD68Xi9z5szB7/dzJVu8eDEtlUUzdvr0adxuN263m+3btzNp0iQmTJjAxXj55Ze555576NmzJxcjNTUVw2ipUlNTaQluv/12PvjgA+Lj43E6nbz00kts3bqVyspKzic1NZWmyOPx4HA4SExMpDlyOBwEg0GCwSDBYJBgMEgwGCQYDBIMBgkGgwSDQYLBIMFgkGAwiMPh4FJJSkoiKSmJOXPmYLfbuZKlpqbSUlk0YydOnKBz586MGTOGa665hsmTJxMIBKiqquLbbNiwgaVLl3LHHXcwaNAgTp06xR133MHXX3+NYRjNU0VFBXv37qVeSEgIrVq14tSpUzQnSUlJFBQUYLfbMb4fj8dDeno6Rstl0YydOXOG1q1b01Dbtm0JBoN8m82bN/PBBx/wwQcf8N5779GhQwc++OAD2rRpg2EYl8/27ds5d+4cl8Jnn33G1KlTOXv2LHXy8/Pp2rUrdrsdwzBaFgvjkvP7/RhGQ36/H7fbjdvtxvj/mzp1Kn//+9+5FAYNGkR0dDT/+Z//SXJyMgsXLmTx4sUYhtHyWLQAFRUVVFRUUFFRQZ2jR49SUVFBRUUFFRUVfJv27dvzwQcfcKm43W5sNhterxfDqOP3+5kzZw5z5szB7/dj/J+YmBg8Hg+nT5/mUnjsscd46623yMjIID8/HxHBMIyWx6KZq6ysZMiQIQwZMoQhQ4ZQU1PDuHHjGDJkCEOGDGHo0KFcbn6/nzoHDx7kh+b3+/H7/fxQ/H4/Pp8Pn8+Hz+fD5/Ph8/nw+Xz8q/x+P06nE6fTidPpxOl04nQ6cTqd1HE6nTidTpxOJ06nE6fTidPpxOfz0dw4HA6SkpJISkrCbrfzQ/D7/fj9fvx+P36/H7/fj9/vx+/305Tt3LmTP//5z/Tp04eIiAgiIiKIiIigZ8+efF+tWrUiJCQEwzBaLotmrFu3bpSVlVFWVkZZWRllZWWUlZVRVlZGWVkZZWVlfPzxx1xuHo8Hj8dDeno6PyS/3094eDjh4eH4fD5+CH6/n6ysLLKysnA6nWRlZZGVlUVWVhZ+v59/hdvtxuFw4PF48Hg8eDwePB4PHo+HAwcO4PF48Hg8eDwePB4PHo+HxMREsrKyaI48Hg8ej4cfitvtxul04nQ6CQ8Px+l04nQ6cTqdNGVZWVmUlJRQUlLCtm3b2LZtG9u2baO4uBjDMIwLsTAuObvdTlJSEj80u91OHbvdzg/F4XDg8XjweDw4HA4SExPxeDx4PB7sdjv/qptvvhm73Y7dbsdut2O327Hb7djtdux2O3a7Hbvdjt1ux263Y1yYx+PhwIEDHDhwALvdTkFBAQcOHODAgQM0ZWFhYZw+fZo5c+aQlJRESEgIubm5hIWFYTQ/drsdv9+PzWbDZrNhs9mw2WzYbDZsNhs2mw2bzYbNZsNms2Gz2bDZbPj9fux2O4ZxsSyMZi0YDHLgwAEcDgeG0Rzt2rWLe+65B7/fT3l5OadOnWLx4sVMnjwZo/mx2+0cOHCAYDBIMBgkGAwSDAYJBoPMmTOHOXPmEAwGCQaDBINBgsEgwWCQAwcOYLfbMYyLZWFccm63m/DwcHw+Hz80v9/PpeT3+3G73bhcLlwuFy6XC5fLhcvlwu/343a7cblcuFwuXC4XLpcLl8uF1+ulqfN6vXi9XrxeL16vF6/Xi9frxev14vV68Xq9eL1evF4vXq8Xv99PU+fz+fD5fPh8Pnw+Hz6fD5/PRx2fz4fP58Pn8+Hz+fD5fPh8Pvx+P03J9OnTyc3NZe3atdS55pprKCkpwefz8fXXX3Mlcrlc2Gw2fD4fxnfn9/ux2WyEh4fzQ/H7/fh8Pnw+Hz6fD5/Ph8/nw+fzYVweFsYl5/V68fv9FBYW8kPy+/04nU5sNht+v59Lwefz4fP5iIqKIioqiqioKKKiooiKiiI9PZ3ExESioqKIiooiKiqKqKgooqKicLlcfB9ut5vw8HDCw8MJDw8nPDyc8PBwwsPDCQ8PJzw8nPDwcMLDwwkPD8flcvF9FRYWUlhYSGFhIYWFhRQWFlJYWEhhYSGFhYUUFhZSWFhIYWEhhYWF+P1+mjKv14vL5cLtduN2u3G73bjdbtxuN3b7/2MPDmDjrO/D/799GQlGmYvcqmlaGI9R009tlhUaYDka+jyXJhAiKou05ZCz4OehtRhViMTahAYYj7+3MP3wIFbwCREg3LmhlC7FmWEDqSh8nxsheHVQydLifqCxHzOJa2X3QpmJocb2X9YU/Rkq7UhsiJPn9XLo7OzEGIMxBmMMxhiCICAIAk4k//3f/81nP/tZ3uvjH/84Y2NjnIqiKGJKqVQi8cFFUcRM6+zsxBiDMQZjDMYYjDEYY4jjmMTMS5GYdmEYMqW5uZmZ5DgOcRwzJY5jpovjOPi+j+/7+L6P7/v4vo/v+/i+j+/7+L6P7/v4vo/v+xwr3/ex1mKtxVqLtRZrLdZarLVYa7HWYq3FWkuhUOBYFQoFCoUChUKBQqFAoVCgUChQKBQoFAoUCgUKhQKFQoFCoYDneZzIBgcH8X0fay3WWqy1WGux1mKtxVqLtRZrLdZarLVYa4njmBPJpz/9abq7u3m3X/ziF1QqFc444wxORdZaCoUCYRiS+OB836e1tZVCocBMCcMQay3WWqaEYYi1FmstjuOQmHkpZrH+/n4aGhpoaGigoaGBhoYGGhoaaGhooKGhgYaGBs477zw+bJ2dnUwxxjDTBgYGKBQKeJ7HdImiiCAICIKAIAgIgoAgCAiCgCAICIKAIAgIgoAgCAiCgGN1zjnn4DgOjuPgOA6O4+A4Do7j4DgOjuPgOA6O4+A4DomTz49//GNuv/12Lr30UkZHR1m+fDlr1qyhvb2dU5XjOPi+T+LYhWGI53kkTl4pZrFzzz2XvXv3snfvXvbu3cvevXvZu3cve/fuZe/evezdu5dnn32WD1scx0xxHIeZ5jgOvu8znRzHwXVdXNfFdV1c18V1XVzXxXVdXNfFdV1c18V1XVzXJZE4VqeddhovvfQSDz74IN/73ve4++676e3t5bLLLiORSCTeT4pZrra2ltraWmpra3n77bd54403eP3113n99dd5/fXXeeyxx/ioxHHMbOQ4Dr7v4/s+vu/j+z6+7+P7Pr7v4/s+vu/j+z6+7+P7PonE8RIRgiDgggsuoKamhkQikfhjUpwk7rrrLjzPY+3atVxxxRVks1muuOIKHn/8cT5sjuMwxXVdZkIcx0RRRBRFRFFEFEVEUUQURcRxTCIx25TLZYIgYPXq1Vx11VUMDg6SSCQSf0yKk8SPf/xj/u3f/o2nn36aT37yk/T29rJz504+8YlP8FEplUrMFGMMxhiMMRhjMMZgjCGOYxKJ2eQnP/kJnucxZcuWLXzuc5/jiiuuoL29ncTJJQxDwjAkkZgOKU4S4+PjnHPOOZxxxhm88cYbTLn44ovp7+9nbGyMj4LruswEx3Gw1mKtxVqLtRZrLdZaPM8j8dGKoogoioiiiCiKiKKIKIqIoogoioiiiCiKiKKIKIqIoog4jjlV/cM//AP/8i//QqFQ4Itf/CJ33nknL730Evfddx8TExMkEonEH5LiJPGxj32Mn//850ypra1laGiIKRMTE4yNjfFhMMZgjMHzPHzfZ3BwEGMMxWKR2cJxHKIoIggCgiAgCAKCICAIAoIgIAgCgiAgCAKCICAIAoIgwHEcEhBFEcYYjDEYYzDGYIzBGIMxBmMMxhiMMRhjMMZgjCGTyRDHMaeisbExzj33XN7rk5/8JG+//TaJRCLxh6Q4Sdx9991cc801DA4O8jd/8zd4nsfy5csZHR3ljDPO4MMUxzFRFDEbeZ5HGIa4rovruriui+u6uK5LFEU4joPruriui+u6uK6L67oUCgUS/z9rLdZarLVYa7HWYq3FWou1Fmst1lqstVhrOZVdf/31GGOYmJjgqH/913/FcRyqq6tJzKw4jomiiERitklxkvjCF77Az372M8455xy++c1v0tXVxfXXX8/+/fv5sIRhSBiGhGHIlDAMCcMQ3/eZTXzfx/d9fN/H931838f3fRzHwXVdfN/H931838f3fXzfx/M8Ev8jjmOiKCKKIqIoIooioigiiiKiKCKKIqIoIooioigiiiJONf39/YgIIsL/+3//j8cee4z6+nouvPBCzjvvPL7zne/wi1/8gpNdFEUEQUAQBARBQBAEBEFAEAQEQUAQBARBQBAEBEFAEAQEQcB0ieOYuro6MpkMURQxGxljCIKAIAgIgoAgCAiCgCAICIKAIAgIgoAgCAiCgCAIKBaLfFBxHBMEAUEQEAQBQRAQBAFBEBDHMcYYgiAgCAKCICAIAoIgIIoiPqg4jgmCgCAICIKAIAgIgoAgCAiCgCAICIKAIAgIgoAgCAiCgDiOOZWkOEm88sornHHGGRwlImSzWfbt28fJrFgsEgQBs5HjOBhjqKuro66ujrq6Ourq6qirq6Ouro66ujrq6uqoq6ujrq6Ouro6giDAdV1OdMYYjDEYYzDGYIzBGIMxBmMMxhiMMRhjMMYQxzGnknPPPZfe3l56e3vp7e2lt7eX3t5ennnmGZ5//nl6e3uJooiTneM4uK6L67q4rovruriui+u6uK6L67q4rovruriui+u6uK7LdHEcB8dxcByH2eqcc87BdV1c18V1XVzXxXVdXNfFdV1c18V1XVzXxXVdXNfFcRw+qM7OTqa4rovruriui+u6uK5LGIY0Nzfjui6u6+K6Lq7r4jgOQRDwQTmOg+u6uK6L67q4rovruriui+u6uK6L67q4rovruriui+u6nGpSzHJDQ0MMDQ1xww038Ktf/YqhoSGGhoYYGhpicHCQIAgYGxvjD/nNb37DPffcw+bNm/nhD3/IxMQEiQ9PGIZYa7HWYq3FWou1Fmst1lqstVhrsdZircVay8DAAL7vcyyMMRhjMMZgjMEYgzEGYwzGGIwxGGMwxmCMIYoijpXneXieh+d5eJ6H53l4nofneXieh+d5eJ6H53l4nsepqKamhpqaGmpqaqipqaGmpoaamhpqamqoqamhpqaGk53jOPi+j+/7+L6P7/v4vo/v+/i+j+/7+L6P7/v4vo/v+/i+z3Sy1jIwMIDnecw0YwzGGKaT7/v4vo/v+/i+j+/7+L6P7/v4vo/v+/i+j+/7+L6P7/t4nsexcBwH3/fxfR/f9/F9H9/38X0f3/fxfR/f9/F9H9/3aW5u5lj5vo/v+/i+j+/7+L6P7/v4vo/v+/i+j+/7+L6P7/v4vo/jOJxKUsxy3/ve91i5ciX/9V//xde//nVWrlzJypUrWblyJY2NjXz5y1/mtNNO471GRkZYs2YNf/7nf85ll13Gc889x+bNm0n8b8VikSAICIKAOI4xxhAEAUEQEMcxx8txHBzHwXEcHMfBcRwcx8FxHBzHwXEcHMfBcRwcx8FxHI6FtZY/JI5jisUif4jv+/i+zwfheR5hGHJUHMfEcUwcx0RRRLFYJI5j4jjm3ay1OI7DqWjv3r1cdNFFNDQ00NDQQENDAw0NDZx33nkkZp7jOCQSs1GKWW7Hjh28+OKLLF26lH//93/nxRdf5MUXX+TFF1/kxRdf5IEHHuAP6enp4a//+q8JgoBMJsM//uM/8sQTT5D43zzPw3VdXNclDEOam5txXRfXdXEch9nC8zzCMCQMQ8IwJAxDwjCkubkZx3EIw5AwDAnDkDAMCcOQMAw5Fr7vE4YhYRjS3NxMFEVEUUQcx0yJoogoinBdlzAMCcMQz/M4Vd18881873vfY9++ffT09NDT00NPTw/PP/88iUQi8X5SnCQ6OzsZGRmhsbGR5cuXs3r1an7yk5/wflasWMHWrVs56tChQ3z84x8n8b85joPv+/i+j+/7+L6P7/v4vk/iT/M8j4GBAQYGBhgYGGBgYICBgQEGBgbwPI8ETE5Ocvnll3PmmWdSU1NDTU0NNTU11NTUkEicSOI4JooioigiiiKiKCKKIqIoIooioigiiiKiKCKKIuI4JjFzUpwkfvrTn5LJZPj85z9Pe3s7q1at4jvf+Q7t7e38KcPDw2zcuJHNmzfzfjo6OnivOI4pbydeZgAAIABJREFUFosUi0WKxSLFYpFisUgURcRxTLFYpFgsUiwWKRaLFItFisUiiROH53lYa5mtWltbqaqqoqqqiqqqKqqqqqiqqqKqqoqqqiqqqqqoqqqiqqqKqqoq6urq+EM6Ojr4qPzd3/0d9913H2NjYyQSJ7IoijDGYIzBGIMxBmMMxhiMMRhjMMZgjMEYQxAEJGZOipPEzTffTFdXF3feeSdf+MIX2LBhAwcPHuS+++7jj4njmKuvvprrrruO1atX835uvPFG3iuTyVAqlSiVSpRKJUqlEqVSiVKphO/7lEolSqUSpVKJUqlEqVTCGIMxhkTieLmui+M4OI6D4zg4joPjODiOg+M4OI6D4zg4joPjODiOg+M4OI7De9144418VP7iL/6CBx54gL/8y79ERBARRISGhgYSiROJ7/tYa7HWYq3FWou1Fmst1lqstVhrsdZircVaS2LmpDhJjIyM8LnPfY73+tSnPsXIyAh/yP79+1m3bh1///d/T1NTE8ciDEMKhQKFQoFCoUChUKBQKFAoFCgUChQKBQqFAoVCgUKhgO/7JP60qqoqEn+c53lYa7HWYq3F8zzej7UWay3WWqy1nEhuuukm7rjjDv7jP/6D3t5eent76e3tpaenh0QikXg/KU4SH//4x3nyySd5t8HBQYaHh5k/fz7v9dprr7F+/XruueceMpkMicRs5DgOjuPgOA6FQoGBgQEGBgYYGBhgYGCAgYEBBgYGcBwHx3FwHIcTzeTkJKtXr+bMM8+kpqaGmpoaampqqKmpIZFIJN5PipPEP//zP7Np0yaWL1/OmjVrWLVqFZdddhlbtmzhD+ns7OTw4cNcc801iAgigojwQQVBQCaTIZPJkMlkyGQyZDIZMpkMmUyGTCZDJpMhk8mQyWQoFot8UHEcUywWCYKAIAgIgoAgCAiCgM7OTqIoIggCgiAgCAKCICAIAowxJBInum9/+9u0tbXx9ttvcyKL45ggCIiiiJlWLBYxxpA4NnEcY4yhWCxyMonjmCAIiKKIBKQ4SdTU1PDzn/+cu+66i9NPP50NGzbw/PPPc9VVV/GHbN68GVVFVVFVVBVV5YNqbm4mDEPCMCQMQ8IwJAxDwjAkDEPCMCQMQ8IwJAxDPM/jWBhjcF0X13VxXRfXdXFdl+bmZsIwxHVdXNfFdV1c18V1XYrFIlEUkUicyB577DF++MMf8ld/9VeICCKCiNDQ0MCJJAgCisUinZ2dzLQgCGhtbcUYw2wXRRF1dXXU1dXR2tpKsVikrq6Ouro6isUiMyGOY1pbWwmCgDiOmQ6u61IsFqmrq6Ouro66ujrq6uqoq6ujrq6Ouro66urqqKuro66ujrq6OjKZDI7jMF2MMRSLRYwxJCDFLNbf309zczNHnXbaaXzxi1/kkUceYfXq1dTW1nIy8X0f3/fxfR/f9/F9H9/38X0f3/fxfR/f9/F9H9/3cRyHxB8XRRGZTIbER6ezs5Pe3l56e3vp7e2lt7eX3t5eenp6OJE0NzfjOA6u6zLTCoUCjuPgui6zneM4WGux1jIwMIC1Fmst1lp832cmeJ6H53m0trbiOA7TwfM8rLVYa7HWYq3FWou1Fmst1lqstVhrsdZircVai7WW6dLc3IzjOHieRwJSzHJxHPNRCcOQzs5OjDEYYzDGYIwhCAKCIMAYgzEGYwzGGIwxxHFMc3MziUTifxw+fJjDhw9z+PBhDh8+zOHDhzl8+DCHDx/mROL7PgMDA/i+z0zzfZ+BgQE8z2O2cxwHx3FwHAfHcXAcB8dxcByHmWStJQxDppPjODiOg+M4OI6D4zg4joPjODiOg+M4OI6D4zg4joPjOEwnz/MYGBggDEMSkCJxzHzfx1qLtRZrLdZarLVYa5lircVai7UWay3WWqy1OI5DIpH4HzfffDNNTU00NTXR1NTE1772NS677DJuuOEGEolE4v2kmOV+/etfs2bNGtasWcOaNWtYs2YNa9asYc2aNaxZs4ZvfOMbnAziOKaqqoqqqiqqqqqoqqqiqqqKqqoqqqqqqKqqoqqqiqqqKqqqqqiqqiKKIhKJE92jjz7Kc889x3PPPcdzzz3H/v37efTRRzn99NNJJBKJ95MiMSs4jsPk5CSTk5NMTk4yOTnJ5OQkk5OTTE5OMjk5yeTkJJOTk0xOTjI5OYnneSQSs9EFF1zAr3/9a0ZHR0lMjyiKMMZgjMEYgzEGYwzGGIwxGGMwxmCMwRiDMYZisUgicaJKMct96lOfoquri66uLrq6uujq6qKrq4uuri66urrYtWsXidkhCAIymQyZTIYpmUyGTCZDEAQkTi2Dg4P89re/Ze7cuSSOXxzHBEHAB9XZ2UmxWCSROBGlSCROEM3NzYRhSBiGWGsJw5AwDGlubiZx8rrssstoaGigoaGBhoYGGhoauOyyy7juuuuYM2cOiekThiFhGBKGIWEYEoYhYRgShiFhGBKGIWEYEoYhYRjiOA6JxIkqxSz32c9+lhNFJpMhk8kQBAFxHJPJZMhkMhhjSPxpnufheR6e5+F5Hp7n4XkenueROHk9+uij7N27l71797J371727t3Lf/7nf3LzzTeTSCQS7yfFLHbuueeyY8cOThRhGBKGIWEYYq0lDEPCMMR1XY5XHMfEcUwcx8RxTBzHxHFMHMfEcUwcx8RxTBzHxHFMHMckErNBbW0ttbW11NbWUltbS21tLfPmzSORSCT+mBSJaeN5Hp7n4XkenufheR6e5+F5HsfDcRx83yeTyZDJZMhkMmQyGTKZDHV1dWQyGTKZDJlMhkwmQyaTIZPJMMVxHBL/WxzHZDIZMpkMxhiiKCKTyZDJZCgWiyQ+HP39/fT399Pf309/fz/9/f309/fT399Pf38//f39fBTiOCaKIqIoIooioigiiiKiKCKKIqIoIooioigiiiKiKCKKIqaTMYa6ujqiKGK6xHFMFEVEUUQURURRRBRFRFFEFEVEUUQURURRRBRFRFFEHMfMRnEck8lkyGQyJE5eKRKzQqFQYGBggIGBAQYGBhgYGGBgYIBCoYDneQwMDDAwMMDAwAADAwMMDAxgrcVxHBL/m+M4hGFIGIaEYYi1ljAMCcMQz/NIzLz+/n6amppoamqiqamJpqYmmpqaaGpqoqmpiSuuuIIrr7ySj4oxBmMMxhiMMRhjMMZgjMEYgzEGYwzGGIwxGGOI45jpUiwWieOYUqnEdHAcB9/3McZgjMEYgzEGYwzGGIwxGGMwxmCMwRiDMYYpnucx20RRRBRFxHFMHMckTk4pEolTkOd5eJ6H53l4nofneXieh+M4JGbeueeeS09PDz09PfT09NDT00NPTw8/+clPqK6uprq6mt27d/NRcBwHay3WWqy1WGux1mKtxVqLtRZrLdZarLVYa7HW4jgO06VQKFAoFAjDkOlSKBSw1mKtxVqLtRZrLdZarLVYa7HWYq3FWou1FmstjuMw2/i+T2trK2EY4jgOiZNTikQikTgBbN++nYsuuogvfelLvPjii4gIpyrP8/B9n8SxC8MQ3/dJnLxSJBKJxEfojTfeIJPJcO+999LV1cWWLVtIJBKJPyVFIpFIfES2b9/ORRddxNKlSzlw4ADnnXceiUQi8X+RIpFIJD4CmUyGrVu3ct9997Fx40YqlQqVSoVKpUKlUqFSqZBIJBLvJ0Vi1omiiEwmQyaTwRhDFEVkMhkymQxRFJFInOj6+/t57bXXmPK3f/u3pNNp0uk06XSadDpNOp1m2bJlJBKJxPtJcQobGRnh3nvvZfPmzTz77LPMFp7nEYYhYRhSKBQoFAqEYUgYhjiOQyJxojv33HNRVVQVVUVVUVVUFVVFVXnppZc4FiMjI9x7771s3ryZZ599lkQicXJKcQr71re+xdtvv83KlSu56667eOKJJ5gtPM/D8zw8z8PzPDzPw/M8HMchkTiVfetb3+Ltt99m5cqV3HXXXTzxxBMkEomTT4pT1M9+9jPefPNNbrrpJpYvX04ul+PBBx9kunR0dPBh6ejo4MPQ0dHBh6Wjo4MPS0dHBx+Gjo4OPiwdHR2cin72s5/x5ptvctNNN7F8+XJyuRwPPvgg06Wjo4MPS0dHBx+Wjo4OPiwdHR18GDo6OviwdHR08GHp6Ogg8T9SnKJeffVVPv/5z3PU4sWLeeWVV5iYmOC9Lr74YkQEEUFEEBFEBBFBRBARRAQRQUQQEfL5PCKCiCAiiAgigoggIogIIoKIICKICCKCiCAiiAgigoggIogIIoKIICKICCKCiJDP5xERRAQRQUQQEUQEEUFEEBFEBBFBRBARRAQRQUQQEUQEEUFEEBFEBBFBRBAR8vk8IoKIICKICCKCiCAiiAgigoggIogIIoKIICKICCKCiCAiiAgigoggIogIIoKIkM/nERFEBBFBRBARRAQRQUQQEUQEEUFEEBFEBBFBRBARRAQRQUQQEUQEEUFEEBFEhHw+j4ggIogIIoKIICKICCKCiCAiiAgigoggIogIIoKIICKICCKCiCAiiAgigoiQz+cREUQEEUFEEBFEBBFBRBARRAQRQUQQEUQEEUFEEBFEBBFBRBARRAQRQUQQEUSEfD6PiCAiiAgigoggIogIIoKIICKICCLCxRdfzGz36quv8vnPf56jFi9ezCuvvMLExATvdfHFFyMiiAgigoggIogIIoKIICKICCKCiJDP5xERRAQRQUQQEUQEEUFEEBFEBBFBRBARRAQRQUQQEUQEEUFEEBFEBBFBRBARRIR8Po+IICKICCKCiCAiiAgigoggIogIIoKIICKICCKCiCAiiAgigoggIogIIoKIICLk83lEBBFBRBARRAQRQUQQEUQEEUFEEBFEBBFBRBARRAQRQUQQEUQEEUFEEBFEBBEhn88jIogIIoKIICKICCKCiCAiiAgigoggIogIIoKIICKICCKCiCAiiAgigoggIuTzeUQEEUFEEBFEBBFBRBARRAQRQUQQEUQEEUFEEBFEBBFBRBARRAQRQUQQEUQEESGfzyMiiAgigoggIogIIoKIICKICCKCiCAiiAgigoggIogIIoKIICKICCKCiCAiiAj5fB4RQUQQEUQEEUFEEBFEBBFBRBARRISLL76Yk1GKU9SRI0eYN28eR6VSKaqqqhgfH+e9du7ciaqiqqgqqoqqoqqoKqqKqqKqqCqqiqqiqqgqqoqqoqqoKqqKqqKqqCqqiqqiqqgqqoqqoqqoKqqKqqKqqCqqiqqiqqgqqoqqoqqoKqqKqqKqqCqqiqqiqqgqqoqqoqqoKqqKqqKqqCqqiqqiqqgqqoqqoqqoKqqKqqKqqCqqiqqiqqgqqoqqoqqoKqqKqqKqqCqqiqqiqqgqqoqqoqqoKqqKqqKqqCqqiqqiqqgqqoqqoqqoKqqKqqKqqCqqiqqiqqgqqoqqoqqoKqqKqqKqqCqqiqqiqqgqqoqqoqqoKqqKqqKqqCqqiqqiqqgqqoqqoqqoKqqKqqKqqCqqiqqiqqgqqoqqoqqoKqqKqqKqqCqqiqqiqqgqqoqqoqqoKqqKqqKqqCqqiqqiqqgqqoqqoqqoKqqKqqKqqCqqiqqiqqgqqoqqsnPnTma7I0eOMG/ePI5KpVJUVVUxPj7Oe+3cuRNVRVVRVVQVVUVVUVVUFVVFVVFVVBVVRVVRVVQVVUVVUVVUFVVFVVFVVBVVRVVRVVQVVUVVUVVUFVVFVVFVVBVVRVVRVVQVVUVVUVVUFVVFVVFVVBVVRVVRVVQVVUVVUVVUFVVFVVFVVBVVRVVRVVQVVUVVUVVUFVVFVVFVVBVVRVVRVVQVVUVVUVVUFVVFVVFVVBVVRVVRVVQVVUVVUVVUFVVFVVFVVBVVRVVRVVQVVUVVUVVUFVVFVVFVVBVVRVVRVVQVVUVVUVVUFVVFVVFVVBVVRVVRVVQVVUVVUVVUFVVFVVFVVBVVRVVRVVQVVUVVUVVUFVVFVVFVVBVVRVVRVVQVVUVVUVVUFVVFVVFVVBVVRVVRVVQVVUVVUVVUFVVFVVFVVBVVRVVRVVQVVUVVUVVUFVVFVVFVVBVVRVVRVVQVVUVV2blzJyejFKeoVCrFxMQE7zY5OUkqlSKRSMxOqVSKiYkJ3m1ycpJUKkUikTi5pDhFfexjH+PNN9/kqNdff53TTjuNOXPmkEgkZqePfexjvPnmmxz1+uuvc9pppzFnzhwSicTJJcUp6uKLL+bZZ59leHiYKbt372bVqlUkEonZ6+KLL+bZZ59leHiYKbt372bVqlUkEomTT4pTVG1tLWEY8o1vfINvfvOb7Nq1i40bN5JIJGav2tpawjDkG9/4Bt/85jfZtWsXGzduJJFInHxSnMIaGxvZs2cP+XyeJ598kk984hMkEonZrbGxkT179pDP53nyySf5xCc+QSKROPmkOMWlUimqq6tJJBInj1QqRXV1NYlE4uSVIpFIJBKJRGKWSZE4KbS3t9PS0kLi2I2OjpJInEja29tpaWkhcXxGR0dJnHxSJE4KN910E2+99RYtLS0kPrj9+/dz/vnnU6lUSCROFDfddBNvvfUWLS0tJI7N/v37Of/886lUKiROLikSM+qRRx5h6dKlbNiwgZnW3t7OoUOHaGlp4cNQLpc5cOAA0210dJSjOjs7+dKXvsTGjRuZSRdeeCG5XI50Ok2lUmGmPfLIIyxdupQNGzYw00qlEldeeSU33HADR44cIXH8HnnkEZYuXcqGDRuYae3t7Rw6dIiWlhY+DOVymQMHDjATRkdHOaqzs5MvfelLbNy4kZl04YUXksvlSKfTVCoVZtojjzzC0qVL2bBhAzOtVCpx5ZVXcsMNN3DkyBFONSkSM6azs5OnnnqK7u5uhoeHWbduHTNl+/btXH311dxyyy28/PLLtLS0MJPy+TzXXHMNt99+O2NjY0yXvr4+zj//fCqVCgcOHKCrq4tdu3ZRqVRoampiJmWzWXK5HOl0mkqlwkzp7Ozkqaeeoru7m+HhYdatW8dM+f73v89DDz3EAw88wIUXXsgFF1zAb37zGxLHrrOzk6eeeoru7m6Gh4dZt24dM2X79u1cffXV3HLLLbz88su0tLQwk/L5PNdccw233347Y2NjTKe+vj7OP/98KpUKBw4coKuri127dlGpVGhqamImZbNZcrkc6XSaSqXCTOns7OSpp56iu7ub4eFh1q1bx0z5/ve/z0MPPcQDDzzAhRdeyAUXXMBvfvMbTiUpEjNm69at7Ny5kwULFjA4OMjIyAjr1q1jJmzbto1nnnmGFStWUCqVmDdvHi0tLUyXkZERjhoeHuaxxx6jVCrR3d3Nnj17WL16Nfv37+d41dfX09bWRjqdZvPmzezcuZNPf/rT7Nixg9raWpqamphJ2WyWXC5HOp2mUqkwE7Zu3crOnTtZsGABg4ODjIyMsG7dOqbD6Ogo73b33XdTKBRYuHAhURRx66238tprrzE6Okri2GzdupWdO3eyYMECBgcHGRkZYd26dcyEbdu28cwzz7BixQpKpRLz5s2jpaWF6TIyMsJRw8PDPPbYY5RKJbq7u9mzZw+rV69m//79TIf6+nra2tpIp9Ns3ryZnTt38ulPf5odO3ZQW1tLU1MTMymbzZLL5Uin01QqFWbC1q1b2blzJwsWLGBwcJCRkRHWrVvHdBgdHeXd7r77bgqFAgsXLiSKIm699VZee+01RkdHOVWkSEyL9vZ2WlpaOGp0dJSxsTGmtLa2ks1m2b17Ny+88AKXXnop0+WNN95gfHyc8fFx3i2fz7Nv3z5aWlo4Xn19fSxZsoSJiQmmjI6OUlVVxcGDB7nkkkvI5XJks1nWrl3LdGhsbKStrY1Dhw4xODjIUfl8ntraWpqamphOjzzyCEuXLmXDhg1MyWaz5HI50uk0lUqF6TQ6OsrY2BhTWltbyWaz7N69mxdeeIFLL72U47F//37OP/98KpUKR73zzjuMj4+zbt06Vq5cybXXXsutt97Kq6++SuJPa29vp6WlhaNGR0cZGxtjSmtrK9lslt27d/PCCy9w6aWXMl3eeOMNxsfHGR8f593y+Tz79u2jpaWF49XX18eSJUuYmJhgyujoKFVVVRw8eJBLLrmEXC5HNptl7dq1TJfGxkba2to4dOgQg4ODHJXP56mtraWpqYnp9Mgjj7B06VI2bNjAlGw2Sy6XI51OU6lUmE6jo6OMjY0xpbW1lWw2y+7du3nhhRe49NJLOR779+/n/PPPp1KpcNQ777zD+Pg469atY+XKlVx77bXceuutvPrqq5wqUiSmxU033cRbb71FS0sLU6qrq9mzZw/Dw8M8/fTTbNiwgSlnnXUW999/P9Ohs7OTiy66iDlz5rBs2TI2btzIuy1YsIBsNsuxUlWm1NfX09fXR09PD+VymbPPPpvFixezfv16brvtNvbt20dzczM1NTWMj49zPMrlMgcOHKCxsZG2tja+/vWvU6lUOCqfz3PdddcxXTo7O3nqqafo7u5meHiYdevWMSWbzZLL5Uin04yOjjJdqqur2bNnD8PDwzz99NNs2LCBKWeddRb3338/x2pkZIQLL7yQXC5HOp2mUqkw5Stf+QqXX345K1eu5Nprr2XKW2+9RU1NDYk/7aabbuKtt96ipaWFKdXV1ezZs4fh4WGefvppNmzYwJSzzjqL+++/n+nQ2dnJRRddxJw5c1i2bBkbN27k3RYsWEA2m+VYqSpT6uvr6evro6enh3K5zNlnn83ixYtZv349t912G/v27aO5uZmamhrGx8c5XuVymQMHDtDY2EhbWxtf//rXqVQqHJXP57nuuuuYLp2dnTz11FN0d3czPDzMunXrmJLNZsnlcqTTaUZHR5ku1dXV7Nmzh+HhYZ5++mk2bNjAlLPOOov777+fYzUyMsKFF15ILpcjnU5TqVSY8pWvfIXLL7+clStXcu211zLlrbfeoqamhlNFisS0aW9v59ChQ7S0tDBl4cKFHD58mLlz5zI+Pk4+n2ft2rXU19dzLEZGRjhq//79dHV1sXfvXqbs2LGDn/70pzQ2NvLKK6+wceNGli1bxooVKzhWN954I93d3Rw8eJBUKsXQ0BCe51Eul9m2bRulUomGhgaOHDnCHXfcweWXX86cOXM4Vvl8nmuuuYbbb7+dsbExGhsbaWtrI51OU6lUOGrFihVMl61bt7Jz504WLFjA4OAgIyMjrFu3jinZbJauri6qq6s5XqVSiSuvvJIdO3awcOFCDh8+zNy5cxkfHyefz7N27Vrq6+s5Fn19fSxZsoSJiQmy2Sy5XI50Ok2lUuGee+7h9NNPp1gscuDAAb797W+zZMkSFi5cSOL/pr29nUOHDtHS0sKUhQsXcvjwYebOncv4+Dj5fJ61a9dSX1/PsRgZGeGo/fv309XVxd69e5myY8cOfvrTn9LY2Mgrr7zCxo0bWbZsGStWrOBY3XjjjXR3d3Pw4EFSqRRDQ0N4nke5XGbbtm2USiUaGho4cuQId9xxB5dffjlz5szheOTzea655hpuv/12xsbGaGxspK2tjXQ6TaVS4agVK1YwXbZu3crOnTtZsGABg4ODjIyMsG7dOqZks1m6urqorq7meJVKJa688kp27NjBwoULOXz4MHPnzmV8fJx8Ps/atWupr6/nWPT19bFkyRImJibIZrPkcjnS6TSVSoV77rmH008/nWKxyIEDB/j2t7/NkiVLWLhwIaeKFIlpsX37dq6++mpuueUWXn75ZVpaWpiyaNEi5s+fT0NDA8PDwzQ3N3Ms+vr6WLJkCRMTE0w5dOgQv/zlLxkcHOSoUqnEddddx6ZNm7jiiivI5XIcq5GRER599FE2bdrE9ddfz5TGxkba2trwPI9yucyUjRs38uUvf5l58+axZcsWPoiRkRGOGh4e5rHHHqNUKtHd3c2ePXtYvXo1n/nMZ2hrayOdTjM6Osp0Gh0dZWxsjCmtra1ks1l2797NCy+8wKWXXsqU8847j+P18MMP89BDD9He3s6ZZ57JlEWLFjF//nwaGhoYHh6mubmZY1VfX09fXx89PT2Uy2Wy2Sy5XI50Ok2lUuHJJ59k06ZNbNmyhZaWFv7pn/6JxP/N9u3bufrqq7nlllt4+eWXaWlpYcqiRYuYP38+DQ0NDA8P09zczLHo6+tjyZIlTExMMOXQoUP88pe/ZHBwkKNKpRLXXXcdmzZt4oorriCXy3GsRkZGePTRR9m0aRPXX389UxobG2lra8PzPMrlMlM2btzIl7/8ZebNm8eWLVv4oEZGRjhqeHiYxx57jFKpRHd3N3v27GH16tV85jOfoa2tjXQ6zejoKNNpdHSUsbExprS2tpLNZtm9ezcvvPACl156KVPOO+88jtfDDz/MQw89RHt7O2eeeSZTFi1axPz582loaGB4eJjm5maOVX19PX19ffT09FAul8lms+RyOdLpNJVKhSeffJJNmzaxZcsWWlpa+Kd/+idOJSkS02Lbtm0888wzrFixglKpxLx582hpaWHKE088wUsvvURrayvHqr6+nr6+Pnp6eiiXy2SzWXK5HGvXrqVSqXBUY2Mju3fvZvny5Ryrvr4+lixZwjvvvMPZZ5/Nb3/7W7q7u5nS2NhIW1sbnudRLpfZtWsX+/fv57vf/S4fRF9fH0uWLGFiYoIpo6OjVFVVcfDgQS655BJyuRzZbJa1a9fS2NjI448/TnV1NdOhXC4zNDREdXU1e/bsYXh4mKeffpoNGzYw5ayzzuL+++9nutx55510dnayaNEivva1rzFl+/btPPHEE7z00ku0trZyrFSVKalUiqGhITzPo1wuk81myeVypNNpKpUKq1atYteuXVxwwQUk/u+2bdvGM888w4oVKyiVSsybN4+WlhamPPHEE7z00ku0trZyrOrr6+nr66Onp4dyuUw2myWXy7F27VoqlQpHNTY2snv3bpYvX86x6uvrY8mSJbzzzjucffbZ/Pa3v6W7u5spjY2NtLW14XkksgOaAAAgAElEQVQe5XKZXbt2sX//fr773e/yQfX19bFkyRImJiaYMjo6SlVVFQcPHuSSSy4hl8uRzWZZu3YtjY2NPP7441RXVzMdyuUyQ0NDVFdXs2fPHoaHh3n66afZsGEDU8466yzuv/9+psudd95JZ2cnixYt4mtf+xpTtm/fzhNPPMFLL71Ea2srx0pVmZJKpRgaGsLzPMrlMtlsllwuRzqdplKpsGrVKnbt2sUFF1zAqSZF4riNj48zPj7Ou+Xzefbt20dLSwtT5syZw/FKpVIMDQ3heR7lcplsNksulyOdTlOpVJgu9fX19PX18atf/YqdO3fy/PPPs2nTJrq7u5nS2NhIW1sbnucxMjLCB7V+/Xocx6Gvr4+enh7K5TJnn302ixcvZv369dx2223s27eP5uZmampqGB8fR0SYDvfeey9f/epXWbZsGdu2bWPhwoUcPnyYuXPnMj4+Tj6fZ+3atdTX1zNdfv/73zM+Ps67Pfjgg7zxxhvMmTOH43HjjTfS3d3NwYMHaWxspK2tDc/zKJfLZLNZcrkc6XSa0dFREh/M+Pg44+PjvFs+n2ffvn20tLQwZc6cORyvVCrF0NAQnudRLpfJZrPkcjnS6TSVSoXpUl9fT19fH7/61a/YuXMnzz//PJs2baK7u5spjY2NtLW14XkeIyMjHIv169fjOA59fX309PRQLpc5++yzWbx4MevXr+e2225j3759NDc3U1NTw/j4OCLCdLj33nv56le/yrJly9i2bRsLFy7k8OHDzJ07l/HxcfL5PGvXrqW+vp7p8vvf/57x8XHe7cEHH+SNN95gzpw5HI8bb7yR7u5uDh48SGNjI21tbXieR7lcJpvNksvlSKfTjI6OcqpKkThuc+bMYdmyZWzcuJF3W7BgAdlsluOxZcsWRITFixdjraWxsZG2tjY8z6NcLpPNZsnlcqTTaUZHRzke7e3ttLS0MCWVSjE0NITnebz99ts8//zzbNq0iR/96EdcddVVNDY28vjjjzN//nw+iPXr1/O73/2O6upqUqkUQ0NDeJ5HuVxm27ZtlEolGhoaOHLkCHfccQeXX345c+bMYbr84Ac/YP/+/agqDz/8MNu2bWPRokXMnz+fhoYGhoeHaW5u5niUy2UOHDjAUatWrWL9+vW829y5c/mzP/szjtejjz7Kpk2buP7665nS2NhIW1sbnudRLpfJZrN0dXVRXV1N4oOZM2cOy5YtY+PGjbzbggULyGazHI8tW7YgIixevBhrLY2NjbS1teF5HuVymWw2Sy6XI51OMzo6yvFob2+npaWFKalUiqGhITzP4+233+b5559n06ZN/OhHP+Kqq66isbGRxx9/nPnz5/NBrV+/nt/97ndUV1eTSqUYGhrC8zzK5TLbtm2jVCrR0NDAkSNHuOOOO7j88suZM2cO0+UHP/gB+/fvR1V5+OGH2bZtG4sWLWL+/Pk0NDQwPDxMc3Mzx6NcLnPgwAGOWrVqFevXr+fd5s6dy5/92f/HHvxARVkniv9/N97ScVnaM+vGgnUueapZQU9aOM6jGKCQ5oEe9UhPgeiOxvFPBOmF8ZilNAu2PFYugpRZ6Djg2jGHZthruP5BEqUALWx3SJECXaGSHtsuOW469jvz+54519utXf9g16HP6/VvXKutW7ditVqZP38+frIso6oq8fHxdHd3oygKTqcTvV7PT5UO4arV19czZcoUUlJS+P3vf09jYyOyLNPW1kZeXh6xsbEkJiZytXJzc/nwww/54IMPWL9+PYsXL8ZPlmVUVSU+Pp7u7m4URcHpdKLX67kWixcv5ty5c2RmZuInyzKqqhIfH88//vEP3n//fcrKyjCbzfgZjUauRFZWFpqm4XA4CJBlGVVViY+Pp7u7G7+8vDweeOABBg4cSEFBAX3B5XIxdepUbr31VgKampqoqKiguLiY6upqPB4P+fn5XIvS0lIeffRRVqxYwfnz5/ErLi7m008/JSEhgba2NvLy8pAkicGDB3OtLl68yB133MEXX3yBy+XCT5ZlVFUlPj6e3t5eoqOjES5ffX09U6ZMISUlhd///vc0NjYiyzJtbW3k5eURGxtLYmIiVys3N5cPP/yQDz74gPXr17N48WL8ZFlGVVXi4+Pp7u5GURScTid6vZ5rsXjxYs6dO0dmZiZ+siyjqirx8fH84x//4P3336esrAyz2Yyf0WjkSmVlZaFpGg6HgwBZllFVlfj4eLq7u/HLy8vjgQceYODAgRQUFNAXXC4XU6dO5dZbbyWgqamJiooKiouLqa6uxuPxkJ+fz7UoLS3l0UcfZcWKFZw/fx6/4uJiPv30UxISEmhrayMvLw9Jkhg8eDDX6uLFi9xxxx188cUXuFwu/GRZRlVV4uPj6e3tJTo6mp8yHcJVsdvtrF+/nvLycmbMmEFsbCyFhYXMnTsXq9XKQw89hM1m42rl5uby2Wef8cYbb6DX6xk3bhw///nPWbJkCcXFxciyjKqqxMfH09vbS3R0NH1hzZo1tLe3k5mZiZ8sy6iqSnx8PH//+9+pq6tj6dKlXKmsrCw0TWPLli0ElJWV0draiizLqKpKfHw83d3dbNu2jebmZnJzc+kL+/fvp6Kigjlz5tDe3k5NTQ0BTU1NVFRU0NjYyIABA7gWPT09bN++nbq6OlwuF3v27GHq1Kk0NzdTVVXFU089xdKlS0lOTuaFF17gWlRXV5OYmMiyZct48803aWhowGq14nK58JNlGbfbTUhICMLls9vtrF+/nvLycmbMmEFsbCyFhYXMnTsXq9XKQw89hM1m42rl5uby2Wef8cYbb6DX6xk3bhw///nPWbJkCcXFxciyjKqqxMfH09vbS3R0NH1hzZo1tLe3k5mZiZ8sy6iqSnx8PH//+9+pq6tj6dKlXI2srCw0TWPLli0ElJWV0draiizLqKpKfHw83d3dbNu2jebmZnJzc+kL+/fvp6Kigjlz5tDe3k5NTQ0BTU1NVFRU0NjYyIABA7gWPT09bN++nbq6OlwuF3v27GHq1Kk0NzdTVVXFU089xdKlS0lOTuaFF17gWlRXV5OYmMiyZct48803aWhowGq14nK58JNlGbfbTUhICD91OoSrUlRUhN1uJyIiAovFQmVlJfPmzSMlJYWqqiomTpzI1erq6qK6upr09HQCCgsL+frrr5kxYwbV1dUkJycjyzJut5uQkBD6wvr163nkkUd4+umnOXbsGJmZmfjJsoyqqsTHx9Pb28uV8nq97Nq1i3HjxhHw8ssvU15ezvDhw/GTZRlVVYmPj6e3t5e+0tzczNq1a7Hb7SiKws6dO8nJyaGmpoaApqYmTCYT18rr9XLTTTfx4YcfMm7cOGw2G4qikJ6ejp8syzidTuLi4rgWu3fvZteuXTgcDsaNG8fYsWM5ffo0DQ0NWK1W3njjDaZPn47RaES4MkVFRdjtdiIiIrBYLFRWVjJv3jxSUlKoqqpi4sSJXK2uri6qq6tJT08noLCwkK+//poZM2ZQXV1NcnIysizjdrsJCQmhL6xfv55HHnmEp59+mmPHjpGZmYmfLMuoqkp8fDy9vb1cDa/Xy65duxg3bhwBL7/8MuXl5QwfPhw/WZZRVZX4+Hh6e3vpK83Nzaxduxa73Y6iKOzcuZOcnBxqamoIaGpqwmQyca28Xi833XQTH374IePGjcNms6EoCunp6fjJsozT6SQuLo5rsXv3bnbt2oXD4WDcuHGMHTuW06dP09DQgNVq5Y033mD69OkYjUYE0CFcFZ/Px6ViYmIYOnQoJ06c4FpFRETgcDjIycmhpqaGoqIiamtrOXz4MLGxsezevZu2tja+/PJLjEYjfaW4uJi9e/eSmJhIXV0dAwcOJDMzEz9ZlnG73YSEhHCl9Ho9DQ0NlJSUUFpayoYNG3jllVdobm7mUrIs43a7CQkJoa+cOnWKI0eO0N7ejl9kZCQ7d+4kJyeHmpoa+kpnZyd33HEHI0eOJCsri2eeeYaDBw8yZ84cQkND8fl89IWDBw+ybt06Vq1aRXh4OBaLhXXr1qEoCgaDgffff5+ysjLMZjPClfP5fFwqJiaGoUOHcuLECa5VREQEDoeDnJwcampqKCoqora2lsOHDxMbG8vu3btpa2vjyy+/xGg00leKi4vZu3cviYmJ1NXVMXDgQDIzM/GTZRm3201ISAhXQ6/X09DQQElJCaWlpWzYsIFXXnmF5uZmLiXLMm63m5CQEPrKqVOnOHLkCO3t7fhFRkayc+dOcnJyqKmpoa90dnZyxx13MHLkSLKysnjmmWc4ePAgc+bMITQ0FJ/PR184ePAg69atY9WqVYSHh2OxWFi3bh2KomAwGHj//fcpKyvDbDYj/D86hKtiNptZsWIF3xUaGkpfMJlMOBwOcnJyePPNN9m9ezcBvb29+IWGhtJXfD4fPp+PS5WWlnLw4EEyMzPxMxqNXC2DwUBDQwMlJSX84Q9/oKWlhe9jNBrpC93d3Zw+fRpZllFVlZkzZ6JpGn6RkZHs3LmT48eP01eeeeYZMjMzKS4upq6ujqioKM6ePUthYSGTJ09mwIAB9IXTp0/j8Xg4deoUAYmJiRgMBrq6uhg8eDB1dXUsXboU4cqZzWZWrFjBd4WGhtIXTCYTDoeDnJwc3nzzTXbv3k1Ab28vfqGhofQVn8+Hz+fjUqWlpRw8eJDMzEz8jEYj18JgMNDQ0EBJSQl/+MMfaGlp4fsYjUb6Qnd3N6dPn0aWZVRVZebMmWiahl9kZCQ7d+7k+PHj9JVnnnmGzMxMiouLqaurIyoqirNnz1JYWMjkyZMZMGAAfeH06dN4PB5OnTpFQGJiIgaDga6uLgYPHkxdXR1Lly5F+H90CJelurqaxMREMjMz+fLLL7Hb7ezfv5+pU6fS1tZGVlYWZrMZg8FAXzGZTDgcDr766itqamoIGD9+PIWFheh0Oq6U1+sloLq6mokTJ5KRkcHXX39NbGwseXl5XCosLAxFUegLBoOBhoYGLly4QGlpKddLWVkZKSkpxMbGUlxcjCzLqKqKJElomoZfZGQkWVlZXCmv18v3cTgcnDt3jszMTPzy8vJ44IEHGDhwIAUFBfQVWZZRVZXp06dzqW+//ZZBgwYhXJnq6moSExPJzMzkyy+/xG63s3//fqZOnUpbWxtZWVmYzWYMBgN9xWQy4XA4+Oqrr6ipqSFg/PjxFBYWotPpuFJer5eA6upqJk6cSEZGBl9//TWxsbHk5eVxqbCwMBRFoa8YDAYaGhq4cOECpaWlXC9lZWWkpKQQGxtLcXExsiyjqiqSJKFpGn6RkZFkZWVxpbxeL9/H4XBw7tw5MjMz8cvLy+OBBx5g4MCBFBQU0FdkWUZVVaZPn86lvv32WwYNGoTwv+kQ/qXdu3eza9cuHA4H48aNY+zYsRw9epS6ujpSU1OxWq2kpqayatUq+prJZMLhcJCTk0NNTQ333XcfWVlZzJw5kyvV3NzMqFGj0DSN2tpa3nzzTSorKxk7dixjxozhqaeeorGxEVmWaWtrIy8vj9jYWBITE+krBoOBhoYGSkpKKC0t5XqorKykubmZo0ePUlFRQXFxMbIso6oqkiTh9Xq5Gs3NzYwaNQpN0/Crra1F0zQCHA4HX3/9NZmZmWzbto3m5mZyc3O5VnV1dSQnJ7Nw4ULOnj2LLMs8//zzGI1GZs2aRXJyMiaTCYPBgHD5du/eza5du3A4HIwbN46xY8dy9OhR6urqSE1NxWq1kpqayqpVq+hrJpMJh8NBTk4ONTU13HfffWRlZTFz5kyuVHNzM6NGjULTNGpra3nzzTeprKxk7NixjBkzhqeeeorGxkZkWaatrY28vDxiY2NJTEykLxkMBhoaGigpKaG0tJTrobKykubmZo4ePUpFRQXFxcXIsoyqqkiShNfr5Wo0NzczatQoNE3Dr7a2Fk3TCHA4HHz99ddkZmaybds2mpubyc3N5VrV1dWRnJzMwoULOXv2LLIs8/zzz2M0Gpk1axbJycmYTCYMBgPC/6ZD+KcOHjzIunXrWLVqFeHh4VgsFtatW4eiKPhZLBaqqqqIi4vjejGZTDgcDnJycli4cCGZmZlcjZiYGGw2G5IkUVRUxLp16wgPDycrK4uXX36ZtLQ06urqmDt3LlarlYceegibzUZfMxgMNDQ0UFJSwuHDh+krLpeLqVOncuuttxLQ1NRERUUFxcXFyLKM2+1Gr9dzpbxeLzExMdhsNiRJQtM0Pv/8cyRJQtM0ArZs2cKBAwfIzMykL2zevJny8nI2bNhATEwMo0eP5rPPPkOWZVRVpampiTVr1lBUVIRw+Q4ePMi6detYtWoV4eHhWCwW1q1bh6Io+FksFqqqqoiLi+N6MZlMOBwOcnJyWLhwIZmZmVyNmJgYbDYbkiRRVFTEunXrCA8PJysri5dffpm0tDTq6uqYO3cuVquVhx56CJvNxvVgMBhoaGigpKSEw4cP01dcLhdTp07l1ltvJaCpqYmKigqKi4uRZRm3241er+dKeb1eYmJisNlsSJKEpml8/vnnSJKEpmkEbNmyhQMHDpCZmUlf2Lx5M+Xl5WzYsIGYmBhGjx7NZ599hizLqKpKU1MTa9asoaioCOH76RD+qdOnT+PxeDh16hQBiYmJGAwGurq6+LGYTCZqa2vJzMzkWiiKgs1m45NPPuHTTz8lYOLEifzqV7+iu7sbWZapqqpi4sSJXC8Gg4EPPviA++67j76wf/9+KioqmDNnDu3t7dTU1BDQ1NRERUUFjY2NGI1GrlRzczOjRo1C0zQURcFmsyFJEklJSdhsNiRJQtM0An79618za9Ys+sKLL77Ixo0bCQ8PZ9++fSxfvpyuri68Xi+yLKOqKsnJyWiahnD5Tp8+jcfj4dSpUwQkJiZiMBjo6urix2IymaitrSUzM5NroSgKNpuNTz75hE8//ZSAiRMn8qtf/Yru7m5kWaaqqoqJEydyPRkMBj744APuu+8++sL+/fupqKhgzpw5tLe3U1NTQ0BTUxMVFRU0NjZiNBq5Us3NzYwaNQpN01AUBZvNhiRJJCUlYbPZkCQJTdMI+PWvf82sWbPoCy+++CIbN24kPDycffv2sXz5crq6uvB6vciyjKqqJCcno2kawvfTIfwv9fX1TJkyhZSUFMaNG4eqqkyfPp1LffvttwwaNIgfU0REBH1BURRsNhsPP/wwFy9e5FJ6vZ4fi16vpy80Nzezdu1a7HY7iqKwc+dOcnJyqKmpIaCpqQmTycTViImJwWazIUkSmqahKAo2mw1JkkhKSsJmsyFJEnV1dSxZsgRZlomLi+NKbd++HVmW2b17NwEXLlzA5/ORkZFBUlISs2fPZvny5Zw4cQI/WZZRVZVZs2Yh/HP19fVMmTKFlJQUxo0bh6qqTJ8+nUt9++23DBo0iB9TREQEfUFRFGw2Gw8//DAXL17kUnq9nh+TXq+nLzQ3N7N27VrsdjuKorBz505ycnKoqakhoKmpCZPJxNWIiYnBZrMhSRKapqEoCjabDUmSSEpKwmazIUkSdXV1LFmyBFmWiYuL40pt374dWZbZvXs3ARcuXMDn85GRkUFSUhKzZ89m+fLlnDhxAj9ZllFVlVmzZiF8Px3C/2C321m/fj3l5eXMmDGD2NhYfvnLX/L8889jNBqZNWsWycnJmEwmDAYDwWLLli2YzWays7PxUxSFlStXMnz4cPLy8pBlmTFjxvCLX/yCYHPq1CmOHDlCe3s7fpGRkezcuZOcnBxqamroC4qiYLPZkCQJTdNQFAWbzYYkSSQlJfHKK6/wu9/9jrvuuoucnByu1JIlS1i3bh333HMPTzzxBHa7Hb9JkyYxefJkkpKSmD17Nn7nzp0jNDSUAFmW2bFjB8IPs9vtrF+/nvLycmbMmEFsbCy//OUvef755zEajcyaNYvk5GRMJhMGg4FgsWXLFsxmM9nZ2fgpisLKlSsZPnw4eXl5yLLMmDFj+MUvfkEwOnXqFEeOHKG9vR2/yMhIdu7cSU5ODjU1NfQFRVGw2WxIkoSmaSiKgs1mQ5IkkpKSeOWVV/jd737HXXfdRU5ODldqyZIlrFu3jnvuuYcnnngCu92O36RJk5g8eTJJSUnMnj0bv3PnzhEaGkqALMvs2LED4fvpEP6HoqIi7HY7ERERWCwWKisrmTdvHikpKaiqSlNTE2vWrKGoqIhgYbfbefvtt3G5XPT09JCRkYGfoijYbDbcbjevv/46RUVFBIstW7ZgNpvJzs5GlmVUVWXmzJlomoZfZGQkO3fu5Pjx4/QVRVGw2WxIkoSmaSiKgs1mQ5IkzGYzu3fvZtGiRVypnJwcvvnmG/bu3cvq1at57bXXsNvt+K1du5ZBgwaxadMmWlpaWLRoEffffz/h4eEIl6+oqAi73U5ERAQWi4XKykrmzZtHSkoKqqrS1NTEmjVrKCoqIljY7XbefvttXC4XPT09ZGRk4KcoCjabDbfbzeuvv05RURHBZMuWLZjNZrKzs5FlGVVVmTlzJpqm4RcZGcnOnTs5fvw4fUVRFGw2G5IkoWkaiqJgs9mQJAmz2czu3btZtGgRVyonJ4dvvvmGvXv3snr1al577TXsdjt+a9euZdCgQWzatImWlhYWLVrE/fffT3h4OMLl0SH8/7766iv8fD4fl4qJiWHo0KGcOHECWZZRVZXk5GQ0TSNYvPTSSzgcDsLCwujs7KS3t5eMjAz8FEXB6XQyZMgQgoXdbuftt9/G5XLR09NDRkYGsiyjqiqSJKFpGn6RkZFkZWVxLerr65kyZQopKSmcPn0aRVGw2WxIkoSmaSiKgtPpRK/XczVyc3PxKy0tJaClpQWz2UzAjh07sFqtFBQUkJmZyerVqxEuz1dffYWfz+fjUjExMQwdOpQTJ04gyzKqqpKcnIymaQSLl156CYfDQVhYGJ2dnfT29pKRkYGfoig4nU6GDBlCMLHb7bz99tu4XC56enrIyMhAlmVUVUWSJDRNwy8yMpKsrCyuRX19PVOmTCElJYXTp0+jKAo2mw1JktA0DUVRcDqd6PV6rkZubi5+paWlBLS0tGA2mwnYsWMHVquVgoICMjMzWb16NcLl0yFgt9sZM2YMfmazmRUrVvBdoaGh+MmyjKqqzJo1i2Dg9Xo5f/48fvn5+SiKQlVVFYcOHWLChAn4RUdHcyNrbW3lUi+99BIOh4OwsDA6Ozvp7e0lIyMDWZZRVRVJkvB6vVwru93O+vXrKS8vZ8aMGcTGxlJfX4+iKNhsNiRJwuv1Eh0dzdXo6emhurqa+++/n4D9+/dTUlLC4cOHmThxIjk5ORw/fpzY2Fi2bdvG6NGjES6P3W5nzJgx+JnNZlasWMF3hYaG4ifLMqqqMmvWLIKB1+vl/Pnz+OXn56MoClVVVRw6dIgJEybgFx0dzY2utbWVS7300ks4HA7CwsLo7Oykt7eXjIwMZFlGVVUkScLr9XKt7HY769evp7y8nBkzZhAbG0t9fT2KomCz2ZAkCa/XS3R0NFejp6eH6upq7r//fgL2799PSUkJhw8fZuLEieTk5HD8+HFiY2PZtm0bo0ePRrgyOn7impubcTqd1NfX42e329m/fz9Tp06lra2NrKwszGYzBoOBAFmW2bFjB8FAr9ezZ88eenp62LVrF9nZ2fjdfvvtvPrqq9zocnNzmTZtGi6XCz+v18v58+fxy8/PR1EUqqqqOHToEBMmTECWZdxuN3q9nivV2trKpYqKirDb7URERGCxWKisrGTevHlcvHgRRVFwOp3o9Xqu1pAhQ3C73RQWFrJ582YOHjzI448/TmVlJeXl5axcuZKPP/6Yxx57jMrKSoTL19zcjNPppL6+Hj+73c7+/fuZOnUqbW1tZGVlYTabMRgMBMiyzI4dOwgGer2ePXv20NPTw65du8jOzsbv9ttv59VXXyUY5ObmMm3aNFwuF35er5fz58/jl5+fj6IoVFVVcejQISZMmIAsy7jdbvR6PVeqtbWVSxUVFWG324mIiMBisVBZWcm8efO4ePEiiqLgdDrR6/VcrSFDhuB2uyksLGTz5s0cPHiQxx9/nMrKSsrLy1m5ciUff/wxjz32GJWVlQhXR8dPXHt7Ox999BGdnZ0E1NXVkZqaitVqJTU1lVWrVhEMvF4vAXa7nfHjx5OXl0d4eDhnzpzhlltuwefzUVpaSnp6OsOHD+dGt2jRIkJDQ7FarbhcLvR6PXv27KGnp4ddu3aRnZ2N3+23386rr76Kn9Fo5Erl5uYybdo0XC4XAT6fj0vFxMQwdOhQTpw4gV90dDTXymg04na7KSwsxGKx0NDQQExMDBEREcTFxVFdXU1TUxPz589HuHzt7e189NFHdHZ2ElBXV0dqaipWq5XU1FRWrVpFMPB6vQTY7XbGjx9PXl4e4eHhnDlzhltuuQWfz0dpaSnp6ekMHz6cYLBo0SJCQ0OxWq24XC70ej179uyhp6eHXbt2kZ2djd/tt9/Oq6++ip/RaORK5ebmMm3aNFwuFwE+n49LxcTEMHToUE6cOIFfdHQ018poNOJ2uyksLMRisdDQ0EBMTAwRERHExcVRXV1NU1MT8+fPR7g6On7iFEXBZrORnp6OpmkEWCwWqqqqiIuLIxi0trYyatQoNE2jpaUFp9PJtm3b0DSNtLQ07r77bkJCQoiKiqKnp4c5c+YQDIYNG8bgwYPZuHEjVqsVl8tFeHg4Z86c4ZZbbsHn81FaWkp6ejrDhw/nai1atIjQ0FCsVisulws/s9nMihUr+K7Q0FD6ktFoxO124/enP/0J4dopioLNZiM9PR1N0wiwWCxUVVURFxdHMGhtbWXUqFFomkZLSwtOp5Nt27ahaRppaWncfffdhISEEBUVRU9PD3PmzCFYDBs2jMGDB7Nx40asVisul4vw8HDOnDnDLbfcgs/no7S0lPT0dIYPH87VWrRoEaGhoVitVlwuF35ms5kVK1bwXaGhofQlo2lRXQEAACAASURBVNGI2+3G709/+hNC39LxE+L1egmw2+2MHz+evLw8FEXBZrMhSRKaphGMhg8fjqqqSJLEsmXLcDgcRERE8Prrr2MwGEhLS6O6uhqPx0N+fj7BpKysjA0bNuB2u7FarbhcLu6++25CQkKIioqip6eHOXPmcC2GDRvG4MGD2bhxI1arFZfLhd1uZ//+/UydOpW2tjaysrIwm80YDAb6mtFoxO12U1hYyObNmxEun9frJcButzN+/Hjy8vJQFAWbzYYkSWiaRjAaPnw4qqoiSRLLli3D4XAQERHB66+/jsFgIC0tjerqajweD/n5+QSbsrIyNmzYgNvtxmq14nK5uPvuuwkJCSEqKoqenh7mzJnDtRg2bBiDBw9m48aNWK1WXC4Xdrud/fv3M3XqVNra2sjKysJsNmMwGOhrRqMRt9tNYWEhmzdvRug7On4iWltbGTVqFJqm0dLSgtPpZNu2bWiaRlpaGoqiYLPZkCQJr9dLMEpISEBVVdrb2+ns7CSgtLQUg8FAWloaAwYM4EaWm5tLQUEBPp+PgOjoaI4dO0Z4eDhutxur1YrL5aK6uhqPx0N+fj59oaysjA0bNuB2u7FarbhcLurq6khNTcVqtZKamsqqVau4XoxGI263m8LCQlpaWhD+tdbWVkaNGoWmabS0tOB0Otm2bRuappGWloaiKNhsNiRJwuv1EowSEhJQVZX29nY6OzsJKC0txWAwkJaWxoABA7jR5ebmUlBQgM/nIyA6Oppjx44RHh6O2+3GarXicrmorq7G4/GQn59PXygrK2PDhg243W6sVisul4u6ujpSU1OxWq2kpqayatUqrhej0Yjb7aawsJCWlhaEvqGjnzt69Ch+w4cPR1VVJEli2bJlOBwOIiIieP311zEYDKSlpaEoCk6nE71eT7Cx2+2MGTMGWZZRVZWZM2eiaRoBpaWlzJ07lxtZV1cX1dXV7Nu3j6ioKAoKCjh//jx+JSUlPP300xiNRtxuN1arlaNHjzJgwACuRm5uLgUFBfh8PgKio6M5duwY4eHhuN1urFYrLpcLi8VCVVUVcXFxXG9Go5EDBw5w7733Ivywo0eP4jd8+HBUVUWSJJYtW4bD4SAiIoLXX38dg8FAWloaiqLgdDrR6/UEG7vdzpgxY5BlGVVVmTlzJpqmEVBaWsrcuXO50XV1dVFdXc2+ffuIioqioKCA8+fP41dSUsLTTz+N0WjE7XZjtVo5evQoAwYM4Grk5uZSUFCAz+cjIDo6mmPHjhEeHo7b7cZqteJyubBYLFRVVREXF8f1ZjQaOXDgAPfeey9C39DRzz355JO4XC4+/PBDZFlGVVXa29vp7OwkoLS0FIPBQFpaGtHR0QSb5uZmnE4n9fX1+MmyjKqqSJKEpmkEJCYmciOLiIjA4XBw8uRJ1q1bx80338yIESOw2WyMHDmSw4cPc/bsWYxGIwcOHMBoNHI1urq6qK6uZt++fURFRVFQUMD58+fxKykp4emnn8ZoNOJ2u7FarRw9epQf05AhQxD+uSeffBKXy8WHH36ILMuoqkp7ezudnZ0ElJaWYjAYSEtLIzo6mmDT3NyM0+mkvr4eP1mWUVUVSZLQNI2AxMREbnQRERE4HA5OnjzJunXruPnmmxkxYgQ2m42RI0dy+PBhzp49i9Fo5MCBAxiNRq5GV1cX1dXV7Nu3j6ioKAoKCjh//jx+JSUlPP300xiNRtxuN1arlaNHj/JjGjJkCELf0dHPbd26FavVyvz58/GTZRlVVZk5cyaaphFQWlrK3LlzCUbt7e189NFHdHZ2EiDLMqqqIkkSXq+XYGEymXA4HDzxxBOYTCY8Hg+DBw9mxIgRhIWF8dxzz+E3ZMgQrlZERAQOh4OTJ0+ybt06br75ZkaMGIHNZmPkyJEcPnyYs2fPYjQaOXDgAEajEeHGsnXrVqxWK/Pnz8dPlmVUVWXmzJlomkZAaWkpc+fOJRi1t7fz0Ucf0dnZSYAsy6iqiiRJeL1egonJZMLhcPDEE09gMpnweDwMHjyYESNGEBYWxnPPPYffkCFDuFoRERE4HA5OnjzJunXruPnmmxkxYgQ2m42RI0dy+PBhzp49i9Fo5MCBAxiNRoTgpaOfMxgM3HHHHXzxxRe4XC78ZFlGVVUkSULTNAISExMJFvX19UyZMoWUlBQmTpyIzWYjPT0dTdMIkGUZt9uNXq8nmJhMJhwOBwsWLOCdd94hNzeX1tZWEhISGDZsGH3BZDLhcDh44oknMJlMeDweBg8ezIgRIwgLC+O5557Db8iQIQg3HoPBwB133MEXX3yBy+XCT5ZlVFVFkiQ0TSMgMTGRYFFfX8+UKVNISUlh4sSJ2Gw20tPT0TSNAFmWcbvd6PV6go3JZMLhcLBgwQLeeecdcnNzaW1tJSEhgWHDhtEXTCYTDoeDJ554ApPJhMfjYfDgwYwYMYKwsDCee+45/IYMGYIQ3HT0Y3a7HaPRyO7du2loaMBqteJyufCTZRlVVZEkCa/XSzCx2+2sX7+e8vJyZsyYQWxsLEOHDsVmsyFJEpqmEWA0GglGJpMJh8PBggULqK2tRafTkZ2dzfz58+krJpMJh8PBggULeOedd8jNzaW1tZWEhASGDRuGcGOy2+0YjUZ2795NQ0MDVqsVl8uFnyzLqKqKJEl4vV6Cid1uZ/369ZSXlzNjxgxiY2MZOnQoNpsNSZLQNI0Ao9FIsDKZTDgcDhYsWEBtbS06nY7s7Gzmz59PXzGZTDgcDhYsWMA777xDbm4ura2tJCQkMGzYMIT+QUc/1dzcjNPppL6+Hj+DwUBDQwNWq5U33niD6dOnI8sybrcbvV5PMCkqKsJutxMREYHFYqGyspJ58+aRmpqKzWZDkiS8Xi/BzmQy4XA4WLBgAR0dHVwPJpMJh8PBggULqK2tRafTkZ2dzfz58xFuPM3NzTidTurr6/EzGAw0NDRgtVp54403mD59OrIs43a70ev1BJOioiLsdjsRERFYLBYqKyuZN28eqamp2Gw2JEnC6/XSH5hMJhwOBwsWLKCjo4PrwWQy4XA4WLBgAbW1teh0OrKzs5k/fz5C/6Cjn2pvb+ejjz6is7OTAIPBwPvvv09ZWRlmsxk/o9FIsPH5fFwqJiaGoUOHcuLECRRFwel0otfr6Q9MJhO1tbVERkZyvZhMJhwOBwsWLKCjowPhxtXe3s5HH31EZ2cnAQaDgffff5+ysjLMZjN+RqORYOPz+bhUTEwMQ4cO5cSJEyiKgtPpRK/X01+YTCZqa2uJjIzkejGZTDgcDhYsWEBHRwdC/6Kjn/B6vVxKURRsNhvp6elomkbA4MGDqaurY+nSpQQrs9nMihUr+K7Q0FD8oqOj6U8iIiK43kwmE7W1tURGRiLcOLxeL5dSFAWbzUZ6ejqaphEwePBg6urqWLp0KcHKbDazYsUKvis0NBS/6Oho+puIiAiuN5PJRG1tLZGRkQj9i45+IDc3F7PZzIwZM+jq6iJAURRsNhuSJKFpGsGqoqICs9lMXl4efna7nf379zN16lTa2trIysrCbDZjMBgQrl5ERATCjSM3Nxez2cyMGTPo6uoiQFEUbDYbkiShaRrBqqKiArPZTF5eHn52u539+/czdepU2trayMrKwmw2YzAYEK5NREQEQv+jox+QZZno6GgsFgsPP/ww48ePp7q6Gj9FUbDZbEiShNfrJdg0Njaybds2nE4nJ0+eJCMjA7+6ujpSU1OxWq2kpqayatUqBKE/kWWZ6OhoLBYLDz/8MOPHj6e6uho/RVGw2WxIkoTX6yXYNDY2sm3bNpxOJydPniQjIwO/uro6UlNTsVqtpKamsmrVKgRB+H46+oEJEybg8Xgwm800NzdTXFxMbm4uRqORZcuWMXnyZJxOJ3q9nmDS3NzM6tWrsdvtREREsHXrVgYNGkRGRgZ+FouFqqoq4uLiEIT+ZsKECXg8HsxmM83NzRQXF5Obm4vRaGTZsmVMnjwZp9OJXq8nmDQ3N7N69WrsdjsRERFs3bqVQYMGkZGRgZ/FYqGqqoq4uDgEQfhhOvqJJ598kiVLluD37rvvEh0dTW1tLUePHmXs2LEcP36cYHPq1CmOHDlCd3c3ARs2bGDQoEFkZGQgCP3dk08+yZIlS/B79913iY6Opra2lqNHjzJ27FiOHz9OsDl16hRHjhyhu7ubgA0bNjBo0CAyMjIQBOHy6Ogn5s2bR2NjI4WFhezduxen00lERAROp5NDhw4hyzLBRpZlVFVl2rRpaJpGwIYNG1AUBUHo7+bNm0djYyOFhYXs3bsXp9NJREQETqeTQ4cOIcsywUaWZVRVZdq0aWiaRsCGDRtQFAVBEC6Pjn5k2rRp1NTU4HQ6uVRISAjBpK6ujuTkZBYuXEhSUhKqqiJJEpqmEZCcnIwg/BRMmzaNmpoanE4nlwoJCSGY1NXVkZyczMKFC0lKSkJVVSRJQtM0ApKTkxEE4fLo6EeeffZZPv/8c86fP0+w2rx5M+Xl5WzYsIGYmBhGjx6N2WxGVVUkScLr9SIIPyXPPvssn3/+OefPnydYbd68mfLycjZs2EBMTAyjR4/GbDajqiqSJOH1ehEE4cro6EdCQkKIioqiuLiYYPXiiy+yceNGwsPD2bdvH8uXL6erq4sHH3wQt9uNXq9HEH5KQkJCiIqKori4mGD14osvsnHjRsLDw9m3bx/Lly+nq6uLBx98ELfbjV6vRxCEK6OjnykrK+PnP/85werChQv4fD4yMjJISkpi9uzZLF++nBMnTmA0GhGEn6KysjJ+/vOfE6wuXLiAz+cjIyODpKQkZs+ezfLlyzlx4gRGoxFBEK6cjn4mPDyc+fPnEyy2bNmC2WwmOzsbv0mTJjF58mSSkpKYPXs2fufOnSM0NBRB+KkKDw9n/vz5BIstW7ZgNpvJzs7Gb9KkSUyePJmkpCRmz56N37lz5wgNDUUQhKujQ/g/Y7fbefvtt3G5XPT09JCRkcHatWsZNGgQmzZtoqWlhUWLFnH//fcTHh6OIAg3Prvdzttvv43L5aKnp4eMjAzWrl3LoEGD2LRpEy0tLSxatIj777+f8PBwBEG4OjqE/zMvvfQSDoeDsLAwOjs76e3tJSMjgx07dmC1WikoKCAzM5PVq1cjCEJweOmll3A4HISFhdHZ2Ulvby8ZGRns2LEDq9VKQUEBmZmZrF69GkEQrp4O4UfR0tLCo48+Sk1NDX5er5fz58/jl5+fj6IoVFVVcejQISZMmMCUKVPYtm0bo0ePRhCEG1NLSwuPPvooNTU1+Hm9Xs6fP49ffn4+iqJQVVXFoUOHmDBhAlOmTGHbtm2MHj0aQRCujQ7huktJSSEvL4977rmHtWvX4qfX69mzZw89PT3s2rWL7Oxs/G6//XZeffVVBEG4saWkpJCXl8c999zD2rVr8dPr9ezZs4eenh527dpFdnY2frfffjuvvvoqgiD0HR3CdZWTk0NiYiJ//vOfsdls7Nixg4Dw8HDOnDnDLbfcgs/no7S0lPT0dIYPH44gCDeunJwcEhMT+fOf/4zNZmPHjh0EhIeHc+bMGW655RZ8Ph+lpaWkp6czfPhwBEHoOzqE6+bixYvU1NSQk5PD9yktLeXuu+8mJCSEqKgoenp6mDNnDoIg3LguXrxITU0NOTk5fJ/S0lLuvvtuQkJCiIqKoqenhzlz5iAIQt/SIVw3Z8+e5ZZbbuGH/PGPf6StrY3q6mo8Hg/5+fkIgnBjO3v2LLfccgs/5I9//CNtbW1UV1fj8XjIz89HEIS+p0O4bkJCQhgwYAAtLS18n9tuu43e3l78BgwYgCAIN76QkBAGDBhAS0sL3+e2226jt7cXvwEDBiAIwvWhQ7iuFi9ezCOPPILP5+O7/va3vxEREYEgCMFl8eLFPPLII/h8Pr7rb3/7GxEREQiCcH3pEK6rOXPmMG3aNKKioqitrcWvt7eXzMxMkpKSCAsLQxCE4DJnzhymTZtGVFQUtbW1+PX29pKZmUlSUhJhYWEIgnB96RCuu6KiIkpKSrBarRiNRkwmE/feey+rVq1CEITgVFRURElJCVarFaPRiMlk4t5772XVqlUIgnD96RB+FA8++CBNTU385S9/wePxkJWVhSAIwe3BBx+kqamJv/zlL3g8HrKyshAE4cehQ/hR3XzzzQiC0L/cfPPNCILw49IhCIIgCIIQZHQIgiAIgiAEGR2CIAiCIAhBRocgCIIgCEKQ0SEIgiAIghBkdAiCIAiCIAQZHYIgCIIgCEFGhyAIgiAIQpDRIVyRAwcOsHHjRhwOBx988AGCIAiCIPz4dAiX5auvvmLSpEnExsYyd+5cZs+ezejRo7FYLAiCIAiC8OPSIVyW+fPns3fvXh5//HH++te/8s4773DvvfeyadMmNm7ciCAIgiAIPx4dwr/U3d3N1q1bGTlyJBs2bCAqKooJEybw+uuv8x//8R/85je/QRAEQRCEH48O4V9677338Bs7diyXuv/++3nhhReQJAlBEARBEH48OoR/6R//+Ad+N998M4IgCIIg/N/TIfxLP/vZz/D7r//6Ly519uxZ3nvvPQRBEARB+HHpEP6liRMnMnDgQGpqajhz5gwBr776KmazmezsbARBEARB+PHoEP6lwYMHs3LlSnp6epAkiRdeeIGnnnqK3Nxc9Ho92dnZCIIgCILw49EhXJZly5axZs0avvjiC/Ly8iguLuaee+7h7bff5q677kIQBEEQhB+PDuGyPfXUU5w+fZqvv/4ar9eLx+MhLi4OQRAEQRB+XDp+wnw+HxUVFTz99NNs3ryZixcvcjkGDx7MoEGDuJHt27cPi8XCTTfdxJ133slzzz2HcHk6OjqwWCwkJCRw55138txzzyEIgiDcWHT8hOXk5PDRRx8xefJkmpubKSgooD/YtGkTCQkJbNq0Cb+Ojg7y8/OxWCwI/1xHRwcJCQls2rSJffv20dHRQX5+PnfeeSeCIAjCjUPHT1RraysdHR0UFBQQFxfHihUrGDBgAP2BxWLh+2zatIl9+/Yh/DCLxUJHRwff1dHRgcViQRAEQbgx6PiJ8ng8jBo1ioMHD7JixQr279/P8uXLCXb79u3jn7Hb7QhXZ9OmTQiCIAg3Bh0/Ua2trdTV1VFdXY3JZGLr1q3YbDa+T0ZGBiUlJQSDjo4O/pnIyEiEH9bR0cEPiYyMRBAEQbgx6PiJuummmxg6dCjPP/88ycnJvPzyy2zduhWfz8d3NTY28uSTTxIMfvvb3xIZGckPiYuLQ/hh8fHx/JD4+HgEQRCEG4OOn6gRI0Zw2223EWAwGLjpppv45ptvCHYbN27k++Tn5xMfH4/ww1auXEl8fDzfFRkZycqVKxEEQRBuDDp+okwmE/X19Zw+fRq/+vp67rzzTvR6PcEuPj6e2tpa4uPjiYyMJDIykvz8fFauXInwz0VGRrJx40by8/Pxi4yM5Le//S21tbVERkYiCIIg3Bh09CMLFy7k4sWLHD9+nJEjRzJq1CgaGxv5PuHh4RQUFPDII4+waNEi8vPzef755+kv4uPjqa2t5ZNPPuGTTz5h5cqVCJcnMjKSlStX8u233/LJJ5+wceNGIiMjEQRBEG4cOvoJi8XCgAED0Ol0LFiwgDlz5lBZWUlmZiY/ZOrUqezZs4cXX3yR3bt3M3LkSARBEARBuPHp6CdaW1tZvXo1Pp+PkydP8tvf/pbo6GhCQ0M5e/YsP0Sn06HX6xEEQRAEIXjo6Cd0Oh3ffvstH3/8MT/72c8YMmQIfl999RUDBgxAEARBEIT+Q0c/kZaWxsSJE0lOTiYjI4Oenh4mTJhAdHQ0AwcORBAEQRCE/kNHPzFv3jy2bNnCf/7nf7J48WKGDBlCbm4uW7ZsQRAEQRCE/kVHkNuyZQvR0dGMGjWKmTNn8vXXXxMgyzKCIAiCIPQ/OoKY1+vlueee47nnnuO9997j8ccfZ/bs2QiCIAiC0L/pCGJnzpxhyJAhzJw5k1/84hcsWrSIixcv0tPTgyAIgiAI/ZeOIHbu3Dn+7d/+jUsNHDiQb7/9FkEQBEEQ+i8dgiAIgiAIQUZHP9Dd3U13dzfd3d34dXV10d3dTXd3N93d3QiCIAiC0L/oCHKnT59m0qRJTJo0iUmTJnH27Fkee+wxJk2axKRJk0hMTEQQBEEQhP5FRxAbNmwYHo8Hj8eDx+PB4/Hg8XjweDx4PB48Hg9//etfEQRBEAShf9HRj3m9XsrKyhAEQRAEoX/R0Q91dXUxffp0Ro0aRXl5OYIgCIIg9C86+gmfz8eWLVswm80kJCRw0003sXv3bpqbmxGEYFNaWsqoUaP4zW9+w8qVKxEEQRD+Jx1B7rPPPiMzM5OoqCjWr1/P8uXLGTJkCK+99hp33HEHghBsDhw4wKZNm3j33XfxeDzU19ezbds2BEEQhP+mI4h9/PHHPPDAAxiNRhoaGqirqyMlJQXhynR0dLBv3z42bdrEvn37EP5vhYWFUVJSwqBBg9DpdEycOJEjR44gCIIg/DcdQey2225j6NChlJeXM3v2bDo7OxGuTEdHBwkJCSQkJGCxWEhISCAhIQHh/85dd92FJEn4nT59mldeeYX09HQEQRCE/6YjiIWEhLB3717effddHnzwQaZPn86oUaPo6enh9OnTCP9cR0cHCQkJdHR0cKl9+/ZhsVgQ+p7b7eatt97irbfe4q233uJPf/oThw4d4vucOnWKuLg4VFXlN7/5DZfr448/5q233uLIkSP8Kx9//DFvvfUWR44c4bs+/vhj3nrrLY4cOcI/895779Hd3c33ee+99+ju7kYQBKGv6egHQkNDyc7O5vDhw7hcLqKjo3n44YcZP348GzduRPh+HR0ddHR08H02bdpER0cHQt965JFHWL16NZs3b2bz5s289tprJCQkMGnSJC5evEjAoUOHeOCBB3jhhRd47LHHuFyVlZWMHz+e7du3I8syzz77LD+ksrKS8ePHs337dmRZ5tlnnyWgsrKS8ePHs337dmRZ5tlnn+X7eDwe4uLieO+99/guj8dDXFwc7733HoIgCH1NRz/z7//+7zidTv7yl7+wePFiXnvtNYTvZ7fb+Wc6OjoQ+t7y5ctxOp04nU7eeust2tvbaWhoYPv27fidPHmSmTNnsn37dqZOncrlunDhAgsXLmTPnj04HA4aGxtZs2YNx44d47suXLjAwoUL2bNnDw6Hg8bGRtasWcOxY8e4cOECCxcuZM+ePTgcDhobG1mzZg3Hjh3jUt988w1paWmEhYXxXd988w1paWmEhYUhCIJwPej4/9qDH+Co6zv/40++NkAiFzgop4fj+Q2j/XDh8E9GMSCY3Rg5Sm2RAMXLqNkVHWuNUi0StNbdWFA5Pe0og1L1dqNM1KOi1EgpB2aZgAYiKAYZ34eXXeWEtsEEkT8iIfwmv5nMZDKAimjd5fV4ZKisrCymTJnC2rVrkSMrKiriWHzfR755gwcPZujQoXz22Wd0evDBB/noo4+49NJLyc3NJTc3l5kzZ7JlyxYqKiqoqKigoqKCiooKKioqmD17Np2WL1/OoEGDyM/Pp9PgwYMZP348K1asoKfly5czaNAg8vPz6TR48GDGjx/PihUrWL58OYMGDSI/P59OgwcPZvz48axYsYLu7rrrLiZOnMiIESPo6a677mLixImMGDECEZFvgkcaa25uprCwkMLCQgoLCyksLKSwsJDCwkIKCwspLCxk9OjRyJGFQiGOxvd9fN9HTry33nqLlStXsnLlSlasWMHs2bP58MMPufTSS+n06KOP8vnnn7N79252797N7t27eeihh/giH3/8Meeddx7d9e/fn6amJnr6+OOPOe+88+iuf//+NDU18fHHH3PeeefRXf/+/WlqaqLL6tWrSSQSVFVV0dPq1atJJBJUVVUhIvJN8UhzbW1tnHXWWTz88MPU1NRQU1NDTU0NNTU11NTUsGjRIuTokskkPfm+TzKZRL4Z8+bN49/+7d/4yU9+woQJE2hpaaGhoYGzzjqLY8nPz2f+/PnMnz+f+fPnM3/+fObPn88DDzxAp/b2djzPozvP8+jo6KCn9vZ2PM+jO8/z6OjooL29Hc/z6M7zPDo6OujU1tbGjTfeSE1NDT21tbVx4403UlNTg4jIN8kjjQ0dOpS3336bq6++ml/96leUlZWxdOlSBg4cyNChQxk6dChDhw5Fjs73fQ4fPkxdXR2xWIy6ujqSySTyzXn++edpaWlh165d/OQnP+G9995j6NChfJENGzZQWlpKaWkppaWllJaWUlpaSnl5OZ369u1Le3s73XV0dJCVlUVPffv2pb29ne46OjrIysqib9++tLe3011HRwdZWVl0mjVrFhdccAHvv/8+y5Yto6WlhQ0bNvDOO+8wa9YsLrjgAt5//32WLVtGS0sLGzZs4J133kFE5ETySHPZ2dn8+Mc/pq6ujpUrVzJo0CB+9KMfMXbsWKqrq9m3bx/yxQKBAKFQiEAggHw7evfuzTPPPMOf//xnZsyYwRcZMmQI06ZNY9q0aUybNo1p06Yxbdo0Jk2aRKchQ4awYcMGumtpaeGSSy6hpyFDhrBhwwa6a2lp4ZJLLmHIkCFs2LCB7lpaWrjkkkvodPrpp/Ppp5+yYMECFixYQCqV4o9//CMrV67k9NNP59NPP2XBggUsWLCAVCrFH//4R1auXImIyInkkUH69evHtddey9q1a/n973/P5s2bufDCCxH5rurXrx8LFy7kd7/7HfX19RzLP/7jPzJt2jSmTZvGtGnTmDZtGtOmTePKK6+kU1FREZ2WLVtGp82bN7Ny5UpKSkrotG7dOrZt20anoqIiOi1btoxOmzdvZuXKlZSUlFBUVESnZcuW0Wnz5s2sXLmSkpISOv3mN7+htraW2tpaamtrueiii7j77ru5/fbb+c1vfkNtbS21tbXU1tZy0UUXcffdd3P77bcjInIieWSQozyy3AAAIABJREFU/fv3s2zZMoqLi7n00ktJpVIsW7YMke+ykpISrr32WqZPn87nn3/O8fI8j0WLFjF9+nQuu+wyxowZQ3V1Naeddhqd7r77blasWEEnz/NYtGgR06dP57LLLmPMmDFUV1dz2mmn4XkeixYtYvr06Vx22WWMGTOG6upqTjvtNEREvis80tz+/fupra2luLiY888/nwULFvDUU09hZixevBjf9xH5rvjss8+YMGECPVVXV/M///M/9O7dm68jGAyyY8cOli5dSmtrK1OnTqXLf//3fzN9+nS6BINBduzYwdKlS2ltbWXq1Kl0CQaD7Nixg6VLl9La2srUqVM5mtraWq688kqOpLa2liuvvBIRkRPNI401Nzdz/vnnM2fOHO69917eeOMNnnnmGQYMGEBrayutra20trYicrLp168fnufxZfTr1w/P8ziSfv364XkeIiLfNR4ZoK2tjenTpzNq1ChGjRrFqFGjGDVqFKNGjWLMmDGIiIhIZvFIY0OHDsXMMDPMDDPDzDAzzAwzY8uWLYiIiEhm8RARERFJMx4iIiIiacZDREREJM14iIiIiKQZjzT21ltvcc0119Bp5syZ7N69GxEREcl8Hmnse9/7Hh9++CHbtm3j7bff5qOPPmL79u1s376d7du3s337drZv346IiIhkFo80NmLECAYOHMjUqVPZtm0b4XCY0tJSSktLKS0tpbS0lClTpiAiIiKZxSPNvfTSSzQ0NHDuueeyYsUKGhoaaGhooKGhgYaGBl5//XVEREQks3hkiMWLF7Nnzx4mTpxIcXExEyZMYMWKFYiIiEjm8cgQ69evJxgMMmzYMB555BHGjx/PL3/5Sx555BFEREQks3hkiMrKSpYsWcK8efM477zzuPXWW2lqauKJJ55AREREMotHhtizZw8/+MEP6On0009nz549HMuuXbuYM2cOIt3F43GCwSC9evUiGAwSDocJBoPk5eURDAZJJBKIiMjfhkeGGDRoEMuWLaO7Dz74gJ07d9KvXz+O5Z577mHJkiWIdKmqqiIcDpNIJOiUSCSIx+MkEglSqRSJRIJgMEgikUBERL59Hhniv/7rv5g1axbFxcWUlpYyfvx4xo0bx5w5cziWl156iezsbES6pFIpotEoX0YwGERERL59HhkiNzeXzZs389BDD9G3b19uvfVW3njjDSZNmsTRbNu2jWeeeYbKykq+yGOPPYacHBKJBF9FKpVCRES+XR4ZJCsri4KCAmpqapgwYQIDBw7kWO644w7mzJlD3759+SK33HILIkeSSqUQEZFvl8dJasGCBVx66aUMHz4cke5CoRBflu/7BAIBRETk2+VxkvrDH/7AU089RUFBAWPGjGHv3r0UFBRw8OBBREKhEF/E931CoRAiIvLt88gQ69at49ChQ3xZy5cvZ+PGjWzcuJE1a9Zw6qmnsnHjRrKyshCJxWJEo1ECgQC+7xMIBAiFQgQCAXzfJxQKEYlEiEQiiIjIt88jQ8yYMYP/+7//Q+REiUQi1NXVkUwmqaurIxaLUVdXRzKZJBaLEQqFEBGRvw2PDHHFFVcQi8XYv38/X1VOTg4bN25ERERE0oNHhtiwYQPPPfcc559/Pvn5+eTn55Ofn8/w4cMRERGRzOKRIaqrq2lsbKSxsZGGhgYaGhpoaGjgjTfeQERERDKLR4bIzc1l//79RKNRQqEQ2dnZvPzyy+Tm5iIiIiKZxSNDbNq0iUsvvZRUKkVzczN79+7lscce4+c//zkiIiKSWTwyxG233cbLL7/MkiVL6DRgwAAaGxtJJBIcPHgQERERyRweGeLTTz/l7LPPpqdBgwZx8OBBREREJHN4ZIghQ4awdOlSunv33XdpbW0lJycHERERyRweGeL3v/8999xzD2PHjmX//v0UFxdTWlrKI488goiIiGQWjwyRlZXFli1beOqpp5g9ezb/8R//QWNjI+PGjUNEREQyi0eGcc4RDoe54IILyM3NRURERDKPRwbZsWMH4XCYCRMmMGnSJD744ANEREQk83hkiBUrVhAIBOg0Z84cfvCDH/DDH/6QRx55BBEREcksHhniN7/5DS+//DKxWIyCggLmzZvHli1beOKJJ+jo6EBEREQyh0eGOHjwIEOHDqWnf/iHf+DAgQOIiIhI5vDIEDfeeCNVVVV0dHTQpba2Ft/3yc7ORkRERDKHRxprbm7GOYdzjgceeIAXX3yRf/7nf+bCCy9k+PDh/PKXv+Tdd99FREREMotHGhs6dCiNjY00NjbS2NhIY2MjjY2NvPbaa7zxxhs0NjaSSCSQEy+VShGPx6mqquLLSKVSxONxqqqqSCQSxONxqqqqSKVSdEqlUsTjcaqqquiUSqWIx+MkEgni8TjxeJx4PE4ikaBLKpUiHo8Tj8epqqoikUgQj8dJJBKkUini8ThVVVXE43GqqqpIJBLE43Hi8TjHkkqlSCQSxONxEokEX1YqlSIej1NVVUU8HieRSNAplUoRj8epqqoilUoRj8epqqriWFKpFPF4nKqqKr4NqVSKeDxOVVUVIiLpwCPN5ebmkpubS25uLrm5ueTm5pKbm0tubi65ubnk5uYiJ1ZVVRV5eXmEw2Gi0Si9evUikUhwNPF4nLy8PMLhMNFolGAwSDgcJhqNkpeXR15eHnl5eYTDYaLRKL169SIvL49wOEwwGCQcDhMOhwmHwwSDQfLy8sjLyyMvL49wOEw4HCYajRIMBgmHwwSDQfLy8giHw0SjUcLhMNFolGAwSDgcJhwO06tXLxKJBD2lUimCwSDBYJBwOEwwGKRXr14kEgmOJR6Pk5eXRzgcJhqNEg6HCQaD9OrVi7y8PMLhMNFolLy8PMLhMNFolF69epFIJOipqqqKvLw8wuEw0WiUXr16EY/H+aZUVVWRl5dHOBwmGo3Sq1cv4vE4IiLfZR4ZYs2aNVx00UXk5+eTn59Pfn4++fn5DB8+HDlx4vE40WiUnoLBIIlEgp4SiQThcJhjSaVSfBWpVIpUKsXXFQwGSSQSdEmlUgSDQVKpFD0Fg0ESiQRHkkgkCIfDHI9gMEgikaBLPB4nGo3SUzgcJpFIcKLF43Gi0Sg9hcNhEokEIiLfVR4ZorKyktmzZ/P666/T0NBAQ0MDDQ0NvPHGG8iJU11dzdFUV1fT0+rVq/kuq66upksqlSKVSnE01dXVHMnq1av5Oqqrq+lSXV3N0VRXV3OiVVdXczTV1dWIiHxXeWSIw4cP86//+q8MGDCA3NxccnNzyc3NJTc3FzlxEokER5NIJOgpkUjwXZZIJOhSXV3N8UgkEnwdiUSCLolEgqNJJBKcaIlEgqNJJBKIiHxXeWSI22+/nSeeeIKDBw8i3xzf9zmaQCBAT77v810WCAToUlRUxLH4vs+R+L7P1+H7Pl183+dofN/nRAsEAhyN7/uIiHxXeWSIf/qnf+LJJ5/kX/7lX3DO4ZzDOUd+fj5y4oRCIY7E933Ky8vpqby8nO8q3/cpLy+nSygU4mh836eoqIgjKS8v53j5vk8kEqFLKBTiaCKRCCdaJBLhaMrLyxER+a7yyBC33XYbc+fOZd26dTQ2NtLY2EhjYyMNDQ3IiROJRAiFQnTn+z6hUIhAIEBPgUCAuro6jsX3fb4K3/cJBAJ8Hb7vEwqFCAQCdJdMJunJ931CoRCBQIAjCQQC1NXV8VX5vk8oFCIQCNAlEokQCoXoKRqNEggEONECgQCxWIyeotEooVAIEZHvKo8McfjwYSZMmMCAAQPIzc0lNzeX3NxccnNzkRMrFouRTCaJRqPEYjGSySSRSISjCQQCJJNJ6urqiMVi1NXVUVdXRywWo66ujmQySTKZJBqNEovFOHz4MMlkkmg0SiwWIxaLEYvFiEaj1NXVkUwmqaurI5lMEovFqKurIxaLUVdXRzQaJRaLkUwmqaurIxaLUVdXRywWo66ujmg0SiwWI5lMEolE6Mn3fQ4fPkwymSQajRKLxUgmk0QiEY4lEAiQTCapq6sjFosRjUaJxWIcPnyYZDJJNBolFouRTCaJRqPEYjGSySSRSISeYrEYyWSSaDRKLBbj8OHDRCIRvimhUIhkMkk0GiUWi3H48GEikQgiIt9lHhni5z//Of/+7//OgQMHkG+e7/tEIhFCoRBfhu/7BAIBQqEQgUCAQCBAKBQiEAjQyfd9IpEIoVCITr7vE4lECIVChEIhQqEQkUiEQCBAF9/3CYVCBAIBQqEQgUCASCRCKBTC930CgQChUIhAIEAoFCIQCBCJRAiFQnwR3/eJRCKEQiG+LN/3CQQChEIhIpEIoVCITr7vE4lECIVC+L5PJBIhFApxLL7vE4lECIVCfBt83ycSiRAKhRARSQceGeLFF1/kueee49xzz8U5h3MO5xz5+fmIiIhIZvHIENXV1TQ2NtLY2EhjYyONjY00NjbS0NCAiIiIZBaPDNHW1kZbWxttbW20tbXR1tZGW1sbbW1tiIiISGbxyBCVlZWUlZVRVlZGWVkZkydPZty4cdx0002IiIhIZvHIEM8//zxr165l7dq1rF27ljfffJPnn3+evn37IiIiIpnFI4NdcMEF/PnPf2b//v2IiIhI5vDIYB988AEff/wxvXv3RkRERDKHR4YYN24c+fn55Ofnk5+fT35+PuPGjeO6667jlFNOQURERDKHR4Z4/vnnWbNmDWvWrGHNmjWsWbOGd955h8rKSkRERCSzeGSIgQMHMnDgQAYOHMjAgQMZOHAgffr0QURERDKPR5prbm6mubmZ5uZmmpubaW5uprm5mebmZpqbm2lubkZEREQyi0caa25upqysjLKyMsrKyigrK6OsrIyysjLKysr44Q9/yBVXXIGIiIhkFo80NnToUBoaGmhoaKChoYGGhgYaGhpYsWIF2dnZZGdn89JLLyEiIiKZxSPDLFy4kIsuuohLLrmEt99+G+ccIiIiklk8MsTu3bsJBoMsWLCAJUuWMGfOHERERCQzeWSAhQsXctFFF1FYWMimTZsYPnw4IiIikrk80lwwGOThhx/miSee4I477qC1tZXW1lZaW1tpbW2ltbUVERERySweaay5uZnt27fT6Wc/+xmjRo1i1KhRjBo1ilGjRjFq1CjGjBnD0fzlL3/h0Ucf5c477+S5556jo6ODb0MqlSIcDhMMBsnLy6Oqqgo5sVKpFOFwmGAwSF5eHlVVVYiISObwSGNDhw7FzDAzzAwzw8wwM8wMM2PLli0cyZ49eygtLeXv/u7vGDduHGvXruXOO+/km5ZKpQgGg8TjcRKJBKlUimg0Sl5eHnJipFIpgsEg8XicRCJBKpUiGo2Sl5eHiIhkBo+TVENDAxdffDHhcJhgMMh9993HK6+8wjctHA6TSqXoKZVKEQ6Hka+vqqqKVCpFT6lUinA4zN/CY489hoiInDgeJ6mSkhIefvhhuvzv//4vgwYN4khGjhyJcw7nHM45nHM453DO4ZzDOYdzDucczjmcczjncM7hnMM5h3MO5xzr1q3jaOLxOM45nHM453DO4ZzDOYdzDucczjmcczjncM7hnMM5h3MO5xzOOZxzOOdwzuGcwzmHcw7nHM45nHM453DO4ZzDOYdzDucczjmcczjncM7hnMM5h3MO5xzOOZxzOOdwzuGcwzmHcw7nHM45nHM453DO4ZzDOYdzDucczjmcczjncM7hnMM5h3MO5xzOOZxzOOdwzuGcwzmHcw7nHM45nHM453DO4ZzDOYdzDucczjleeOEFjiYej+OcwzmHcw7nHM45nHM453DO4ZzDOYdzDucczjmcczjncM7hnMM5h3MO5xzOOZxzOOdwzuGcwzmHcw7nHM455s+fj3MO5xzOOZxzOOdwzuGcwzmHcw7nHM45nHM453DO4ZzDOYdzDucczjmcczjncM7hnMM5h3MO5xzOOZxzOOdwzuGcwzmHcw7nHM45nHM453DO4ZzDOcdjjz2GiEi68BB27tzJHXfcwZ133smRPPvss5gZZoaZYWaYGWaGmWFmmBlmhplhZpgZZoaZYWaYGWbGaaedxtH4vo+ZYWaYGWaGmWFmmBlmhplhZpgZZoaZYWaYGWaGmWFmmBlmhplhZpgZZoaZYWaYGWaGmWFmmBlmhplhZpgZZoaZYWaYGWaGmWFmmBlmhplhZpgZZoaZYWaYGWaGmWFmmBlmhplhZpgZZoaZYWaYGWaGmWFmmBlmhplhZpgZZoaZYWaYGWaGmWFmmBlmhplx2mmncTS+72NmmBlmhplhZpgZZoaZYWaYGWaGmWFmmBlmhplhZpgZZoaZYWaYGWaGmWFmmBlmhplhZpgZZoaZYWaYGWaGmWFmmBlmhplhZpgZZoaZYWaYGWaGmWFmmBlmhplhZpgZZoaZYWaYGWaGmWFmmBlmhplhZpgZZoaZYWaYGbfccgsiIunC4ySXSqX46U9/ynXXXceECRP4pgUCAY4mEAggX18gEOBoAoEAIiKS/jxOYm+++SbXXHMNv/71rykrK+PbEIlECAQC9OT7PpFIBPn6IpEIgUCAnnzfJxKJICIi6c/jJLV9+3YqKip49NFHCQaDfFt83ycWixGNRunk+z6hUIi6ujp830e+Pt/3icViRKNROvm+TygUoq6uDt/3ERGR9OdxkqqurqatrY2rrroK5xzOOZxzfBt83ycSiXD48GGSySSxWAzf95ETx/d9IpEIhw8fJplMEovF8H0fERHJDB4nqTvvvBMzw8wwM8wMM0NERES++zzkuBw6dIiDBw9y8OBBDh06hMhX9cEHH9Bdc3MzBw4cQEREvpiHHJfS0lIqKiqoqKhg/vz5iHwVy5cv58EHH6TL9OnTWbhwIVdffTX19fWIiMixechX1tHRged5LFy4kIULFzJjxgxEvqy5c+fy0ksv0aWuro5hw4Yxb948nn76aR5++GFEROTYPOQr27RpE71792bmzJnccccdfPDBB4h8WRMmTGDevHl02bBhAyNGjKBTbm4un3zyCSIicmweclwuueQS5s2bx9SpU7nhhhsQ+bIuuOACutu1axff+9736HLWWWdx8OBBRETk6Dzk/1u/fj3r16+nuz179rBgwQLuvPNO6uvr6XLBBRdw6623csoppzBy5EjOOOMM9u3bh5yc1q9fz/r16+luz549LFiwgDvvvJP6+nqOZfDgwXR0dNAllUqRlZWFiIgcnYfw7rvv8otf/IIPP/yQ7q6//noOHDjA5ZdfzkMPPcQrr7xCpyeffJJYLEanAwcOsGPHDvr27YucfN59911+8Ytf8OGHH9Ld9ddfz4EDB7j88st56KGHeOWVVzia888/n8bGRjrt3LmTv//7v0dERI7N4yRXU1PDLbfcwplnnkl3b731Fnv37uW2226juLiYe++9l6eeeopOU6dOZfny5cycOZNrr72W22+/Hc/zkJNLTU0Nt9xyC2eeeSbdvfXWW+zdu5fbbruN4uJi7r33Xp566imOpqioiI8++ojbb7+diooKZs+ejYiIHJvHSe7ss8/m1Vdf5ZxzzqG7Dz/8kGHDhtFlxIgRbN26lY6ODgYMGMALL7zA3Llzee655xg3bhxy8jn77LN59dVXOeecc+juww8/ZNiwYXQZMWIEW7dupaOjgy4DBgxg/vz5dFmwYAHz5s2jpqaGkSNHIiIix+Zxkhs5ciTZ2dn0tG/fPvr06UMXz/Po1asXhw4dokufPn3wPA85OY0cOZLs7Gx62rdvH3369KGL53n06tWLQ4cOcSxZWVl4noeIiHwxDzkiz/Po6Oigu8OHD+N5HiLH4nkeHR0ddHf48GE8z0NERE4MDzmi/v37s3fvXrrs2rWLrKwsTjnlFESOpX///uzdu5cuu3btIisri1NOOQURETkxPOSIRo4cSX19PTt37qTTSy+9xPjx4xH5IiNHjqS+vp6dO3fS6aWXXmL8+PGIiMiJ4yFHNHDgQCKRCFOnTmX69OksXryYO+64A5EvMnDgQCKRCFOnTmX69OksXryYO+64AxEROXE85P+bM2cOU6ZMobuJEyeyatUq5s+fz7Jly/j+97+PSE9z5sxhypQpdDdx4kRWrVrF/PnzWbZsGd///vcREZETx0OOyfM8srOzEfmqPM8jOzsbERE58TxERERE0oyHiIiISJrxEBEREUkzHiIiIiJpxkNEREQkzXhIWlq5ciUtLS30tHr1alpaWjiRDh48yMqVK/lb2LNnD6+88gpLly6lp5UrV9LS0kJPq1evpqWlBRERyVwekpZuvvlmZsyYQU+VlZVs2rSJE2nv3r3cfPPN/C1Eo1FisRhvvfUWPd18883MmDGDniorK9m0aRMiIpK5PCRtNTU1EYvFyGRr1qzhlltuIRqNciRNTU3EYjFEROTk4iFp64YbbuDhhx8mlUpxJO+//z4zZsygu7vuuot3332XAwcOUFlZyYsvvsiECROYNGkSr7/+Oi+++CITJkygtLSU119/ne5qamoYN24cU6dOZeXKlXTZtm0bM2bMoLCwkPLyctavX0+Xffv2UVlZyeOPP05xcTHr16+np61bt1JRUUFhYSHl5eWsW7eOTpWVlezdu5eFCxdSU1PDkdxwww08/PDDpFIpjmbbtm3MmDGDwsJCysvLWb9+PZ3ef/99ZsyYQXd33XUX7777Lvv27aOyspLHH3+c4uJi1q9fT6etW7dSUVFBYWEh5eXlrFu3jk4HDhygsrKSF198kSuuuIIrrriCZ555hi5PPvkkP/7xjwkGg9xzzz20trYiIiLHz0PS1ujRo5k8eTKVlZUcya5du3jttdforr6+np07d3Lo0CFqa2vZsGEDixYt4vLLL2fmzJk0NTWxaNEiiouLueeee+hu06ZNLFmyhBkzZjBr1izMjH379nHVVVdRUFDA6tWruf7667n55pt5//336fT5559TW1tLc3Mzs2fPJi8vj+5aW1spKyujsLCQ+vp6QqEQN954I01NTUQiEU499VSuu+46Jk+ezJGMHj2ayZMnU1lZyZHs27ePq666ioKCAlavXs3111/PzTffzPvvv8+uXbt47bXX6K6+vp6dO3fy+eefU1tbS3NzM7NnzyYvL4/W1lbKysooLCykvr6eUCjEjTfeSFNTE4cOHaK2tpa33nqLWCxGZWUlDzzwAGbGmjVrWLp0Kf/5n//JK6+8wq5du3j00UcREZHj5yFpbdasWfz1r3/l6aef5qtqb2/nrrvuYuDAgfz0pz/l448/5le/+hUDBw7k6quv5i9/+QtdTjnlFO6991769evHmDFjGD9+PC+88AKrVq1iyJAhlJeX06dPH8aOHUtJSQmLFy+mS3t7O5FIhHHjxjF48GC6W758OcOGDePqq68mKyuLYDDIlClTqKmpIScnh059+vShT58+HM2sWbP461//ytNPP01Pq1atYsiQIZSXl9OnTx/Gjh1LSUkJixcv5ou0t7cTiUQYN24cgwcPZvny5QwbNoyrr76arKwsgsEgU6ZMoaamhk7t7e3Mnj2bwYMHM3bsWIYNG8a2bds4ePAgn376KU1NTWRnZ/PII49wzz33ICIix89D0lpOTg5z587lt7/9LalUiq+qX79+dMrJyaFTVlYWnXr37k13p556Kn369KFLQUEBu3btYvPmzWzZsoWCggIKCgooKCjgT3/6E7t376ZL79696devH0fy3nvvMWTIELobPnw4n3zyCV9WTk4Oc+fO5be//S2pVIruNm/ezJYtWygoKKCgoICCggL+9Kc/sXv3br5I79696devH13ee+89hgwZQnfDhw/nk08+oUu/fv3o0r9/fzoFg0EmT57Mr3/9a84991x+9rOf0dTUhIiIHD8PSXujR49m8uTJVFZW0l3//v3p6Oigu88++4zj8dlnn9GdmdGnTx/OPPNMRo8ezcaNG9m4cSMbN25k7dq1zJ07ly/jjDPOYP/+/XS3Y8cO+vbty1cxevRoJk+eTGVlJd2deeaZjB49mo0bN7Jx40Y2btzI2rVrmTt3Lv3796ejo4PuPvvsM47mjDPOYP/+/XS3Y8cO+vbty7F0dHQQCoVYu3YtL7/8Mqeddhq33norIiJy/DwkI8yaNYuWlhba2tro4vs+7e3tbN26lU7r169n9+7dHI/PP/+cV155hU6tra0sX76cH/3oR4wdO5bXX3+dTZs20Wnfvn1MnTqVZ599li/jsssuY9WqVWzdupVOra2tLFmyhKKiIr6qWbNm0dLSQltbG13Gjh3L66+/zqZNm+i0b98+pk6dyrPPPovv+7S3t7N161Y6rV+/nt27d3M0l112GatWrWLr1q10am1tZcmSJRQVFXEsNTU1TJ8+nY6ODs455xxGjx5Ne3s7IiJy/DwkI+Tk5HD//ffTXVZWFjfccAOlpaUUFxezcOFCRo8ezfHIzs7mD3/4A2VlZZSUlHDttdcyZswYzjrrLB588EFuuukmrrnmGoqLizn33HMpLy/nyzj77LOZM2cOZWVllJeXU1JSwpVXXsnEiRP5qnJycrj//vvp7qyzzuLBBx/kpptu4pprrqG4uJhzzz2X8vJysrKyuOGGGygtLaW4uJiFCxcyevRojubss89mzpw5lJWVUV5eTklJCVdeeSUTJ07kWKZNm8aAAQMYO3Ys11xzDffffz/33XcfIiJy/DwkLZkZF154Id1dfPHFmBklJSV0mTlzJhs3buTVV1/l6aefJhaLUVRURE5ODmZGl5ycHMyMLjk5OTQ1NdFpwIABvP322zz55JM8/fTTNDY2csMNN9BlwoQJrFmzhoULF1JfX899991HlwEDBtDU1MSxTJo0iXXr1vH444/z5ptvUlFRQZeGhgaKioo4EjPjwgsvpLuLL74YM6OkpIQuEyZMYM2aNSxcuJD6+nruu+8+usycOZONGzfy6quv8vTTTxOLxSgqKmLAgAE0NTXR06RJk1i3bh2PP/44b775JhUVFXTKycnBzOguFosyV9QhAAABlklEQVRRUlJCVlYWTz75JIlEgt/97nfU19dTVFSEiIgcPw/JeFlZWWRnZ3MiZGdnc8opp9CT53nk5OSQlZXF8fA8j5ycHDzP45vgeR45OTlkZWXRU1ZWFtnZ2XxZnueRk5OD53l8FVlZWWRnZyMiIl+fh4iIiEia8RARERFJMx4iIiIiacZDREREJM14iIiIiKQZDxEREZE04yEiIiKSZjxERERE0oyHiIiISJrxEBEREUkzHiIiIiJpxkNEREQkzXiIiIiIpBkPERERkTTjISIiIpJmPERERETSjIeIiIhImvEQERERSTMeIiIiImnGQ0RERCTNeIiIiIikGQ8RERGRNOMhIiIikmY8RERERNKMh4iIiEia8RARERFJMx4iIiIiacZDREREJM14iIiIiKQZDxEREZE04yEiIiKSZjxERERE0oyHiIiISJrxEBEREUkzHiIiIiJpxkNEREQkzXiIiIiIpBkPERERkTTjISIiIpJmPERERETSjIeIiIhImvEQERERSTMeIiIiImnGQ0RERCTN/D/N8drAQzZsvAAAAABJRU5ErkJggg==</figureUri><figureSize type="array"><element>560</element><element>420</element></figureSize><regionNumbers type="array"><element>52</element><element>57</element><element>58</element><element>59</element><element>63</element><element>64</element><element>65</element><element>66</element><element>67</element><element>68</element></regionNumbers><originalRegionNumber>52</originalRegionNumber></outputData><lineNumbers type="array"><element>80</element><element>85</element><element>86</element><element>87</element><element>91</element><element>92</element><element>93</element><element>94</element><element>95</element><element>96</element></lineNumbers></element><element><type>variable</type><outputData><name>R2</name><value>0.0044</value><rows>1</rows><columns>1</columns></outputData><lineNumbers type="array"><element>89</element></lineNumbers></element><element><type>figure</type><outputData><figureId>7e0b69e8-8c71-4f81-b51e-fd99c5e2582d</figureId><figureUri>data:image/png;base64,iVBORw0KGgoAAAANSUhEUgAAAjAAAAGkCAYAAAAv7h+nAAAgAElEQVR4AezBD1TUdb74/+d81BRlqfxTa91ug7d8uZir/TF1lZhRMa9SCumyekMYsXZzwX9Z9k9w0r1batld2bZMmUGUzdUUTTkuWQyRi0oWaqEvKxx1lVpQuy6iFs58D+d3OJcfR8taM8D342EFDcMwDMMwmhkLwzAMwzCMZsbCMAzDMAyjmbEwDMMwDMNoZiwMwzAMwzCaGQvDMAzDMIxmxsIwDMMwDKOZsTAMwzAMw2hmLAzDMAzDMJoZC8MwDMMwjGbGwjAMwzAMo5mxMAzDMAzDaGYsDMMwDMMwmhkLwzAMwzCMZsbCaFJqamowDMMwDOObWRjfyeHDh8nNzaWkpIRLraKigqioKGpqajAM44eXm5tLbm4uubm55ObmkpeXx759+zAMo+mzML6TqVOnEhsby+jRowkEAlxKv/vd77jpppswDOPyiI2NJTY2ltjYWGJjYxk5ciQ/+9nPeOihhzAMo2mzMC5aZWUlGzZsoM7Ro0fZsGEDl8qyZcsYMWIEXbp0wTCMy+f2229n06ZNbNq0ifXr19OrVy+WLl1KSUkJhmE0XRbGRcvKyuLcuXPMmTOHOq+88gqXwieffML+/fsZMWIEhmFcXp06dWLEiBGMGDGC+++/n379+lEnEAhgGEbTZWFctMzMTEJCQnjyySf5xS9+wV//+lcOHjzI+ezYsYMdO3bQUHV1NS+//DJPPvkkRUVF1Js5cybnzp3j2Wef5ZNPPuG5557j3LlzGIbxwysrKyMxMZHExET+67/+C4/Hw9ixY+nXrx+GYTRdFsZFKS4uZu/evcTHx3PVVVeRmJhInSVLltDYxx9/zLRp0zh06BANTZo0ibNnzxIdHc3ChQt58803qTNr1izuu+8+oqKi6NSpE4MGDcJms2EYxg+vsrKSdevW8cYbb7B69WrOnTvHmTNnOHbsGIZhNF0WxkXJzMykzv79+xk3bhwbNmygjtfrJRAIUC8nJ4fU1FRuuukmGvrwww85deoU06dPZ/DgwTz77LMsXbqUOr/4xS+IiooiKiqKjh07MmjQICzLwjCMH15UVBQnT56kurqar776igULFvDmm2+Snp6OYRhNl4XxrWpqali+fDmtW7dm//79bNmyhe3btxMSEsLRo0fJzc2l3i233MKmTZu49dZbaejQoUP06NGDer169eKTTz4hEAjQ0Kuvvkr79u0xDOPH8fOf/5w6n3/+OYZhNF0WxrdasWIFX331FUlJSbzwwgtUVlbyzjvvMHXqVOr86U9/ot7dd99NSEgIjdXU1NC2bVvqWZaFzWbj3LlzGIbx49m3bx8PPfQQDz30EMnJyTz00EPUGTRoEIZhNF0WxrdatmwZdaZPn07v3r1ZuHAhH374Ib///e/593//d7Zs2UJ5eTnfxLIsAoEADQWDQSzLwjCMH8/f//53li5dytKlS1m5ciX//Oc/eeyxx5g2bRqGYTRdFsa32r59O8FgkIiICOqcO3eOegcPHiQYDNKtWze+ydVXX82pU6eo9+WXX9KmTRtatWqFYRg/jmAwSDAYJBgMEgwGOXPmDMePH2f+/PkYhtG0WRgXbdeuXezatYtZs2bRu3dvli9fzsW6++67KSoqoqqqijrr1q1j+PDhGIZhGIbx3Vlcwb788ktefvllnnzySTZv3sw3qaqqYs+ePUyYMIE6vXv3pnfv3rzzzjtcjI4dO5Kens7YsWNJTk5m9erVPPbYYxiG8f3t2LGDHTt20FB1dTUvv/wyTz75JEVFRRiG0TJZXMESEhKora1l2LBheL1ePB4PF9K5c2cefPBBGurduzeDBw/mfObNm8eYMWNoaNSoUbz99ttkZGSQl5dH586dMQzj+/n444+ZNm0ahw4doqFJkyZx9uxZoqOjWbhwIW+++SaGYbQ8FleoqqoqDh8+zJQpU3A6nUyaNIlt27bxQ7Msi5CQEAzD+P5ycnJITU3lpptuoqEPP/yQU6dOMX36dAYPHsyzzz7L0qVLMQyj5bG4QnXs2JHOnTuTn59PTU0NmzdvJiIiAsOot3//fjZu3Mj55ObmUlFRQWN5eXlUVFTQUGlpKdnZ2WRlZbF161Ya27x5M4cPH+Z8iouL2bdvHw3t37+fjRs3ciW75ZZb2LRpE7feeisNHTp0iB49elCvV69efPLJJwQCAQzDaFksrlCWZTFhwgSeeOIJEhMTKS4uJi4ujvNJSEhARBARRAQRQUQQEUQEEUFEEBFEBBFBRBARRAQRQUQQEUQEEUFEEBFEBBFBRBARRAQRQUQQEUQEEUFEEBFEBBFBRBARRAQRQUQQEUQEEUFEEBFEBBFBRBARRAQRQUQQEUQEEUFEEBFEBBFBRBARRAQRQUQQEUQEEUFEEBFEBBFBRBARRAQRQUQQEUQEEUFEEBFEBBFBRBARRAQRQUQQEUQEEUFEEBFEBBFBRBARRAQRQUQQEUQEEUFEEBFEBBFBRBARRAQRQUQQEUQEEUFEEBFEBBFBRBARRAQRQUS4/fbbGT16NHa7HRFBRBARRITY2Fj+4z/+AxFBRBARRIT777+fu+66CxGhe/fu/OQnP+Guu+7it7/9LVOmTMHhcNChQwduueUWRAQR4Ve/+hU9e/ZERBARRAQRoXv37gwaNIh7770XEUFEEBFuv/12Ro8ejd1uR0QQEUQEEUFEEBFEBBFBRBARRAQRQUQQEUQEEUFEEBFEhISEBJqLu+++m5CQEBqrqamhbdu21LMsC5vNxrlz52gsISEBEUFEEBFEBBFBRBARRAQRQUQQEUQEEUFEEBFEBBFBRBARRAQRQUQQEUQEEUFEEBFEBBFBRBARRAQRQUQQEUQEEUFEEBFEBBFBRBARRAQRQUQQEUQEEUFEEBFEBBFBRBARRAQRQUQQEUQEEUFEEBFEBBFBRBARRAQRQUQQEUQEEUFEEBFEBBFBRBARRAQRQUQQEUQEEUFEEBFEBBFBRBARRAQRQUQQEUQEEUFEEBFEBBFBRBARRAQRQUQQEUQEEUFEEBFEBBFBRBARRAQRQUQQEUQEEUFEEBFEBBFBRBARRAQRQUQQEUQEEUFEEBFEBBFBRBARRAQRQUQQEUQEEUFEEBFEBBFBRBARRAQRQUQQEUQEEUFEEBFEBBFBRBARRAQRQUQQEUQEEUFEEBFEBBFBRBARRAQRQUQQEUQEEUFEEBFEBBFBREhISKAlsrhCbd++nRUrVuDz+Vi9ejX//d//TWJiIuezY8cOVBVVRVVRVVQVVUVVUVVUFVVFVVFVUlJSUFVUFVVFVVFVVBVVRVVRVVQVVUVVUVVUFVVFVVFVVBVVRVVRVVQVVUVVUVVUlZSUFFQVVUVVUVVUFVVFVVFVVBVVRVVRVVQVVUVVUVVUFVVFVVFVVBVVRVVRVVSVlJQUVBVVRVVRVVQVVUVVUVVUFVVFVVFVVBVVRVVRVVQVVUVVUVVUFVVFVVFVVBVVJSUlBVVFVVFVVBVVRVVRVVQVVUVVUVVUFVVFVVFVVBVVRVVRVVQVVUVVUVVUFVVFVUlJSUFVUVVUFVUlPz+fYDDIzJkzGTFiBKqKqqKqqCp1AoEAv/71r1FVVBVV5dprr+WPf/wjqsrQoUO57bbbqKys5OTJk8ybN49Tp04xZMgQwsPDUVVUlb/+9a+cOXOGDz/8EFVFVVFV0tPT+dnPfsbBgwdRVVSV/Px8gsEgM2fOZMSIEagqqoqqoqqoKqpKSkoKqoqqoqqoKqqKqqKqqCqqiqqiqqgqO3bsoLmzLItAIEBDwWAQy7JobMeOHagqqoqqoqqoKqqKqqKqqCqqiqqiqqSkpKCqqCqqiqqiqqgqqoqqoqqoKqqKqqKqqCqqiqqiqqgqqoqqoqqoKqqKqqKqqCopKSmoKqqKqqKqqCqqiqqiqqgqqoqqoqqoKqqKqqKqqCqqiqqiqqgqqoqqoqqoKqpKSkoKqoqqoqqoKqqKqqKqqCqqiqqiqqgqqoqqoqqoKqqKqqKqqCqqiqqiqqgqqoqqkpKSgqqiqqgqqoqqoqqoKqqKqqKqqCqqiqqiqqgqqoqqoqqoKqqKqqKqqCqqiqqSkpKCqqKqqCqqiqqiqqgqqoqqoqqoKqqKqqKqqCqqiqqiqqgqqoqqoqqoKqqKqqKqpKSkoKqoKqqKqqKqqCqqiqqiqqgqqoqqoqqoKqqKqqKqqCqqiqqiqqgqqoqqoqqoKikpKagqqoqqoqqoKqqKqqKqqCqqiqqiquzYsYOWyOIK9cEHH3DXXXcRFhZGnaioKI4dO0ZNTQ2XQmpqKpdLamoql0NqaiqXS2pqKpdLamoqjXm9Xh544AEmTJiA1+ulurqaxmbNmsVTTz3F/v37aezEiRMsWbKE1157jWuvvZY6qampXHXVVSxbtoyCggK2b99OnX79+tG9e3dWrVpFQ9nZ2UycOJGGvF4vDzzwABMmTMDr9VJdXc35pKamciW6+uqrOXXqFPW+/PJL2rRpQ6tWrbgUUlNTuVxSU1O5XFJTU7lcUlNTuRxSU1O5XFJTU7lcUlNTMf4/FleoXr16sXv3bs6ePUudPXv2EBISQrt27TCMzMxMEhISiIiIoFevXni9XhobOnQoEydOJDExkcaKiopo3bo1t912G4116dKFfv36UVxcTL2JEyeyYsUK6lVUVODz+UhISKChzMxMEhISiIiIoFevXni9Xoz/c/fdd1NUVERVVRV11q1bx/DhwzEMo+WxuEINGjSIIUOGMHz4cCZPnkxKSgr/8z//g2VZGFe2goICamtrGTZsGHUSEhJYsmQJ5zN//nyOHj3KwoULaej06dO0b9+eC7n22mspLy+nXkJCAkVFRRw5coQ6y5cvJzY2li5dulCvoKCA2tpahg0bRp2EhASWLFlCS/DII48QCAT49NNP6dWrF3369GHHjh18Vx07diQ9PZ2xY8eSnJzM6tWreeyxxzAMo+WxuIJNnz6dt99+mxdeeIHCwkL69euHYSxdupRAIEB0dDTR0dFkZ2ezZ88etm7dSmOhoaEsW7aMZ555hv3791Pvuuuuo6amhkAgwPkcOnSIfv36Ua9Lly7ExMSwatUq6mRnZ5OcnExDS5cuJRAIEB0dTXR0NNnZ2ezZs4etW7fSnLlcLlq1aoVlWfzmN78hMTGRlStX8tBDD/Ft5s2bx5gxY2ho1KhRvP3222RkZJCXl0fnzp0xDKPlsbjCWZZFSEgIRtPh9Xqx2Wy43W4utxMnTrB69WpefPFF0tLSSEtLY+HChYwcOZJXXnmF8xk6dCgTJ04kMTGRelFRUVx99dW88cYbNLZ7927KysoYNGgQDT388MMsX76cnTt3curUKYYOHUq9EydOsHr1al588UXS0tJIS0tj4cKFjBw5kldeeYXmbO/evSxYsIBz585x+PBhkpKS6NmzJ2FhYdTU1PB9WJZFSEgIhmG0XBaG0cQUFhZSx+fzcbllZ2fTo0cPxo0bR2RkJJGRkURGRjJt2jRWrVpFZWUl5zN//nw+//xzqqqqqGNZFgsXLuTXv/41GzdupN7OnTu57777mDlzJjfffDMNDR8+nGPHjvG73/2OiRMn0lB2djY9evRg3LhxREZGEhkZSWRkJNOmTWPVqlVUVlbSXFmWRTAYpLy8nA4dOtC5c2fqnDx5klatWmEYl9r+/fvZuHEj55Obm0tFRQWN5eXlUVFRQUOlpaVkZ2eTlZXF1q1baWzz5s0cPnyY8ykuLmbfvn00tH//fjZu3IhxcSwMo4lJT0/H4/Hg8Xi43DIzM0lKSqKxoUOH0rVrVzIzMzmf0NBQMjMzaSghIYFXX32VqVOnEhoaSlhYGDExMUydOpXnnnuO80lKSmLDhg1MnDiRhjIzM0lKSqKxoUOH0rVrVzIzM2muxo8fz+DBg4mJiSEhIYGqqioiIyPp2bMnbdu2xTAutUceeYQJEyZQWlpKY7Gxsfzyl7+kscTERLZv306dM2fOMGbMGAYPHkxeXh7vvPMO48ePx+l0UllZSb033niDRx99lMZqa2uJjo7mxIkTNPTII48wYcIESktLMb6dhWE0MXa7naSkJOx2O5dbaWkpM2bM4HwOHjzIrFmzqBMMBomMjKQhp9NJMBhk9OjR1Bs7diyfffYZVVVVfP7551RUVDBjxgwuZO7cudTW1nLjjTfSUGlpKTNmzOB8Dh48yKxZs2iukpOTycnJYdOmTUyfPp3OnTszc+ZMcnJyMFoWr9eL2+3mx3Tw4EGKi4t5+OGHWbJkCedTUlLCiy++yIXMmDGDI0eO8Nlnn/HnP/+ZrKwsPvnkE37yk58wfvx46k2aNInc3FxqampoaNWqVdjtdgYMGEC9gwcPUlxczMMPP8ySJUswvp2FYRg/uHbt2tG+fXuM/5OTk0PPnj3p06cPY8aM4dSpU9QbNWoURsvi8/lwuVzMmTMHv9/Pj8Xr9fLAAw8wYcIEvF4v1dXVNDZr1iyeeuop9u/fT2MnTpxgyZIlvPbaa1x77bXUu+qqq1i2bBkFBQVs376dOv369aN79+6sWrWKhrKzs5k4cSINeb1eHnjgASZMmIDX66W6uhrjm1kYhmFcZqdPn8btduN2u9m+fTuTJk1iwoQJGC2Xw+HA4XBgt9ux2+38WDIzM0lISCAiIoJevXrh9XppbOjQoUycOJHExEQaKyoqonXr1tx222001qVLF/r160dxcTH1Jk6cyIoVK6hXUVGBz+cjISGBhjIzM0lISCAiIoJevXrh9XoxvpmFYRjGZXbixAk6d+7MmDFjuOaaa5g8eTKBQICqqiqMlqugoIADBw7wYykoKKC2tpZhw4ZRJyEhgSVLlnA+8+fP5+jRoyxcuJCGTp8+Tfv27bmQa6+9lvLycuolJCRQVFTEkSNHqLN8+XJiY2Pp0qUL9QoKCqitrWXYsGHUSUhIYMmSJRjfzKIFeeSRRwgEAnz66af06tWLPn36sGPHDgzDaFrOnDlD69ataaht27YEg0EM44eydOlSAoEA0dHRREdHk52dzZ49e9i6dSuNhYaGsmzZMp555hn2799Pveuuu46amhoCgQDnc+jQIfr160e9Ll26EBMTw6pVq6iTnZ1NcnIyDS1dupRAIEB0dDTR0dFkZ2ezZ88etm7dinFhFi2Ey+WiVatWWJbFb37zGxITE1m5ciUPPfQQhmEYxpXtxIkTrF69mhdffJG0tDTS0tJYuHAhI0eO5JVXXuF8hg4dysSJE0lMTKReVFQUV199NW+88QaN7d69m7KyMgYNGkRDDz/8MMuXL2fnzp2cOnWKoUOHUu/EiROsXr2aF198kbS0NNLS0li4cCEjR47klVdewbgwixZi7969LFiwgHPnznH48GGSkpLo2bMnYWFh1NTUYBhXktraWpxOJ1999RUNzZ07lyeeeIKmoqKigoqKCioqKqhz9OhRKioqqKiooKKiAsO4VLKzs+nRowfjxo0jMjKSyMhIIiMjmTZtGqtWraKyspLzmT9/Pp9//jlVVVXUsSyLhQsX8utf/5qNGzdSb+fOndx3333MnDmTm2++mYaGDx/OsWPH+N3vfsfEiRNpKDs7mx49ejBu3DgiIyOJjIwkMjKSadOmsWrVKiorKzHOz6KFsCyLYDBIeXk5HTp0oHPnztQ5efIkrVq1wjCuFEeOHOHee+/F5/PRUHFxMYsWLaK6upqmoLKykiFDhjBkyBCGDBlCTU0N48aNY8iQIQwZMoShQ4diGJdKZmYmSUlJNDZ06FC6du1KZmYm5xMaGkpmZiYNJSQk8OqrrzJ16lRCQ0MJCwsjJiaGqVOn8txzz3E+SUlJbNiwgYkTJ9JQZmYmSUlJNDZ06FC6du1KZmYmxvlZtBDjx49n8ODBxMTEkJCQQFVVFZGRkfTs2ZO2bdtiGFeKBQsW8Oijj9K5c2fqVVdXM3PmTNLS0mgKunXrRllZGWVlZZSVlVFWVkZZWRllZWWUlZVRVlbGxx9/jGFcKqWlpcyYMYPzOXjwILNmzaJOMBgkMjKShpxOJ8FgkNGjR1Nv7NixfPbZZ1RVVfH5559TUVHBjBkzuJC5c+dSW1vLjTfeSEOlpaXMmDGD8zl48CCzZs3COD+LFiIlJYWcnBw2bdrE9OnT6dy5MzNnziQnJwfDuJK89NJLjBgxgoZSU1OZPXs2nTp1ojk4ffo0L7/8MobR1LVr14727dtjXH4WLUi3bt245ZZbqDdq1CgM41LZvHkzF1JZWUlRURFFRUUUFRVRVFREUVER+/fv57vYvHkz51NeXk5ubi67d++moZKSEnJzc8nNzaWiooLzWbt2LR06dGD48OE0dUePHiU2NpY+ffqQmZmJYRjGhVi0IJWVlZSXl1NeXk55eTnl5eWUl5djGP+quXPnkpyczIUUFRUxcuRIRo4cyciRIxk5ciROp5OXXnqJizV37lySk5NpbOXKlQwcOJA33niDUaNGMXv2bOqVlJSwbt061q1bx9GjRzmfRx99lL179xITE8MLL7zApk2b+MMf/kBTce7cOXJycujfvz9OpxObzcaWLVt4//33MZo/v9+P3+/H7/fj9/vx+/34/X78fj+G8a+waCFeffVVBg0aREJCAi6XC5fLhcvlIjk5GcP4vo4dO4bL5WLBggV8k7i4OE6ePMnJkyc5efIka9asoWvXrsydO5dvc+zYMVwuFwsWLKCx2tpaHnnkEd5++22ys7PZsWMHixYtYv/+/dSZPHkyWVlZZGVlceedd3I+e/bsYf369bz++utMnjyZYcOG8fDDD/Nj++KLL3jooYeIiIjg1Vdf5emnn6Zz584sXbqUm266CaNl8Pv9OJ1OnE4n4eHhOJ1OnE4nTqcTr9eLYXxfFi2Ex+NhzZo1bN26lcLCQgoLCyksLKSgoADjynXmzBkSExP5wx/+QPfu3enXrx8bN26kTllZGSkpKaSkpJCSkkJKSgopKSk88cQT1Js9ezZdunRh2bJlXKzq6mpcLhevvfYanTp1os6GDRtwuVwEAgHq5Ofnk5ycTCAQYPbs2XTp0oVly5bR2ObNm+nUqRMRERHU6dKlC8OHDyc/P5+LFRoaSmhoKKGhoYSEhNCmTRvatWvHj6m8vJx77rkHEaG4uJjCwkLuu+8+jJbH4XBw4MABDhw4wJw5c0hKSuLAgQMcOHCApKQkDOP7smghWrVqxc0338x3ce7cOVasWMFTTz3F8uXLCQQCGC1LbW0ty5cvZ+fOnZSVlfHSSy8xfvx4du/ezcXIyMhg/vz5dOjQgYv1/PPP07t3b4YPH069mJgYdu3axdy5c6msrCQhIYFRo0ZhWRYZGRnMnz+fDh060NixY8fo3bs3DV199dXs2bOHb1NZWclVV11FQwkJCWRkZPBju+6667jxxhvJzMxkwoQJHDx4EMMwLs7cuXN54oknqFNYWMjAgQMJDw9n9uzZXEksWojHH3+chQsXcvbsWS7W1KlT2bdvH/feey/vv/8+8+bNw2h5WrVqxR//+Edat27NgAEDePDBB8nMzCQiIoKMjAwyMjLIyMggIyODjIwMnnvuOepZlsV3cebMGRYtWoTb7aYhy7J4/fXXWbBgAXFxcYwbN47777+fOpZlcSG1tbVYlkVDlmURCARozkJDQ3nnnXfYtm0bw4YNIzY2lj59+lBVVUVlZSWGYZxfcXExixYtorq6msrKSiZOnMhf/vIXPvvsM9599102b97MlcKihfB6vaxatYqf//zniAgigogQERHB+ezduxe/38+8efOIiooiLS2NVq1aYbQ8YWFhhIaGUu/OO+/kiy++YOfOncTFxREXF0dcXBxxcXHExcWRmJjI97V69Wq6detG3759aax79+4kJSWxfft20tPTuRjt2rWjtraWhgKBAG3atKElCAsLY8qUKXzwwQesX7+enj17cv/99zNw4EA8Hg+GYfyf6upqZs6cSVpaGnXy8/MZO3YsXbt2JRAI8NZbbzFs2DCuFBYtRFZWFiUlJZSUlFBSUkJJSQklJSVs27aN8ykrK6NPnz787W9/Iy0tjaKiIp5++mkuZPHixRjNU01NDQ198skntGvXjhtuuIH4+Hji4+OJj48nPj6e+Ph4YmNj+b7y8vKIjY3lfPbt28eKFSsYNmwYM2bM4GLccMMN7Ny5k4YqKysZOHAgl9LixYv5sd18882sXbuWjz76iOnTp7N06VIMw/g/qampzJ49m06dOlHn3Xff5dixYwwcOJD+/fszevRovvrqK64UFs1YeXk5IkKduLg4+vbtS9++fenbty99+/alb9++9O/fn/PZu3cvhYWFvPnmm9x99928/vrrPPvss1xIamoqRvN09uxZsrKyqFNZWcnKlStJSkqia9euxMfHEx8fT3x8PPHx8cTHxzN69Ggu1vbt2zl8+DD13nnnHfr160djgUCAX/3qVzz55JNkZ2eTn5/P2rVr+TZRUVHUycvLo85HH33Eli1bGDp0KJdSamoqTUWbNm0YM2YMW7duxWhZ0tPTSU9Pp6koKysjNzeXrVu3ciGVlZUUFRVRVFREUVERRUVFFBUVsX//fr6LzZs3cz7l5eXk5uaye/duGiopKSE3N5fc3FwqKipYu3YtHTp0YPjw4dQLBALs3r2brVu38v7779OlSxeWLFnClcKiGevWrRslJSXUWbt2LSUlJZSUlFBSUkJJSQklJSVs27aN87HZbNx44438/ve/JyYmhj/96U+8/vrrnDt3DuPH5/f7uZRWrVrFwIEDufXWW0lJSSEqKopL4ZlnniE/P586gUCAf/zjH9x+++009tRTT9G2bVtmzZrFtddey6uvvsqkSZP44osv+CaWZbFixQqSk5MZMmQIgwYNIisri+uvv57mrLy8nP79+9O/f3/69+9P//796d+/P/3796d///7079+fX/ziFxjGD2XKlCmMHDmSN954g9/+9rdERkZy5swZGisqKmLkyJGMHDmSkSNHMnLkSJxOJy+99BIXa8to5ccAACAASURBVO7cuSQnJ9PYypUrGThwIG+88QajRo1i9uzZ1CspKWHdunWsW7eOo0eP8uijj7J3715iYmJ44YUX2LRpE3//+9+58847sSyLOsOGDWPPnj1cKSyaubCwMOqEhYURFhZGWFgYYWFhhIWFERYWRlhYGOdz2223cd1111GvY8eO2Gw2vvrqK4wfl9vtJjw8HJfLxaWSl5fHW2+9RVVVFbNmzeK7GjFiBEeOHKGxt956i+TkZOpYlkUwGKRr16409txzz7F9+3bqxcTEcPz4ca6//nrqjRgxgiNHjtCY0+mkoqKC9evXc/z4ccaOHUtLcOLECW6++WZefPFFcnJyyMnJIScnh5ycHHJyclixYgWG8UMoLS1lyZIlvP/++2RnZ1NaWsr//u//snLlShqLi4vj5MmTnDx5kpMnT7JmzRq6du3K3Llz+TbHjh3D5XKxYMECGqutreWRRx7h7bffJjs7mx07drBo0SL2799PncmTJ5OVlUVWVhZ33nkne/bsYf369bz++utMnjyZYcOG8fjjj7Nz507qvfvuu/Tt25crhUUL8sUXXzBjxgzi4uL4+uuvWb58ORdy9913895771FZWUmd9957j/DwcEJCQjB+XH6/nzp+v59LqX379rRu3ZrmKjQ0FMuyaAm6detGaWkpDz74IE8//TTjx49n/fr1dOzYkW7dutGtWze6deuGYVzImTNnSExM5A9/+APdu3enX79+bNy4kTplZWWkpKSQkpJCSkoKKSkppKSk8MQTT1CnU6dObNy4kU6dOlGve/fuHDp0iG9SXV2Ny+Xitddeo1OnTtTZsGEDLpeLQCBAnfz8fJKTkwkEAsyePZsuXbqwbNkyGtu8eTOdOnUiIiKCOl26dGH48OHk5+dzPqGhoYSGhhIaGkpISAht2rTB6XQybNgw7rjjDqKjo/niiy+YNGkSVwqLFmLXrl3cc889+P1+ysvLOXXqFIsXL2by5MmcT9euXZk3bx6//OUvmTx5MnPmzOH3v/89xo/P4/Hg8XgoKCjgX9W6dWsmTZqE0fSEhIRw3333UVBQwJYtW+jUqRMjR44kMjKSrKwsampqaErcbjc2mw23243x46utrWX58uXs3LmTsrIyXnrpJcaPH8/u3bv5NjfddBNDhw6l3qeffsrGjRuJjY3lmzz//PP07t2b4cOHUy8mJoZdu3Yxd+5cKisrSUhIYNSoUViWRUZGBvPnz6dDhw40duzYMXr37k1DV199NXv27OHbJCQkkJGRQZ25c+eyY8cO3nzzTXJzc7EsiyuFRQsxffp0cnNzWbt2LXWuueYaSkpK8Pl8fP3115zPiBEjePvtt3nhhRfYsmULvXr1wmgakpKSuBTatWvHa6+9RkN+vx+n04nT6cTpdOJ0OnE6nTidTrxeL8blFxoayoQJE9i6dStr1qzho48+4q677qIp8fl8GE1Lq1at+OMf/0jr1q0ZMGAADz74IJmZmURERJCRkUFGRgYZGRlkZGSQkZHBc889R2NHjhxhyJAhzJ49mz59+nAhZ86cYdGiRbjdbhqyLIvXX3+dBQsWEBcXx7hx47j//vupY1kWF1JbW4tlWTRkWRaBQIDvqnXr1rRr144rjUUL8c9//pNbbrmFxjp16sTXX3/NhViWRUhICMaVw263k56eTnp6Og6Hgzrp6emkp6fjcDgwLr/Tp0+Tl5fH4MGDueeee/D7/eTl5dGUeDwePB4P6enpGN+P2+3G7XZzqYSFhREaGkq9O++8ky+++IKdO3cSFxdHXFwccXFxxMXFERcXR2JiIg2VlJRwxx13MHXqVJ5++mm+yerVq+nWrRt9+/alse7du5OUlMT27dtJT0/nYrRr147a2loaCgQCtGnTBuPiWLQQN9xwA+vXr6ehjz/+mOPHj9O+fXsMoyGHw4HD4SAqKoo6DocDh8OB3W7HuDxOnz7Nxo0bGTx4MH369OHll19m6dKlqCqrV6/GbrfTlNjtdpKSkjCajpqaGhr65JNPaNeuHTfccAPx8fHEx8cTHx9PfHw88fHxxMbGUm/Lli3ce++9/OlPf2LGjBl8m7y8PGJjYzmfffv2sWLFCoYNG8aMGTO4GDfccAM7d+6kocrKSgYOHIhxcSxaiDVr1pCWlkZkZCSnT59m8ODBxMXFsWjRIgzjQhwOBwUFBRiXV3l5OX369GHevHk8++yzFBcXs3z5cq655hqOHz/O8ePHOX78OIbxTc6ePUtWVhZ1KisrWblyJUlJSXTt2pX4+Hji4+OJj48nPj6e+Ph4Ro8eTZ3y8nLi4uJYvnw5MTExfPXVV3z11VfU1tZSb/v27Rw+fJh677zzDv369aOxQCDAr371K5588kmys7PJz89n7dq1fJuoqCjq5OXlUeejjz5iy5YtDB06FOPiWLQQfr+fsrIyli5dyhNPPMELL7xASUkJoaGhGIbRNJ04cYLk5GQGDBjAgAEDGDBgAAMGDGDAgAEMGjQIw/g2q1atYuDAgdx6662kpKQQFRXFt3n55Zf55z//yX333Ufbtm1p27Ytbdu2Zdq0adR75plnyM/Pp04gEOAf//gHt99+O4099dRTtG3bllmzZnHttdfy6quvMmnSJL744gu+iWVZrFixguTkZIYMGcKgQYPIysri+uuvx7g4Fs1cZWUllZWVPPLII3z66ad07NiRmJgY/u3f/o0TJ07gcrn4+uuvMQyj6ejWrRuqiqqiqqgqqoqqoqqoKmVlZRjGt8nLy+Ott96iqqqKWbNmcTEWLlxIMBgkGAwSDAYJBoMEg0EyMjKo99Zbb5GcnEwdy7IIBoN07dqVxp577jm2b99OvZiYGI4fP871119PvREjRnDkyBEaczqdVFRUsH79eo4fP87YsWMxLp5FM/fEE08QHR3N4cOHGTNmDNHR0URHRxMdHc2oUaO45557aNOmDUbT53Q6CQ8PJzw8nPDwcMLDwwkPD8fpdGIYhnEh7du3p3Xr1jRXoaGhWJaF8d1YNHPLli2jtLSU/v378+6771JaWkppaSmlpaWUlpby2muvYTQPHo+HgoICCgoK8Pv9FBQUUFBQgMfjwTAMo6HWrVszadIkjCuXRQuRlZVFWFgYRvNlt9ux2+3Y7Xbq2O127HY7drsdwzCMhtq1a8drr72GceWyaEGOHj3KqFGjGDx4MCNGjCA/Px/D+CY+nw+n04lhGC2L1+vF7/djtFwWLcSOHTtwOp306NGDRYsWMXz4cB599FEWLVqEYRhNy4cffkhCQgJ1Zs6cycmTJzFaBr/fj8vlwul04nQ6cTqdOJ1OnE4nXq8Xr9eL0+nE6XTidDpxOp04nU5cLheXis/nw+VyER4ejt/vx2iZLFqIWbNmsXbtWp5//nl69+7NlClT2LNnD6+88gqGYTQtrVu35tChQxw+fJjS0lKOHDnC0aNHOXr0KEePHuXo0aMcPXoUo/nx+/34/X7S09NJT08nPT2d9PR00tPT8Xg8eDwe0tPTSU9PJz09nfT0dNLT0/H5fPh8Pi4lu92O3W7HaJksWojq6mq6d+9OYz/96U+prq7GaF6CwSBGy9WrVy86duzI2LFjOXz4MC6Xi7i4OOLi4oiLiyMuLo4xY8ZgNF8OhwOHw4HD4cDhcOBwOHA4HDgcDhwOBw6HA4fDgcPhwOFwYLfbuVQcDgfBYJADBw5gtFwWLUSnTp3Iy8ujoYMHD1JVVUVoaCiGYTQt69atY9u2bfz85z8nPz+fbdu2sW3bNrZt28a2bdv429/+hmEYxoVYtBB/+ctfePzxxxk8eDBxcXEMHz6cYcOGMW/ePAzDaLpWr15NdXU1o0aNYvDgwYwYMYL8/HwMwzC+iUULsXfvXlSVhQsX0q5dO6ZMmUJxcTGxsbEYhtF07dixA6fTSY8ePVi0aBHDhw/n0UcfZdGiRRiGYVyIRQsxdepUDh48yB133EFOTg4jRoygY8eOGIbRtM2aNYu1a9fy/PPP07t3b6ZMmcKePXt45ZVXMAzDuBCLFiImJgaPx8Pp06f5rr788kvmzZuHYRiXX3V1Nd27d6exn/70p1RXV/Nd7dq1izVr1rBmzRrWrFnDe++9h2EYLY9FC7Fz507+/Oc/06dPHyIiIoiIiCAiIoKePXvybdLS0li7di1G02Gz2biU/H4/Pp8Pn8+Hz+fD5/Ph8/nw+/34/X58Ph8+nw+fz4fP58Pn8+H3+zF+eJ06dSIvL4+GDh48SFVVFaGhoXxXWVlZvPXWW5SVlVFWVsahQ4cwDKPlsWghsrKyKCkpoaSkhG3btrFt2za2bdtGcXEx32TdunWEhIRgtGxOpxO3243b7cbtduN2u3G73WRlZWG323G73bjdbtxuN263G7fbjdPpxOfzYfyw/vKXv/D4448zePBg4uLiGD58OMOGDWPevHl8H/v27ePJJ58kLS2NtLQ0xo8fj2EYLY9FC9GmTRvCwsIICwsjLCyMsLAwwsLCCAsL40IOHz7M8uXLmTVrFkbL5vf7KSgooKCggIKCAgoKCigoKKCgoICCggIKCgooKCigoKCAgoICCgoKcDgc+P1+jB9WWFgYH330EQsXLqRdu3ZMmTKF4uJiYmNj+a7OnTvH4cOHefvtt5kxYwYZGRmcPXuW5sbtduN0OvH5fBjfnd/vx+Vy4Xa7MVoui2YuJyeHnj170qdPH+644w527drFxXrssceYN28e7dq149ssXrwYw2ipFi9ezI+pTZs23HHHHeTk5DBixAg6duzI97F7927atGlDaGgo9913H3v27CElJYULWbx4MU3RnDlz8Pl8FBYW0hz5fD5sNhs2mw2bzYbNZsNms2Gz2bDZbNhsNmw2GzabDZvNhs1mw+fzcan4fD68Xi9z5szB7/dzJVu8eDEtlUUzdvr0adxuN263m+3btzNp0iQmTJjAxXj55Ze555576NmzJxcjNTUVw2ipUlNTaQluv/12PvjgA+Lj43E6nbz00kts3bqVyspKzic1NZWmyOPx4HA4SExMpDlyOBwEg0GCwSDBYJBgMEgwGCQYDBIMBgkGgwSDQYLBIMFgkGAwiMPh4FJJSkoiKSmJOXPmYLfbuZKlpqbSUlk0YydOnKBz586MGTOGa665hsmTJxMIBKiqquLbbNiwgaVLl3LHHXcwaNAgTp06xR133MHXX3+NYRjNU0VFBXv37qVeSEgIrVq14tSpUzQnSUlJFBQUYLfbMb4fj8dDeno6Rstl0YydOXOG1q1b01Dbtm0JBoN8m82bN/PBBx/wwQcf8N5779GhQwc++OAD2rRpg2EYl8/27ds5d+4cl8Jnn33G1KlTOXv2LHXy8/Pp2rUrdrsdwzBaFgvjkvP7/RhGQ36/H7fbjdvtxvj/mzp1Kn//+9+5FAYNGkR0dDT/+Z//SXJyMgsXLmTx4sUYhtHyWLQAFRUVVFRUUFFRQZ2jR49SUVFBRUUFFRUVfJv27dvzwQcfcKm43W5sNhterxfDqOP3+5kzZw5z5szB7/dj/J+YmBg8Hg+nT5/mUnjsscd46623yMjIID8/HxHBMIyWx6KZq6ysZMiQIQwZMoQhQ4ZQU1PDuHHjGDJkCEOGDGHo0KFcbn6/nzoHDx7kh+b3+/H7/fxQ/H4/Pp8Pn8+Hz+fD5/Ph8/nw+Xz8q/x+P06nE6fTidPpxOl04nQ6cTqd1HE6nTidTpxOJ06nE6fTidPpxOfz0dw4HA6SkpJISkrCbrfzQ/D7/fj9fvx+P36/H7/fj9/vx+/305Tt3LmTP//5z/Tp04eIiAgiIiKIiIigZ8+efF+tWrUiJCQEwzBaLotmrFu3bpSVlVFWVkZZWRllZWWUlZVRVlZGWVkZZWVlfPzxx1xuHo8Hj8dDeno6PyS/3094eDjh4eH4fD5+CH6/n6ysLLKysnA6nWRlZZGVlUVWVhZ+v59/hdvtxuFw4PF48Hg8eDwePB4PHo+HAwcO4PF48Hg8eDwePB4PHo+HxMREsrKyaI48Hg8ej4cfitvtxul04nQ6CQ8Px+l04nQ6cTqdNGVZWVmUlJRQUlLCtm3b2LZtG9u2baO4uBjDMIwLsTAuObvdTlJSEj80u91OHbvdzg/F4XDg8XjweDw4HA4SExPxeDx4PB7sdjv/qptvvhm73Y7dbsdut2O327Hb7djtdux2O3a7Hbvdjt1ux263Y1yYx+PhwIEDHDhwALvdTkFBAQcOHODAgQM0ZWFhYZw+fZo5c+aQlJRESEgIubm5hIWFYTQ/drsdv9+PzWbDZrNhs9mw2WzYbDZsNhs2mw2bzYbNZsNms2Gz2bDZbPj9fux2O4ZxsSyMZi0YDHLgwAEcDgeG0Rzt2rWLe+65B7/fT3l5OadOnWLx4sVMnjwZo/mx2+0cOHCAYDBIMBgkGAwSDAYJBoPMmTOHOXPmEAwGCQaDBINBgsEgwWCQAwcOYLfbMYyLZWFccm63m/DwcHw+Hz80v9/PpeT3+3G73bhcLlwuFy6XC5fLhcvlwu/343a7cblcuFwuXC4XLpcLl8uF1+ulqfN6vXi9XrxeL16vF6/Xi9frxev14vV68Xq9eL1evF4vXq8Xv99PU+fz+fD5fPh8Pnw+Hz6fD5/PRx2fz4fP58Pn8+Hz+fD5fPh8Pvx+P03J9OnTyc3NZe3atdS55pprKCkpwefz8fXXX3Mlcrlc2Gw2fD4fxnfn9/ux2WyEh4fzQ/H7/fh8Pnw+Hz6fD5/Ph8/nw+fzYVweFsYl5/V68fv9FBYW8kPy+/04nU5sNht+v59Lwefz4fP5iIqKIioqiqioKKKiooiKiiI9PZ3ExESioqKIiooiKiqKqKgooqKicLlcfB9ut5vw8HDCw8MJDw8nPDyc8PBwwsPDCQ8PJzw8nPDwcMLDwwkPD8flcvF9FRYWUlhYSGFhIYWFhRQWFlJYWEhhYSGFhYUUFhZSWFhIYWEhhYWF+P1+mjKv14vL5cLtduN2u3G73bjdbtxuN3b7/2MPDmDjrO/D/799GQlGmYvcqmlaGI9R009tlhUaYDka+jyXJhAiKou05ZCz4OehtRhViMTahAYYj7+3MP3wIFbwCREg3LmhlC7FmWEDqSh8nxsheHVQydLifqCxHzOJa2X3QpmJocb2X9YU/Rkq7UhsiJPn9XLo7OzEGIMxBmMMxhiCICAIAk4k//3f/81nP/tZ3uvjH/84Y2NjnIqiKGJKqVQi8cFFUcRM6+zsxBiDMQZjDMYYjDEYY4jjmMTMS5GYdmEYMqW5uZmZ5DgOcRwzJY5jpovjOPi+j+/7+L6P7/v4vo/v+/i+j+/7+L6P7/v4vo/v+xwr3/ex1mKtxVqLtRZrLdZarLVYa7HWYq3FWkuhUOBYFQoFCoUChUKBQqFAoVCgUChQKBQoFAoUCgUKhQKFQoFCoYDneZzIBgcH8X0fay3WWqy1WGux1mKtxVqLtRZrLdZarLVYa4njmBPJpz/9abq7u3m3X/ziF1QqFc444wxORdZaCoUCYRiS+OB836e1tZVCocBMCcMQay3WWqaEYYi1FmstjuOQmHkpZrH+/n4aGhpoaGigoaGBhoYGGhoaaGhooKGhgYaGBs477zw+bJ2dnUwxxjDTBgYGKBQKeJ7HdImiiCAICIKAIAgIgoAgCAiCgCAICIKAIAgIgoAgCAiCgGN1zjnn4DgOjuPgOA6O4+A4Do7j4DgOjuPgOA6O4+A4DomTz49//GNuv/12Lr30UkZHR1m+fDlr1qyhvb2dU5XjOPi+T+LYhWGI53kkTl4pZrFzzz2XvXv3snfvXvbu3cvevXvZu3cve/fuZe/evezdu5dnn32WD1scx0xxHIeZ5jgOvu8znRzHwXVdXNfFdV1c18V1XVzXxXVdXNfFdV1c18V1XVzXJZE4VqeddhovvfQSDz74IN/73ve4++676e3t5bLLLiORSCTeT4pZrra2ltraWmpra3n77bd54403eP3113n99dd5/fXXeeyxx/ioxHHMbOQ4Dr7v4/s+vu/j+z6+7+P7Pr7v4/s+vu/j+z6+7+P7PonE8RIRgiDgggsuoKamhkQikfhjUpwk7rrrLjzPY+3atVxxxRVks1muuOIKHn/8cT5sjuMwxXVdZkIcx0RRRBRFRFFEFEVEUUQURcRxTCIx25TLZYIgYPXq1Vx11VUMDg6SSCQSf0yKk8SPf/xj/u3f/o2nn36aT37yk/T29rJz504+8YlP8FEplUrMFGMMxhiMMRhjMMZgjCGOYxKJ2eQnP/kJnucxZcuWLXzuc5/jiiuuoL29ncTJJQxDwjAkkZgOKU4S4+PjnHPOOZxxxhm88cYbTLn44ovp7+9nbGyMj4LruswEx3Gw1mKtxVqLtRZrLdZaPM8j8dGKoogoioiiiCiKiKKIKIqIoogoioiiiCiKiKKIKIqIoog4jjlV/cM//AP/8i//QqFQ4Itf/CJ33nknL730Evfddx8TExMkEonEH5LiJPGxj32Mn//850ypra1laGiIKRMTE4yNjfFhMMZgjMHzPHzfZ3BwEGMMxWKR2cJxHKIoIggCgiAgCAKCICAIAoIgIAgCgiAgCAKCICAIAoIgwHEcEhBFEcYYjDEYYzDGYIzBGIMxBmMMxhiMMRhjMMZgjCGTyRDHMaeisbExzj33XN7rk5/8JG+//TaJRCLxh6Q4Sdx9991cc801DA4O8jd/8zd4nsfy5csZHR3ljDPO4MMUxzFRFDEbeZ5HGIa4rovruriui+u6uK5LFEU4joPruriui+u6uK6L67oUCgUS/z9rLdZarLVYa7HWYq3FWou1Fmst1lqstVhrOZVdf/31GGOYmJjgqH/913/FcRyqq6tJzKw4jomiiERitklxkvjCF77Az372M8455xy++c1v0tXVxfXXX8/+/fv5sIRhSBiGhGHIlDAMCcMQ3/eZTXzfx/d9fN/H931838f3fRzHwXVdfN/H931838f3fXzfx/M8Ev8jjmOiKCKKIqIoIooioigiiiKiKCKKIqIoIooioigiiiJONf39/YgIIsL/+3//j8cee4z6+nouvPBCzjvvPL7zne/wi1/8gpNdFEUEQUAQBARBQBAEBEFAEAQEQUAQBARBQBAEBEFAEAQEQcB0ieOYuro6MpkMURQxGxljCIKAIAgIgoAgCAiCgCAICIKAIAgIgoAgCAiCgCAIKBaLfFBxHBMEAUEQEAQBQRAQBAFBEBDHMcYYgiAgCAKCICAIAoIgIIoiPqg4jgmCgCAICIKAIAgIgoAgCAiCgCAICIKAIAgIgoAgCAiCgDiOOZWkOEm88sornHHGGRwlImSzWfbt28fJrFgsEgQBs5HjOBhjqKuro66ujrq6Ourq6qirq6Ouro66ujrq6uqoq6ujrq6Ouro6giDAdV1OdMYYjDEYYzDGYIzBGIMxBmMMxhiMMRhjMMYQxzGnknPPPZfe3l56e3vp7e2lt7eX3t5ennnmGZ5//nl6e3uJooiTneM4uK6L67q4rovruriui+u6uK6L67q4rovruriui+u6uK7LdHEcB8dxcByH2eqcc87BdV1c18V1XVzXxXVdXNfFdV1c18V1XVzXxXVdXNfFcRw+qM7OTqa4rovruriui+u6uK5LGIY0Nzfjui6u6+K6Lq7r4jgOQRDwQTmOg+u6uK6L67q4rovruriui+u6uK6L67q4rovruriui+u6nGpSzHJDQ0MMDQ1xww038Ktf/YqhoSGGhoYYGhpicHCQIAgYGxvjD/nNb37DPffcw+bNm/nhD3/IxMQEiQ9PGIZYa7HWYq3FWou1Fmst1lqstVhrsdZircVay8DAAL7vcyyMMRhjMMZgjMEYgzEGYwzGGIwxGGMwxmCMIYoijpXneXieh+d5eJ6H53l4nofneXieh+d5eJ6H53l4nsepqKamhpqaGmpqaqipqaGmpoaamhpqamqoqamhpqaGk53jOPi+j+/7+L6P7/v4vo/v+/i+j+/7+L6P7/v4vo/v+/i+z3Sy1jIwMIDnecw0YwzGGKaT7/v4vo/v+/i+j+/7+L6P7/v4vo/v+/i+j+/7+L6P7/t4nsexcBwH3/fxfR/f9/F9H9/38X0f3/fxfR/f9/F9H9/3aW5u5lj5vo/v+/i+j+/7+L6P7/v4vo/v+/i+j+/7+L6P7/v4vo/jOJxKUsxy3/ve91i5ciX/9V//xde//nVWrlzJypUrWblyJY2NjXz5y1/mtNNO471GRkZYs2YNf/7nf85ll13Gc889x+bNm0n8b8VikSAICIKAOI4xxhAEAUEQEMcxx8txHBzHwXEcHMfBcRwcx8FxHBzHwXEcHMfBcRwcx8FxHI6FtZY/JI5jisUif4jv+/i+zwfheR5hGHJUHMfEcUwcx0RRRLFYJI5j4jjm3ay1OI7DqWjv3r1cdNFFNDQ00NDQQENDAw0NDZx33nkkZp7jOCQSs1GKWW7Hjh28+OKLLF26lH//93/nxRdf5MUXX+TFF1/kxRdf5IEHHuAP6enp4a//+q8JgoBMJsM//uM/8sQTT5D43zzPw3VdXNclDEOam5txXRfXdXEch9nC8zzCMCQMQ8IwJAxDwjCkubkZx3EIw5AwDAnDkDAMCcOQMAw5Fr7vE4YhYRjS3NxMFEVEUUQcx0yJoogoinBdlzAMCcMQz/M4Vd18881873vfY9++ffT09NDT00NPTw/PP/88iUQi8X5SnCQ6OzsZGRmhsbGR5cuXs3r1an7yk5/wflasWMHWrVs56tChQ3z84x8n8b85joPv+/i+j+/7+L6P7/v4vk/iT/M8j4GBAQYGBhgYGGBgYICBgQEGBgbwPI8ETE5Ocvnll3PmmWdSU1NDTU0NNTU11NTUkEicSOI4JooioigiiiKiKCKKIqIoIooioigiiiKiKCKKIuI4JjFzUpwkfvrTn5LJZPj85z9Pe3s7q1at4jvf+Q7t7e38KcPDw2zcuJHNmzfzfjo6OnivOI4pbydeZgAAIABJREFUFosUi0WKxSLFYpFisUgURcRxTLFYpFgsUiwWKRaLFItFisUiiROH53lYa5mtWltbqaqqoqqqiqqqKqqqqqiqqqKqqoqqqiqqqqqoqqqiqqqKqqoq6urq+EM6Ojr4qPzd3/0d9913H2NjYyQSJ7IoijDGYIzBGIMxBmMMxhiMMRhjMMZgjMEYQxAEJGZOipPEzTffTFdXF3feeSdf+MIX2LBhAwcPHuS+++7jj4njmKuvvprrrruO1atX835uvPFG3iuTyVAqlSiVSpRKJUqlEqVSiVKphO/7lEolSqUSpVKJUqlEqVTCGIMxhkTieLmui+M4OI6D4zg4joPjODiOg+M4OI6D4zg4joPjODiOg+M4OI7De9144418VP7iL/6CBx54gL/8y79ERBARRISGhgYSiROJ7/tYa7HWYq3FWou1Fmst1lqstVhrsdZircVaS2LmpDhJjIyM8LnPfY73+tSnPsXIyAh/yP79+1m3bh1///d/T1NTE8ciDEMKhQKFQoFCoUChUKBQKFAoFCgUChQKBQqFAoVCgUKhgO/7JP60qqoqEn+c53lYa7HWYq3F8zzej7UWay3WWqy1nEhuuukm7rjjDv7jP/6D3t5eent76e3tpaenh0QikXg/KU4SH//4x3nyySd5t8HBQYaHh5k/fz7v9dprr7F+/XruueceMpkMicRs5DgOjuPgOA6FQoGBgQEGBgYYGBhgYGCAgYEBBgYGcBwHx3FwHIcTzeTkJKtXr+bMM8+kpqaGmpoaampqqKmpIZFIJN5PipPEP//zP7Np0yaWL1/OmjVrWLVqFZdddhlbtmzhD+ns7OTw4cNcc801iAgigojwQQVBQCaTIZPJkMlkyGQyZDIZMpkMmUyGTCZDJpMhk8mQyWQoFot8UHEcUywWCYKAIAgIgoAgCAiCgM7OTqIoIggCgiAgCAKCICAIAowxJBInum9/+9u0tbXx9ttvcyKL45ggCIiiiJlWLBYxxpA4NnEcY4yhWCxyMonjmCAIiKKIBKQ4SdTU1PDzn/+cu+66i9NPP50NGzbw/PPPc9VVV/GHbN68GVVFVVFVVBVV5YNqbm4mDEPCMCQMQ8IwJAxDwjAkDEPCMCQMQ8IwJAxDPM/jWBhjcF0X13VxXRfXdXFdl+bmZsIwxHVdXNfFdV1c18V1XYrFIlEUkUicyB577DF++MMf8ld/9VeICCKCiNDQ0MCJJAgCisUinZ2dzLQgCGhtbcUYw2wXRRF1dXXU1dXR2tpKsVikrq6Ouro6isUiMyGOY1pbWwmCgDiOmQ6u61IsFqmrq6Ouro66ujrq6uqoq6ujrq6Ouro66urqqKuro66ujrq6OjKZDI7jMF2MMRSLRYwxJCDFLNbf309zczNHnXbaaXzxi1/kkUceYfXq1dTW1nIy8X0f3/fxfR/f9/F9H9/38X0f3/fxfR/f9/F9H9/3cRyHxB8XRRGZTIbER6ezs5Pe3l56e3vp7e2lt7eX3t5eenp6OJE0NzfjOA6u6zLTCoUCjuPgui6zneM4WGux1jIwMIC1Fmst1lp832cmeJ6H53m0trbiOA7TwfM8rLVYa7HWYq3FWou1Fmst1lqstVhrsdZircVai7WW6dLc3IzjOHieRwJSzHJxHPNRCcOQzs5OjDEYYzDGYIwhCAKCIMAYgzEGYwzGGIwxxHFMc3MziUTifxw+fJjDhw9z+PBhDh8+zOHDhzl8+DCHDx/mROL7PgMDA/i+z0zzfZ+BgQE8z2O2cxwHx3FwHAfHcXAcB8dxcByHmWStJQxDppPjODiOg+M4OI6D4zg4joPjODiOg+M4OI6D4zg4joPjOEwnz/MYGBggDEMSkCJxzHzfx1qLtRZrLdZarLVYa5lircVai7UWay3WWqy1OI5DIpH4HzfffDNNTU00NTXR1NTE1772NS677DJuuOEGEolE4v2kmOV+/etfs2bNGtasWcOaNWtYs2YNa9asYc2aNaxZs4ZvfOMbnAziOKaqqoqqqiqqqqqoqqqiqqqKqqoqqqqqqKqqoqqqiqqqKqqqqqiqqiKKIhKJE92jjz7Kc889x3PPPcdzzz3H/v37efTRRzn99NNJJBKJ95MiMSs4jsPk5CSTk5NMTk4yOTnJ5OQkk5OTTE5OMjk5yeTkJJOTk0xOTjI5OYnneSQSs9EFF1zAr3/9a0ZHR0lMjyiKMMZgjMEYgzEGYwzGGIwxGGMwxmCMwRiDMYZisUgicaJKMct96lOfoquri66uLrq6uujq6qKrq4uuri66urrYtWsXidkhCAIymQyZTIYpmUyGTCZDEAQkTi2Dg4P89re/Ze7cuSSOXxzHBEHAB9XZ2UmxWCSROBGlSCROEM3NzYRhSBiGWGsJw5AwDGlubiZx8rrssstoaGigoaGBhoYGGhoauOyyy7juuuuYM2cOiekThiFhGBKGIWEYEoYhYRgShiFhGBKGIWEYEoYhYRjiOA6JxIkqxSz32c9+lhNFJpMhk8kQBAFxHJPJZMhkMhhjSPxpnufheR6e5+F5Hp7n4XkenueROHk9+uij7N27l71797J371727t3Lf/7nf3LzzTeTSCQS7yfFLHbuueeyY8cOThRhGBKGIWEYYq0lDEPCMMR1XY5XHMfEcUwcx8RxTBzHxHFMHMfEcUwcx8RxTBzHxHFMHMckErNBbW0ttbW11NbWUltbS21tLfPmzSORSCT+mBSJaeN5Hp7n4XkenufheR6e5+F5HsfDcRx83yeTyZDJZMhkMmQyGTKZDHV1dWQyGTKZDJlMhkwmQyaTIZPJMMVxHBL/WxzHZDIZMpkMxhiiKCKTyZDJZCgWiyQ+HP39/fT399Pf309/fz/9/f309/fT399Pf38//f39fBTiOCaKIqIoIooioigiiiKiKCKKIqIoIooioigiiiKiKCKKIqaTMYa6ujqiKGK6xHFMFEVEUUQURURRRBRFRFFEFEVEUUQURURRRBRFRFFEHMfMRnEck8lkyGQyJE5eKRKzQqFQYGBggIGBAQYGBhgYGGBgYIBCoYDneQwMDDAwMMDAwAADAwMMDAxgrcVxHBL/m+M4hGFIGIaEYYi1ljAMCcMQz/NIzLz+/n6amppoamqiqamJpqYmmpqaaGpqoqmpiSuuuIIrr7ySj4oxBmMMxhiMMRhjMMZgjMEYgzEGYwzGGIwxGGOI45jpUiwWieOYUqnEdHAcB9/3McZgjMEYgzEGYwzGGIwxGGMwxmCMwRiDMYYpnucx20RRRBRFxHFMHMckTk4pEolTkOd5eJ6H53l4nofneXieh+M4JGbeueeeS09PDz09PfT09NDT00NPTw8/+clPqK6uprq6mt27d/NRcBwHay3WWqy1WGux1mKtxVqLtRZrLdZarLVYa7HW4jgO06VQKFAoFAjDkOlSKBSw1mKtxVqLtRZrLdZarLVYa7HWYq3FWou1FmstjuMw2/i+T2trK2EY4jgOiZNTikQikTgBbN++nYsuuogvfelLvPjii4gIpyrP8/B9n8SxC8MQ3/dJnLxSJBKJxEfojTfeIJPJcO+999LV1cWWLVtIJBKJPyVFIpFIfES2b9/ORRddxNKlSzlw4ADnnXceiUQi8X+RIpFIJD4CmUyGrVu3ct9997Fx40YqlQqVSoVKpUKlUqFSqZBIJBLvJ0Vi1omiiEwmQyaTwRhDFEVkMhkymQxRFJFInOj6+/t57bXXmPK3f/u3pNNp0uk06XSadDpNOp1m2bJlJBKJxPtJcQobGRnh3nvvZfPmzTz77LPMFp7nEYYhYRhSKBQoFAqEYUgYhjiOQyJxojv33HNRVVQVVUVVUVVUFVVFVXnppZc4FiMjI9x7771s3ryZZ599lkQicXJKcQr71re+xdtvv83KlSu56667eOKJJ5gtPM/D8zw8z8PzPDzPw/M8HMchkTiVfetb3+Ltt99m5cqV3HXXXTzxxBMkEomTT4pT1M9+9jPefPNNbrrpJpYvX04ul+PBBx9kunR0dPBh6ejo4MPQ0dHBh6Wjo4MPS0dHBx+Gjo4OPiwdHR2cin72s5/x5ptvctNNN7F8+XJyuRwPPvgg06Wjo4MPS0dHBx+Wjo4OPiwdHR18GDo6OviwdHR08GHp6Ogg8T9SnKJeffVVPv/5z3PU4sWLeeWVV5iYmOC9Lr74YkQEEUFEEBFEBBFBRBARRAQRQUQQEfL5PCKCiCAiiAgigoggIogIIoKIICKICCKCiCAiiAgigoggIogIIoKIICKICCKCiJDP5xERRAQRQUQQEUQEEUFEEBFEBBFBRBARRAQRQUQQEUQEEUFEEBFEBBFBRBAR8vk8IoKIICKICCKCiCAiiAgigoggIogIIoKIICKICCKCiCAiiAgigoggIogIIoKIkM/nERFEBBFBRBARRAQRQUQQEUQEEUFEEBFEBBFBRBARRAQRQUQQEUQEEUFEEBFEhHw+j4ggIogIIoKIICKICCKCiCAiiAgigoggIogIIoKIICKICCKCiCAiiAgigoiQz+cREUQEEUFEEBFEBBFBRBARRAQRQUQQEUQEEUFEEBFEBBFBRBARRAQRQUQQEUSEfD6PiCAiiAgigoggIogIIoKIICKICCLCxRdfzGz36quv8vnPf56jFi9ezCuvvMLExATvdfHFFyMiiAgigoggIogIIoKIICKICCKCiJDP5xERRAQRQUQQEUQEEUFEEBFEBBFBRBARRAQRQUQQEUQEEUFEEBFEBBFBRBARRIR8Po+IICKICCKCiCAiiAgigoggIogIIoKIICKICCKCiCAiiAgigoggIogIIoKIICLk83lEBBFBRBARRAQRQUQQEUQEEUFEEBFEBBFBRBARRAQRQUQQEUQEEUFEEBFEBBEhn88jIogIIoKIICKICCKCiCAiiAgigoggIogIIoKIICKICCKCiCAiiAgigoggIuTzeUQEEUFEEBFEBBFBRBARRAQRQUQQEUQEEUFEEBFEBBFBRBARRAQRQUQQEUQEESGfzyMiiAgigoggIogIIoKIICKICCKCiCAiiAgigoggIogIIoKIICKICCKCiCAiiAj5fB4RQUQQEUQEEUFEEBFEBBFBRBARRISLL76Yk1GKU9SRI0eYN28eR6VSKaqqqhgfH+e9du7ciaqiqqgqqoqqoqqoKqqKqqKqqCqqiqqiqqgqqoqqoqqoKqqKqqKqqCqqiqqiqqgqqoqqoqqoKqqKqqKqqCqqiqqiqqgqqoqqoqqoKqqKqqKqqCqqiqqiqqgqqoqqoqqoKqqKqqKqqCqqiqqiqqgqqoqqoqqoKqqKqqKqqCqqiqqiqqgqqoqqoqqoKqqKqqKqqCqqiqqiqqgqqoqqoqqoKqqKqqKqqCqqiqqiqqgqqoqqoqqoKqqKqqKqqCqqiqqiqqgqqoqqoqqoKqqKqqKqqCqqiqqiqqgqqoqqoqqoKqqKqqKqqCqqiqqiqqgqqoqqoqqoKqqKqqKqqCqqiqqiqqgqqoqqoqqoKqqKqqKqqCqqiqqiqqgqqoqqoqqoKqqKqqKqqCqqiqqiqqgqqoqqoqqoKqqKqqKqqCqqiqqiqqgqqoqqsnPnTma7I0eOMG/ePI5KpVJUVVUxPj7Oe+3cuRNVRVVRVVQVVUVVUVVUFVVFVVFVVBVVRVVRVVQVVUVVUVVUFVVFVVFVVBVVRVVRVVQVVUVVUVVUFVVFVVFVVBVVRVVRVVQVVUVVUVVUFVVFVVFVVBVVRVVRVVQVVUVVUVVUFVVFVVFVVBVVRVVRVVQVVUVVUVVUFVVFVVFVVBVVRVVRVVQVVUVVUVVUFVVFVVFVVBVVRVVRVVQVVUVVUVVUFVVFVVFVVBVVRVVRVVQVVUVVUVVUFVVFVVFVVBVVRVVRVVQVVUVVUVVUFVVFVVFVVBVVRVVRVVQVVUVVUVVUFVVFVVFVVBVVRVVRVVQVVUVVUVVUFVVFVVFVVBVVRVVRVVQVVUVVUVVUFVVFVVFVVBVVRVVRVVQVVUVVUVVUFVVFVVFVVBVVRVVRVVQVVUVVUVVUFVVFVVFVVBVVRVVRVVQVVUVV2blzJyejFKeoVCrFxMQE7zY5OUkqlSKRSMxOqVSKiYkJ3m1ycpJUKkUikTi5pDhFfexjH+PNN9/kqNdff53TTjuNOXPmkEgkZqePfexjvPnmmxz1+uuvc9pppzFnzhwSicTJJcUp6uKLL+bZZ59leHiYKbt372bVqlUkEonZ6+KLL+bZZ59leHiYKbt372bVqlUkEomTT4pTVG1tLWEY8o1vfINvfvOb7Nq1i40bN5JIJGav2tpawjDkG9/4Bt/85jfZtWsXGzduJJFInHxSnMIaGxvZs2cP+XyeJ598kk984hMkEonZrbGxkT179pDP53nyySf5xCc+QSKROPmkOMWlUimqq6tJJBInj1QqRXV1NYlE4uSVIpFIJBKJRGKWSZE4KbS3t9PS0kLi2I2OjpJInEja29tpaWkhcXxGR0dJnHxSJE4KN910E2+99RYtLS0kPrj9+/dz/vnnU6lUSCROFDfddBNvvfUWLS0tJI7N/v37Of/886lUKiROLikSM+qRRx5h6dKlbNiwgZnW3t7OoUOHaGlp4cNQLpc5cOAA0210dJSjOjs7+dKXvsTGjRuZSRdeeCG5XI50Ok2lUmGmPfLIIyxdupQNGzYw00qlEldeeSU33HADR44cIXH8HnnkEZYuXcqGDRuYae3t7Rw6dIiWlhY+DOVymQMHDjATRkdHOaqzs5MvfelLbNy4kZl04YUXksvlSKfTVCoVZtojjzzC0qVL2bBhAzOtVCpx5ZVXcsMNN3DkyBFONSkSM6azs5OnnnqK7u5uhoeHWbduHTNl+/btXH311dxyyy28/PLLtLS0MJPy+TzXXHMNt99+O2NjY0yXvr4+zj//fCqVCgcOHKCrq4tdu3ZRqVRoampiJmWzWXK5HOl0mkqlwkzp7Ozkqaeeoru7m+HhYdatW8dM+f73v89DDz3EAw88wIUXXsgFF1zAb37zGxLHrrOzk6eeeoru7m6Gh4dZt24dM2X79u1cffXV3HLLLbz88su0tLQwk/L5PNdccw233347Y2NjTKe+vj7OP/98KpUKBw4coKuri127dlGpVGhqamImZbNZcrkc6XSaSqXCTOns7OSpp56iu7ub4eFh1q1bx0z5/ve/z0MPPcQDDzzAhRdeyAUXXMBvfvMbTiUpEjNm69at7Ny5kwULFjA4OMjIyAjr1q1jJmzbto1nnnmGFStWUCqVmDdvHi0tLUyXkZERjhoeHuaxxx6jVCrR3d3Nnj17WL16Nfv37+d41dfX09bWRjqdZvPmzezcuZNPf/rT7Nixg9raWpqamphJ2WyWXC5HOp2mUqkwE7Zu3crOnTtZsGABg4ODjIyMsG7dOqbD6Ogo73b33XdTKBRYuHAhURRx66238tprrzE6Okri2GzdupWdO3eyYMECBgcHGRkZYd26dcyEbdu28cwzz7BixQpKpRLz5s2jpaWF6TIyMsJRw8PDPPbYY5RKJbq7u9mzZw+rV69m//79TIf6+nra2tpIp9Ns3ryZnTt38ulPf5odO3ZQW1tLU1MTMymbzZLL5Uin01QqFWbC1q1b2blzJwsWLGBwcJCRkRHWrVvHdBgdHeXd7r77bgqFAgsXLiSKIm699VZee+01RkdHOVWkSEyL9vZ2WlpaOGp0dJSxsTGmtLa2ks1m2b17Ny+88AKXXnop0+WNN95gfHyc8fFx3i2fz7Nv3z5aWlo4Xn19fSxZsoSJiQmmjI6OUlVVxcGDB7nkkkvI5XJks1nWrl3LdGhsbKStrY1Dhw4xODjIUfl8ntraWpqamphOjzzyCEuXLmXDhg1MyWaz5HI50uk0lUqF6TQ6OsrY2BhTWltbyWaz7N69mxdeeIFLL72U47F//37OP/98KpUKR73zzjuMj4+zbt06Vq5cybXXXsutt97Kq6++SuJPa29vp6WlhaNGR0cZGxtjSmtrK9lslt27d/PCCy9w6aWXMl3eeOMNxsfHGR8f593y+Tz79u2jpaWF49XX18eSJUuYmJhgyujoKFVVVRw8eJBLLrmEXC5HNptl7dq1TJfGxkba2to4dOgQg4ODHJXP56mtraWpqYnp9Mgjj7B06VI2bNjAlGw2Sy6XI51OU6lUmE6jo6OMjY0xpbW1lWw2y+7du3nhhRe49NJLOR779+/n/PPPp1KpcNQ777zD+Pg469atY+XKlVx77bXceuutvPrqq5wqUiSmxU033cRbb71FS0sLU6qrq9mzZw/Dw8M8/fTTbNiwgSlnnXUW999/P9Ohs7OTiy66iDlz5rBs2TI2btzIuy1YsIBsNsuxUlWm1NfX09fXR09PD+VymbPPPpvFixezfv16brvtNvbt20dzczM1NTWMj49zPMrlMgcOHKCxsZG2tja+/vWvU6lUOCqfz3PdddcxXTo7O3nqqafo7u5meHiYdevWMSWbzZLL5Uin04yOjjJdqqur2bNnD8PDwzz99NNs2LCBKWeddRb3338/x2pkZIQLL7yQXC5HOp2mUqkw5Stf+QqXX345K1eu5Nprr2XKW2+9RU1NDYk/7aabbuKtt96ipaWFKdXV1ezZs4fh4WGefvppNmzYwJSzzjqL+++/n+nQ2dnJRRddxJw5c1i2bBkbN27k3RYsWEA2m+VYqSpT6uvr6evro6enh3K5zNlnn83ixYtZv349t912G/v27aO5uZmamhrGx8c5XuVymQMHDtDY2EhbWxtf//rXqVQqHJXP57nuuuuYLp2dnTz11FN0d3czPDzMunXrmJLNZsnlcqTTaUZHR5ku1dXV7Nmzh+HhYZ5++mk2bNjAlLPOOov777+fYzUyMsKFF15ILpcjnU5TqVSY8pWvfIXLL7+clStXcu211zLlrbfeoqamhlNFisS0aW9v59ChQ7S0tDBl4cKFHD58mLlz5zI+Pk4+n2ft2rXU19dzLEZGRjhq//79dHV1sXfvXqbs2LGDn/70pzQ2NvLKK6+wceNGli1bxooVKzhWN954I93d3Rw8eJBUKsXQ0BCe51Eul9m2bRulUomGhgaOHDnCHXfcweWXX86cOXM4Vvl8nmuuuYbbb7+dsbExGhsbaWtrI51OU6lUOGrFihVMl61bt7Jz504WLFjA4OAgIyMjrFu3jinZbJauri6qq6s5XqVSiSuvvJIdO3awcOFCDh8+zNy5cxkfHyefz7N27Vrq6+s5Fn19fSxZsoSJiQmy2Sy5XI50Ok2lUuGee+7h9NNPp1gscuDAAb797W+zZMkSFi5cSOL/pr29nUOHDtHS0sKUhQsXcvjwYebOncv4+Dj5fJ61a9dSX1/PsRgZGeGo/fv309XVxd69e5myY8cOfvrTn9LY2Mgrr7zCxo0bWbZsGStWrOBY3XjjjXR3d3Pw4EFSqRRDQ0N4nke5XGbbtm2USiUaGho4cuQId9xxB5dffjlz5szheOTzea655hpuv/12xsbGaGxspK2tjXQ6TaVS4agVK1YwXbZu3crOnTtZsGABg4ODjIyMsG7dOqZks1m6urqorq7meJVKJa688kp27NjBwoULOXz4MHPnzmV8fJx8Ps/atWupr6/nWPT19bFkyRImJibIZrPkcjnS6TSVSoV77rmH008/nWKxyIEDB/j2t7/NkiVLWLhwIaeKFIlpsX37dq6++mpuueUWXn75ZVpaWpiyaNEi5s+fT0NDA8PDwzQ3N3Ms+vr6WLJkCRMTE0w5dOgQv/zlLxkcHOSoUqnEddddx6ZNm7jiiivI5XIcq5GRER599FE2bdrE9ddfz5TGxkba2trwPI9yucyUjRs38uUvf5l58+axZcsWPoiRkRGOGh4e5rHHHqNUKtHd3c2ePXtYvXo1n/nMZ2hrayOdTjM6Osp0Gh0dZWxsjCmtra1ks1l2797NCy+8wKWXXsqU8847j+P18MMP89BDD9He3s6ZZ57JlEWLFjF//nwaGhoYHh6mubmZY1VfX09fXx89PT2Uy2Wy2Sy5XI50Ok2lUuHJJ59k06ZNbNmyhZaWFv7pn/6JxP/N9u3bufrqq7nlllt4+eWXaWlpYcqiRYuYP38+DQ0NDA8P09zczLHo6+tjyZIlTExMMOXQoUP88pe/ZHBwkKNKpRLXXXcdmzZt4oorriCXy3GsRkZGePTRR9m0aRPXX389UxobG2lra8PzPMrlMlM2btzIl7/8ZebNm8eWLVv4oEZGRjhqeHiYxx57jFKpRHd3N3v27GH16tV85jOfoa2tjXQ6zejoKNNpdHSUsbExprS2tpLNZtm9ezcvvPACl156KVPOO+88jtfDDz/MQw89RHt7O2eeeSZTFi1axPz582loaGB4eJjm5maOVX19PX19ffT09FAul8lms+RyOdLpNJVKhSeffJJNmzaxZcsWWlpa+Kd/+idOJSkS02Lbtm0888wzrFixglKpxLx582hpaWHKE088wUsvvURrayvHqr6+nr6+Pnp6eiiXy2SzWXK5HGvXrqVSqXBUY2Mju3fvZvny5Ryrvr4+lixZwjvvvMPZZ5/Nb3/7W7q7u5nS2NhIW1sbnudRLpfZtWsX+/fv57vf/S4fRF9fH0uWLGFiYoIpo6OjVFVVcfDgQS655BJyuRzZbJa1a9fS2NjI448/TnV1NdOhXC4zNDREdXU1e/bsYXh4mKeffpoNGzYw5ayzzuL+++9nutx55510dnayaNEivva1rzFl+/btPPHEE7z00ku0trZyrFSVKalUiqGhITzPo1wuk81myeVypNNpKpUKq1atYteuXVxwwQUk/u+2bdvGM888w4oVKyiVSsybN4+WlhamPPHEE7z00ku0trZyrOrr6+nr66Onp4dyuUw2myWXy7F27VoqlQpHNTY2snv3bpYvX86x6uvrY8mSJbzzzjucffbZ/Pa3v6W7u5spjY2NtLW14XkksgOaAAAgAElEQVQe5XKZXbt2sX//fr773e/yQfX19bFkyRImJiaYMjo6SlVVFQcPHuSSSy4hl8uRzWZZu3YtjY2NPP7441RXVzMdyuUyQ0NDVFdXs2fPHoaHh3n66afZsGEDU8466yzuv/9+psudd95JZ2cnixYt4mtf+xpTtm/fzhNPPMFLL71Ea2srx0pVmZJKpRgaGsLzPMrlMtlsllwuRzqdplKpsGrVKnbt2sUFF1zAqSZF4riNj48zPj7Ou+Xzefbt20dLSwtT5syZw/FKpVIMDQ3heR7lcplsNksulyOdTlOpVJgu9fX19PX18atf/YqdO3fy/PPPs2nTJrq7u5nS2NhIW1sbnucxMjLCB7V+/Xocx6Gvr4+enh7K5TJnn302ixcvZv369dx2223s27eP5uZmampqGB8fR0SYDvfeey9f/epXWbZsGdu2bWPhwoUcPnyYuXPnMj4+Tj6fZ+3atdTX1zNdfv/73zM+Ps67Pfjgg7zxxhvMmTOH43HjjTfS3d3NwYMHaWxspK2tDc/zKJfLZLNZcrkc6XSa0dFREh/M+Pg44+PjvFs+n2ffvn20tLQwZc6cORyvVCrF0NAQnudRLpfJZrPkcjnS6TSVSoXpUl9fT19fH7/61a/YuXMnzz//PJs2baK7u5spjY2NtLW14XkeIyMjHIv169fjOA59fX309PRQLpc5++yzWbx4MevXr+e2225j3759NDc3U1NTw/j4OCLCdLj33nv56le/yrJly9i2bRsLFy7k8OHDzJ07l/HxcfL5PGvXrqW+vp7p8vvf/57x8XHe7cEHH+SNN95gzpw5HI8bb7yR7u5uDh48SGNjI21tbXieR7lcJpvNksvlSKfTjI6OcqpKkThuc+bMYdmyZWzcuJF3W7BgAdlsluOxZcsWRITFixdjraWxsZG2tjY8z6NcLpPNZsnlcqTTaUZHRzke7e3ttLS0MCWVSjE0NITnebz99ts8//zzbNq0iR/96EdcddVVNDY28vjjjzN//nw+iPXr1/O73/2O6upqUqkUQ0NDeJ5HuVxm27ZtlEolGhoaOHLkCHfccQeXX345c+bMYbr84Ac/YP/+/agqDz/8MNu2bWPRokXMnz+fhoYGhoeHaW5u5niUy2UOHDjAUatWrWL9+vW829y5c/mzP/szjtejjz7Kpk2buP7665nS2NhIW1sbnudRLpfJZrN0dXVRXV1N4oOZM2cOy5YtY+PGjbzbggULyGazHI8tW7YgIixevBhrLY2NjbS1teF5HuVymWw2Sy6XI51OMzo6yvFob2+npaWFKalUiqGhITzP4+233+b5559n06ZN/OhHP+Kqq66isbGRxx9/nPnz5/NBrV+/nt/97ndUV1eTSqUYGhrC8zzK5TLbtm2jVCrR0NDAkSNHuOOOO7j88suZM2cO0+UHP/gB+/fvR1V5+OGH2bZtG4sWLWL+/Pk0NDQwPDxMc3Mzx6NcLnPgwAGOWrVqFevXr+fd5s6dy5/92f/HHvwARV0njv9/tpx/1iNq9rg8sGbIqfYEnbRw3bdioEGag73Vkd6dirTajn8iSD+wjtkp7gfseFt5yJ8yC10XuBpruV0uw1NDAuUCsqg70JASPaGS3nZ90LVs9Tf7+87O+O1bd/7BPiy9Ho9fcK1effVVbDYbS5YswU+WZVRVJSEhge7ubhRFweVyodfr+bnSIVy1+vp6pk+fzsyZM/nDH/5AY2MjsizT3t5OdnY2cXFxJCYmcrWysrL46KOP+OCDD9iyZQsrVqzAT5ZlVFUlISGB7u5uFEXB5XKh1+u5FitWrODcuXNYrVb8ZFlGVVUSEhL45ptveP/99ykpKcFsNuNnNBq5Eunp6WiahtPpJECWZVRVJSEhge7ubvyys7O57777GDJkCLm5ufQFt9vNjBkzuOmmmwhoamqirKyMgoICqqqqaG1tJScnh2tRVFTEI488wtq1azl//jx+BQUFfPbZZ0yZMoX29nays7ORJIlhw4ZxrS5cuMBtt93Gl19+idvtxk+WZVRVJSEhgd7eXmJiYhAuX319PdOnT2fmzJn84Q9/oLGxEVmWaW9vJzs7m7i4OBITE7laWVlZfPTRR3zwwQds2bKFFStW4CfLMqqqkpCQQHd3N4qi4HK50Ov1XIsVK1Zw7tw5rFYrfrIso6oqCQkJfPPNN7z//vuUlJRgNpvxMxqNXKn09HQ0TcPpdBIgyzKqqpKQkEB3dzd+2dnZ3HfffQwZMoTc3Fz6gtvtZsaMGdx0000ENDU1UVZWRkFBAVVVVbS2tpKTk8O1KCoq4pFHHmHt2rWcP38ev4KCAj777DOmTJlCe3s72dnZSJLEsGHDuFYXLlzgtttu48svv8TtduMnyzKqqpKQkEBvby8xMTH8nOkQrorD4WDLli2UlpYyZ84c4uLiyMvLY9GiRdhsNh588EHsdjtXKysri88//5zXXnsNvV7PxIkTufHGG1m5ciUFBQXIsoyqqiQkJNDb20tMTAx9YdOmTXR0dGC1WvGTZRlVVUlISOBf//oXtbW1rFq1iiuVnp6OpmlUVFQQUFJSQltbG7Iso6oqCQkJdHd3s3PnTpqbm8nKyqIv1NXVUVZWRlpaGh0dHVRXVxPQ1NREWVkZjY2NhISEcC16enp44403qK2txe12s2/fPmbMmEFzczOVlZU8+eSTrFq1iuTkZJ599lmuRVVVFYmJiaxevZrXX3+dhoYGbDYbbrcbP1mW8Xg8hIaGIlw+h8PBli1bKC0tZc6cOcTFxZGXl8eiRYuw2Ww8+OCD2O12rlZWVhaff/45r732Gnq9nokTJ3LjjTeycuVKCgoKkGUZVVVJSEigt7eXmJgY+sKmTZvo6OjAarXiJ8syqqqSkJDAv/71L2pra1m1ahVXIz09HU3TqKioIKCkpIS2tjZkWUZVVRISEuju7mbnzp00NzeTlZVFX6irq6OsrIy0tDQ6Ojqorq4moKmpibKyMhobGwkJCeFa9PT08MYbb1BbW4vb7Wbfvn3MmDGD5uZmKisrefLJJ1m1ahXJyck8++yzXIuqqioSExNZvXo1r7/+Og0NDdhsNtxuN36yLOPxeAgNDeXnTodwVfLz83E4HERGRmKxWCgvL2fx4sXMnDmTyspKpk6dytXq6uqiqqqK+fPnE5CXl8eZM2eYM2cOVVVVJCcnI8syHo+H0NBQ+sKWLVt4+OGHeeqpp/j444+xWq34ybKMqqokJCTQ29vLlfJ6vezZs4eJEycS8MILL1BaWsqoUaPwk2UZVVVJSEigt7eXvtLc3MzmzZtxOBwoisLu3bvJzMykurqagKamJkwmE9fK6/Vyww038NFHHzFx4kTsdjuKojB//nz8ZFnG5XIRHx/Ptdi7dy979uzB6XQyceJEJkyYwKlTp2hoaMBms/Haa68xe/ZsjEYjwpXJz8/H4XAQGRmJxWKhvLycxYsXM3PmTCorK5k6dSpXq6uri6qqKubPn09AXl4eZ86cYc6cOVRVVZGcnIwsy3g8HkJDQ+kLW7Zs4eGHH+app57i448/xmq14ifLMqqqkpCQQG9vL1fD6/WyZ88eJk6cSMALL7xAaWkpo0aNwk+WZVRVJSEhgd7eXvpKc3MzmzdvxuFwoCgKu3fvJjMzk+rqagKampowmUxcK6/Xyw033MBHH33ExIkTsdvtKIrC/Pnz8ZNlGZfLRXx8PNdi79697NmzB6fTycSJE5kwYQKnTp2ioaEBm83Ga6+9xuzZszEajQigQ7gqPp+PS8XGxjJixAiOHz/OtYqMjMTpdJKZmUl1dTX5+fnU1NRw6NAh4uLi2Lt3L+3t7Xz11VcYjUb6SkFBAW+//TaJiYnU1tYyZMgQrFYrfrIs4/F4CA0N5Urp9XoaGhooLCykqKiIrVu38uKLL9Lc3MylZFnG4/EQGhpKXzl58iQffvghHR0d+EVFRbF7924yMzOprq6mr3R2dnLbbbcxZswY0tPTefrppzl48CBpaWmEhYXh8/noCwcPHqS4uJgNGzYQERGBxWKhuLgYRVEwGAy8//77lJSUYDabEa6cz+fjUrGxsYwYMYLjx49zrSIjI3E6nWRmZlJdXU1+fj41NTUcOnSIuLg49u7dS3t7O1999RVGo5G+UlBQwNtvv01iYiK1tbUMGTIEq9WKnyzLeDweQkNDuRp6vZ6GhgYKCwspKipi69atvPjiizQ3N3MpWZbxeDyEhobSV06ePMmHH35IR0cHflFRUezevZvMzEyqq6vpK52dndx2222MGTOG9PR0nn76aQ4ePEhaWhphYWH4fD76wsGDBykuLmbDhg1ERERgsVgoLi5GURQMBgPvv/8+JSUlmM1mhP9Dh3BVzGYza9eu5fvCwsLoCyaTCafTSWZmJq+//jp79+4loLe3F7+wsDD6is/nw+fzcamioiIOHjyI1WrFz2g0crUMBgMNDQ0UFhbyxz/+kZaWFn6I0WikL3R3d3Pq1ClkWUZVVebOnYumafhFRUWxe/dujh49Sl95+umnsVqtFBQUUFtbS3R0NGfPniUvL49p06YREhJCXzh16hStra2cPHmSgMTERAwGA11dXQwbNoza2lpWrVqFcOXMZjNr167l+8LCwugLJpMJp9NJZmYmr7/+Onv37iWgt7cXv7CwMPqKz+fD5/NxqaKiIg4ePIjVasXPaDRyLQwGAw0NDRQWFvLHP/6RlpYWfojRaKQvdHd3c+rUKWRZRlVV5s6di6Zp+EVFRbF7926OHj1KX3n66aexWq0UFBRQW1tLdHQ0Z8+eJS8vj2nTphESEkJfOHXqFK2trZw8eZKAxMREDAYDXV1dDBs2jNraWlatWoXwf+gQLktVVRWJiYlYrVa++uorHA4HdXV1zJgxg/b2dtLT0zGbzRgMBvqKyWTC6XTy9ddfU11dTcCkSZPIy8tDp9NxpbxeLwFVVVVMnTqV1NRUzpw5Q1xcHNnZ2Vxq+PDhKIpCXzAYDDQ0NPDdd99RVFTE9VJSUsLMmTOJi4ujoKAAWZZRVRVJktA0Db+oqCjS09O5Ul6vlx/idDo5d+4cVqsVv+zsbO677z6GDBlCbm4ufUWWZVRVZfbs2Vzq4sWLDB06FOHKVFVVkZiYiNVq5auvvsLhcFBXV8eMGTNob28nPT0ds9mMwWCgr5hMJpxOJ19//TXV1dUETJo0iby8PHQ6HVfK6/USUFVVxdSpU0lNTeXMmTPExcWRnZ3NpYYPH46iKPQVg8FAQ0MD3333HUVFRVwvJSUlzJw5k7i4OAoKCpBlGVVVkSQJTdPwi4qKIj09nSvl9Xr5IU6nk3PnzmG1WvHLzs7mvvvuY8iQIeTm5tJXZFlGVVVmz57NpS5evMjQoUMR/l86hP9o79697NmzB6fTycSJE5kwYQJHjhyhtraWlJQUbDYbKSkpbNiwgb5mMplwOp1kZmZSXV3NPffcQ3p6OnPnzuVKNTc3M3bsWDRNo6amhtdff53y8nImTJjA+PHjefLJJ2lsbESWZdrb28nOziYuLo7ExET6isFgoKGhgcLCQoqKirgeysvLaW5u5siRI5SVlVFQUIAsy6iqiiRJeL1erkZzczNjx45F0zT8ampq0DSNAKfTyZkzZ7BarezcuZPm5maysrK4VrW1tSQnJ7Ns2TLOnj2LLMs888wzGI1GFixYQHJyMiaTCYPBgHD59u7dy549e3A6nUycOJEJEyZw5MgRamtrSUlJwWazkZKSwoYNG+hrJpMJp9NJZmYm1dXV3HPPPaSnpzN37lyuVHNzM2PHjkXTNGpqanj99dcpLy9nwoQJjB8/nieffJLGxkZkWaa9vZ3s7Gzi4uJITEykLxkMBhoaGigsLKSoqIjroby8nObmZo4cOUJZWRkFBQXIsoyqqkiShNfr5Wo0NzczduxYNE3Dr6amBk3TCHA6nZw5cwar1crOnTtpbm4mKyuLa1VbW0tycjLLli3j7NmzyLLMM888g9FoZMGCBSQnJ2MymTAYDAj/Lx3Cv3Xw4EGKi4vZsGEDERERWCwWiouLURQFP4vFQmVlJfHx8VwvJpMJp9NJZmYmy5Ytw2q1cjViY2Ox2+1IkkR+fj7FxcVERESQnp7OCy+8wLx586itrWXRokXYbDYefPBB7HY7fc1gMNDQ0EBhYSGHDh2ir7jdbmbMmMFNN91EQFNTE2VlZRQUFCDLMh6PB71ez5Xyer3ExsZit9uRJAlN0/jiiy+QJAlN0wioqKjgwIEDWK1W+sKOHTsoLS1l69atxMbGMm7cOD7//HNkWUZVVZqamti0aRP5+fkIl+/gwYMUFxezYcMGIiIisFgsFBcXoygKfhaLhcrKSuLj47leTCYTTqeTzMxMli1bhtVq5WrExsZit9uRJIn8/HyKi4uJiIggPT2dF154gXnz5lFbW8uiRYuw2Ww8+OCD2O12rgeDwUBDQwOFhYUcOnSIvuJ2u5kxYwY33XQTAU1NTZSVlVFQUIAsy3g8HvR6PVfK6/USGxuL3W5HkiQ0TeOLL75AkiQ0TSOgoqKCAwcOYLVa6Qs7duygtLSUrVu3Ehsby7hx4/j888+RZRlVVWlqamLTpk3k5+cj/DAdwr916tQpWltbOXnyJAGJiYkYDAa6urr4qZhMJmpqarBarVwLRVGw2+18+umnfPbZZwRMnTqVX//613R3dyPLMpWVlUydOpXrxWAw8MEHH3DPPffQF+rq6igrKyMtLY2Ojg6qq6sJaGpqoqysjMbGRoxGI1equbmZsWPHomkaiqJgt9uRJImkpCTsdjuSJKFpGgG/+c1vWLBgAX3hueeeY9u2bURERLB//37WrFlDV1cXXq8XWZZRVZXk5GQ0TUO4fKdOnaK1tZWTJ08SkJiYiMFgoKuri5+KyWSipqYGq9XKtVAUBbvdzqeffspnn31GwNSpU/n1r39Nd3c3sixTWVnJ1KlTuZ4MBgMffPAB99xzD32hrq6OsrIy0tLS6OjooLq6moCmpibKyspobGzEaDRypZqbmxk7diyapqEoCna7HUmSSEpKwm63I0kSmqYR8Jvf/IYFCxbQF5577jm2bdtGREQE+/fvZ82aNXR1deH1epFlGVVVSU5ORtM0hB+mQ/h/1NfXM336dGbOnMnEiRNRVZXZs2dzqYsXLzJ06FB+SpGRkfQFRVGw2+089NBDXLhwgUvp9Xp+Knq9nr7Q3NzM5s2bcTgcKIrC7t27yczMpLq6moCmpiZMJhNXIzY2FrvdjiRJaJqGoijY7XYkSSIpKQm73Y4kSdTW1rJy5UpkWSY+Pp4r9cYbbyDLMnv37iXgu+++w+fzkZqaSlJSEgsXLmTNmjUcP34cP1mWUVWVBQsWIPx79fX1TJ8+nZkzZzJx4kRUVWX27Nlc6uLFiwwdOpSfUmRkJH1BURTsdjsPPfQQFy5c4FJ6vZ6fkl6vpy80NzezefNmHA4HiqKwe/duMjMzqa6uJqCpqQmTycTViI2NxW63I0kSmqahKAp2ux1JkkhKSsJutyNJErW1taxcuRJZlomPj+dKvfHGG8iyzN69ewn47rvv8Pl8pKamkpSUxMKFC1mzZg3Hjx/HT5ZlVFVlwYIFCD9Mh/B/cTgcbNmyhdLSUubMmUNcXBy/+tWveOaZZzAajSxYsIDk5GRMJhMGg4FgUVFRgdlsJiMjAz9FUVi3bh2jRo0iOzsbWZYZP348N998M8Hm5MmTfPjhh3R0dOAXFRXF7t27yczMpLq6mr6gKAp2ux1JktA0DUVRsNvtSJJEUlISL774Iv/93//NHXfcQWZmJldq5cqVFBcXc9ddd/H444/jcDjwu//++5k2bRpJSUksXLgQv3PnzhEWFkaALMvs2rUL4cc5HA62bNlCaWkpc+bMIS4ujl/96lc888wzGI1GFixYQHJyMiaTCYPBQLCoqKjAbDaTkZGBn6IorFu3jlGjRpGdnY0sy4wfP56bb76ZYHTy5Ek+/PBDOjo68IuKimL37t1kZmZSXV1NX1AUBbvdjiRJaJqGoijY7XYkSSIpKYkXX3yR//7v/+aOO+4gMzOTK7Vy5UqKi4u56667ePzxx3E4HPjdf//9TJs2jaSkJBYuXIjfuXPnCAsLI0CWZXbt2oXww3QI/5f8/HwcDgeRkZFYLBbKy8tZvHgxM2fORFVVmpqa2LRpE/n5+QQLh8PBW2+9hdvtpqenh9TUVPwURcFut+PxeHjllVfIz88nWFRUVGA2m8nIyECWZVRVZe7cuWiahl9UVBS7d+/m6NGj9BVFUbDb7UiShKZpKIqC3W5HkiTMZjN79+5l+fLlXKnMzEy+/fZb3n77bTZu3MjLL7+Mw+HAb/PmzQwdOpTt27fT0tLC8uXLuffee4mIiEC4fPn5+TgcDiIjI7FYLJSXl7N48WJmzpyJqqo0NTWxadMm8vPzCRYOh4O33noLt9tNT08Pqamp+CmKgt1ux+Px8Morr5Cfn08wqaiowGw2k5GRgSzLqKrK3Llz0TQNv6ioKHbv3s3Ro0fpK4qiYLfbkSQJTdNQFAW73Y4kSZjNZvbu3cvy5cu5UpmZmXz77be8/fbbbNy4kZdffhmHw4Hf5s2bGTp0KNu3b6elpYXly5dz7733EhERgXB5dAj/v6+//ho/n8/HpWJjYxkxYgTHjx9HlmVUVSU5ORlN0wgWzz//PE6nk+HDh9PZ2Ulvby+pqan4KYqCy+UiPDycYOFwOHjrrbdwu9309PSQmpqKLMuoqookSWiahl9UVBTp6elci/r6eqZPn87MmTM5deoUiqJgt9uRJAlN01AUBZfLhV6v52pkZWXhV1RUREBLSwtms5mAXbt2YbPZyM3NxWq1snHjRoTL8/XXX+Pn8/m4VGxsLCNGjOD48ePIsoyqqiQnJ6NpGsHi+eefx+l0Mnz4cDo7O+nt7SU1NRU/RVFwuVyEh4cTTBwOB2+99RZut5uenh5SU1ORZRlVVZEkCU3T8IuKiiI9PZ1rUV9fz/Tp05k5cyanTp1CURTsdjuSJKFpGoqi4HK50Ov1XI2srCz8ioqKCGhpacFsNhOwa9cubDYbubm5WK1WNm7ciHD5dAg4HA7Gjx+Pn9lsZu3atXxfWFgYfrIso6oqCxYsIBh4vV7Onz+PX05ODoqiUFlZyXvvvcfkyZPxi4mJoT9ra2vjUs8//zxOp5Phw4fT2dlJb28vqampyLKMqqpIkoTX6+VaORwOtmzZQmlpKXPmzCEuLo76+noURcFutyNJEl6vl5iYGK5GT08PVVVV3HvvvQTU1dVRWFjIoUOHmDp1KpmZmRw9epS4uDh27tzJuHHjEC6Pw+Fg/Pjx+JnNZtauXcv3hYWF4SfLMqqqsmDBAoKB1+vl/Pnz+OXk5KAoCpWVlbz33ntMnjwZv5iYGPq7trY2LvX888/jdDoZPnw4nZ2d9Pb2kpqaiizLqKqKJEl4vV6ulcPhYMuWLZSWljJnzhzi4uKor69HURTsdjuSJOH1eomJieFq9PT0UFVVxb333ktAXV0dhYWFHDp0iKlTp5KZmcnRo0eJi4tj586djBs3DuHK6PiZa25uxuVyUV9fj5/D4aCuro4ZM2bQ3t5Oeno6ZrMZg8FAgCzL7Nq1i2Cg1+vZt28fPT097Nmzh4yMDPxuvfVWXnrpJfq7rKwsZs2ahdvtxs/r9XL+/Hn8cnJyUBSFyspK3nvvPSZPnowsy3g8HvR6PVeqra2NS+Xn5+NwOIiMjMRisVBeXs7ixYu5cOECiqLgcrnQ6/VcrfDwcDweD3l5eezYsYODBw/y2GOPUV5eTmlpKevWreOTTz7hd7/7HeXl5QiXr7m5GZfLRX19PX4Oh4O6ujpmzJhBe3s76enpmM1mDAYDAbIss2vXLoKBXq9n37599PT0sGfPHjIyMvC79dZbeemllwgGWVlZzJo1C7fbjZ/X6+X8+fP45eTkoCgKlZWVvPfee0yePBlZlvF4POj1eq5UW1sbl8rPz8fhcBAZGYnFYqG8vJzFixdz4cIFFEXB5XKh1+u5WuHh4Xg8HvLy8tixYwcHDx7kscceo7y8nNLSUtatW8cnn3zC7373O8rLyxGujo6fuY6ODg4fPkxnZycBtbW1pKSkYLPZSElJYcOGDQQDr9dLgMPhYNKkSWRnZxMREcHp06cZPHgwPp+PoqIi5s+fz6hRo+jvli9fTlhYGDabDbfbjV6vZ9++ffT09LBnzx4yMjLwu/XWW3nppZfwMxqNXKmsrCxmzZqF2+0mwOfzcanY2FhGjBjB8ePH8YuJieFaGY1GPB4PeXl5WCwWGhoaiI2NJTIykvj4eKqqqmhqamLJkiUIl6+jo4PDhw/T2dlJQG1tLSkpKdhsNlJSUtiwYQPBwOv1EuBwOJg0aRLZ2dlERERw+vRpBg8ejM/no6ioiPnz5zNq1CiCwfLlywkLC8Nms+F2u9Hr9ezbt4+enh727NlDRkYGfrfeeisvvfQSfkajkSuVlZXFrFmzcLvdBPh8Pi4VGxvLiBEjOH78OH4xMTFcK6PRiMfjIS8vD4vFQkNDA7GxsURGRhIfH09VVRVNTU0sWbIE4ero+JlTFAW73c78+fPRNI0Ai8VCZWUl8fHxBIO2tjbGjh2Lpmm0tLTgcrnYuXMnmqYxb9487rzzTkJDQ4mOjqanp4e0tDSCwciRIxk2bBjbtm3DZrPhdruJiIjg9OnTDB48GJ/PR1FREfPnz2fUqFFcreXLlxMWFobNZsPtduNnNptZu3Yt3xcWFkZfMhqNeDwe/P7yl78gXDtFUbDb7cyfPx9N0wiwWCxUVlYSHx9PMGhra2Ps2LFomkZLSwsul4udO3eiaRrz5s3jzjvvJDQ0lOjoaHp6ekhLSyNYjBw5kmHDhrFt2zZsNhtut5uIiAhOnz7N4MGD8fl8FBUVMX/+fEaNGsXVWr58OWFhYdhsNtxuN35ms5m1a9fyfWFhYfQlo9GIx+PB7y9/+Tq8AHQAACAASURBVAtC39LxM+L1eglwOBxMmjSJ7OxsFEXBbrcjSRKaphGMRo0ahaqqSJLE6tWrcTqdREZG8sorr2AwGJg3bx5VVVW0traSk5NDMCkpKWHr1q14PB5sNhtut5s777yT0NBQoqOj6enpIS0tjWsxcuRIhg0bxrZt27DZbLjdbhwOB3V1dcyYMYP29nbS09Mxm80YDAb6mtFoxOPxkJeXx44dOxAun9frJcDhcDBp0iSys7NRFAW73Y4kSWiaRjAaNWoUqqoiSRKrV6/G6XQSGRnJK6+8gsFgYN68eVRVVdHa2kpOTg7BpqSkhK1bt+LxeLDZbLjdbu68805CQ0OJjo6mp6eHtLQ0rsXIkSMZNmwY27Ztw2az4Xa7cTgc1NXVMWPGDNrb20lPT8dsNmMwGOhrRqMRj8dDXl4eO3bsQOg7On4m2traGDt2LJqm0dLSgsvlYufOnWiaxrx581AUBbvdjiRJeL1egtGUKVNQVZWOjg46OzsJKCoqwmAwMG/ePEJCQujPsrKyyM3NxefzERATE8PHH39MREQEHo8Hm82G2+2mqqqK1tZWcnJy6AslJSVs3boVj8eDzWbD7XZTW1tLSkoKNpuNlJQUNmzYwPViNBrxeDzk5eXR0tKC8J+1tbUxduxYNE2jpaUFl8vFzp070TSNefPmoSgKdrsdSZLwer0EoylTpqCqKh0dHXR2dhJQVFSEwWBg3rx5hISE0N9lZWWRm5uLz+cjICYmho8//piIiAg8Hg82mw23201VVRWtra3k5OTQF0pKSti6dSsejwebzYbb7aa2tpaUlBRsNhspKSls2LCB68VoNOLxeMjLy6OlpQWhb+gY4I4cOYLfqFGjUFUVSZJYvXo1TqeTyMhIXnnlFQwGA/PmzUNRFFwuF3q9nmDjcDgYP348siyjqipz585F0zQCioqKWLRoEf1ZV1cXVVVV7N+/n+joaHJzczl//jx+hYWFPPXUUxiNRjweDzabjSNHjhASEsLVyMrKIjc3F5/PR0BMTAwff/wxEREReDwebDYbbrcbi8VCZWUl8fHxXG9Go5EDBw5w9913I/y4I0eO4Ddq1ChUVUWSJFavXo3T6SQyMpJXXnkFg8HAvHnzUBQFl8uFXq8n2DgcDsaPH48sy6iqyty5c9E0jYCioiIWLVpEf9fV1UVVVRX79+8nOjqa3Nxczp8/j19hYSFPPfUURqMRj8eDzWbjyJEjhISEcDWysrLIzc3F5/MREBMTw8cff0xERAQejwebzYbb7cZisVBZWUl8fDzXm9Fo5MCBA9x9990IfUPHAPfEE0/gdrv56KOPkGUZVVXp6Oigs7OTgKKiIgwGA/PmzSMmJoZg09zcjMvlor6+Hj9ZllFVFUmS0DSNgMTERPqzyMhInE4nJ06coLi4mEGDBjF69Gjsdjtjxozh0KFDnD17FqPRyIEDBzAajVyNrq4uqqqq2L9/P9HR0eTm5nL+/Hn8CgsLeeqppzAajXg8Hmw2G0eOHOGnFB4ejvDvPfHEE7jdbj766CNkWUZVVTo6Oujs7CSgqKgIg8HAvHnziImJIdg0Nzfjcrmor6/HT5ZlVFVFkiQ0TSMgMTGR/i4yMhKn08mJEycoLi5m0KBBjB49GrvdzpgxYzh06BBnz57FaDRy4MABjEYjV6Orq4uqqir2799PdHQ0ubm5nD9/Hr/CwkKeeuopjEYjHo8Hm83GkSNH+CmFh4cj9B0dA9yrr76KzWZjyZIl+MmyjKqqzJ07F03TCCgqKmLRokUEo46ODg4fPkxnZycBsiyjqiqSJOH1egkWJpMJp9PJ448/jslkorW1lWHDhjF69GiGDx/O+vXr8QsPD+dqRUZG4nQ6OXHiBMXFxQwaNIjRo0djt9sZM2YMhw4d4uzZsxiNRg4cOIDRaEToX1599VVsNhtLlizBT5ZlVFVl7ty5aJpGQFFREYsWLSIYdXR0cPjwYTo7OwmQZRlVVZEkCa/XSzAxmUw4nU4ef/xxTCYTra2tDBs2jNGjRzN8+HDWr1+PX3h4OFcrMjISp9PJiRMnKC4uZtCgQYwePRq73c6YMWM4dOgQZ8+exWg0cuDAAYxGI0Lw0jHAGQwGbrvtNr788kvcbjd+siyjqiqSJKFpGgGJiYkEi/r6eqZPn87MmTOZOnUqdrud+fPno2kaAbIs4/F40Ov1BBOTyYTT6WTp0qW88847ZGVl0dbWxpQpUxg5ciR9wWQy4XQ6efzxxzGZTLS2tjJs2DBGjx7N8OHDWb9+PX7h4eEI/Y/BYOC2227jyy+/xO124yfLMqqqIkkSmqYRkJiYSLCor69n+vTpzJw5k6lTp2K325k/fz6aphEgyzIejwe9Xk+wMZlMOJ1Oli5dyjvvvENWVhZtbW1MmTKFkSNH0hdMJhNOp5PHH38ck8lEa2srw4YNY/To0QwfPpz169fjFx4ejhDcdAxgDocDo9HI3r17aWhowGaz4Xa78ZNlGVVVkSQJr9dLMHE4HGzZsoXS0lLmzJlDXFwcI0aMwG63I0kSmqYRYDQaCUYmkwmn08nSpUupqalBp9ORkZHBkiVL6Csmkwmn08nSpUt55513yMrKoq2tjSlTpjBy5EiE/snhcGA0Gtm7dy8NDQ3YbDbcbjd+siyjqiqSJOH1egkmDoeDLVu2UFpaypw5c4iLi2PEiBHY7XYkSULTNAKMRiPBymQy4XQ6Wbp0KTU1Neh0OjIyMliyZAl9xWQy4XQ6Wbp0Ke+88w5ZWVm0tbUxZcoURo4ciTAw6Bigmpubcblc1NfX42cwGGhoaMBms/Haa68xe/ZsZFnG4/Gg1+sJJvn5+TgcDiIjI7FYLJSXl7N48WJSUlKw2+1IkoTX6yXYmUwmnE4nS5cu5dixY1wPJpMJp9PJ0qVLqampQafTkZGRwZIlSxD6n+bmZlwuF/X19fgZDAYaGhqw2Wy89tprzJ49G1mW8Xg86PV6gkl+fj4Oh4PIyEgsFgvl5eUsXryYlJQU7HY7kiTh9XoZCEwmE06nk6VLl3Ls2DGuB5PJhNPpZOnSpdTU1KDT6cjIyGDJkiUIA4OOAaqjo4PDhw/T2dlJgMFg4P3336ekpASz2Yyf0Wgk2Ph8Pi4VGxvLiBEjOH78OIqi4HK50Ov1DAQmk4mamhqioqK4XkwmE06nk6VLl3Ls2DGE/qujo4PDhw/T2dlJgMFg4P3336ekpASz2Yyf0Wgk2Ph8Pi4VGxvLiBEjOH78OIqi4HK50Ov1DBQmk4mamhqioqK4XkwmE06nk6VLl3Ls2DGEgUXHAOH1ermUoijY7Xbmz5+PpmkEDBs2jNraWlatWkWwMpvNrF27lu8LCwvDLyYmhoEkMjKS681kMlFTU0NUVBRC/+H1ermUoijY7Xbmz5+PpmkEDBs2jNraWlatWkWwMpvNrF27lu8LCwvDLyYmhoEmMjKS681kMlFTU0NUVBTCwKJjAMjKysJsNjNnzhy6uroIUBQFu92OJElomkawKisrw2w2k52djZ/D4aCuro4ZM2bQ3t5Oeno6ZrMZg8GAcPUiIyMR+o+srCzMZjNz5syhq6uLAEVRsNvtSJKEpmkEq7KyMsxmM9nZ2fg5HA7q6uqYMWMG7e3tpKenYzabMRgMCNcmMjISYeDRMQDIskxMTAwWi4WHHnqISZMmUVVVhZ+iKNjtdiRJwuv1EmwaGxvZuXMnLpeLEydOkJqail9tbS0pKSnYbDZSUlLYsGEDgjCQyLJMTEwMFouFhx56iEmTJlFVVYWfoijY7XYkScLr9RJsGhsb2blzJy6XixMnTpCamopfbW0tKSkp2Gw2UlJS2LBhA4Ig/DAdA8DkyZNpbW3FbDbT3NxMQUEBWVlZGI1GVq9ezbRp03C5XOj1eoJJc3MzGzduxOFwEBkZyauvvsrQoUNJTU3Fz2KxUFlZSXx8PIIw0EyePJnW1lbMZjPNzc0UFBSQlZWF0Whk9erVTJs2DZfLhV6vJ5g0NzezceNGHA4HkZGRvPrqqwwdOpTU1FT8LBYLlZWVxMfHIwjCj9MxQDzxxBOsXLkSv7/97W/ExMRQU1PDkSNHmDBhAkePHiXYnDx5kg8//JDu7m4Ctm7dytChQ0lNTUUQBronnniClStX4ve3v/2NmJgYampqOHLkCBMmTODo0aMEm5MnT/Lhhx/S3d1NwNatWxk6dCipqakIgnB5dAwQixcvprGxkby8PN5++21cLheRkZG4XC7ee+89ZFkm2MiyjKqqzJo1C03TCNi6dSuKoiAIA93ixYtpbGwkLy+Pt99+G5fLRWRkJC6Xi/feew9Zlgk2siyjqiqzZs1C0zQCtm7diqIoCIJweXQMILNmzaK6uhqXy8WlQkNDCSa1tbUkJyezbNkykpKSUFUVSZLQNI2A5ORkBOHnYNasWVRXV+NyubhUaGgowaS2tpbk5GSWLVtGUlISqqoiSRKaphGQnJyMIAiXR8cA8vvf/54vvviC8+fPE6x27NhBaWkpW7duJTY2lnHjxmE2m1FVFUmS8Hq9CMLPye9//3u++OILzp8/T7DasWMHpaWlbN26ldjYWMaNG4fZbEZVVSRJwuv1IgjCldExgISGhhIdHU1BQQHB6rnnnmPbtm1ERESwf/9+1qxZQ1dXFw888AAejwe9Xo8g/JyEhoYSHR1NQUEBweq5555j27ZtREREsH//ftasWUNXVxcPPPAAHo8HvV6PIAhXRscAU1JSwo033kiw+u677/D5fKSmppKUlMTChQtZs2YNx48fx2g0Igg/RyUlJdx4440Eq++++w6fz0dqaipJSUksXLiQNWvWcPz4cYxGI4IgXDkdA0xERARLliwhWFRUVGA2m8nIyMDv/vvvZ9q0aSQlJbFw4UL8zp07R1hYGILwcxUREcGSJUsIFhUVFZjNZjIyMvC7//77mTZtGklJSSxcuBC/c+fOERYWhiAIV0eH8L/G4XDw1ltv4Xa76enpITU1lc2bNzN06FC2b99OS0sLy5cv59577yUiIgJBEPo/h8PBW2+9hdvtpqenh9TUVDZv3szQoUPZvn07LS0tLF++nHvvvZeIiAgEQbg6OoT/Nc8//zxOp5Phw4fT2dlJb28vqamp7Nq1C5vNRm5uLlarlY0bNyIIQnB4/vnncTqdDB8+nM7OTnp7e0lNTWXXrl3YbDZyc3OxWq1s3LgRQRCung7hJ9HS0sIjjzxCdXU1fl6vl/Pnz+OXk5ODoihUVlby3nvvMXnyZKZPn87OnTsZN24cgiD0Ty0tLTzyyCNUV1fj5/V6OX/+PH45OTkoikJlZSXvvfcekydPZvr06ezcuZNx48YhCMK10SFcdzNnziQ7O5u77rqLzZs346fX69m3bx89PT3s2bOHjIwM/G699VZeeuklBEHo32bOnEl2djZ33XUXmzdvxk+v17Nv3z56enrYs2cPGRkZ+N1666289NJLCILQd3QI11VmZiaJiYn89a9/xW63s2vXLgIiIiI4ffo0gwcPxufzUVRUxPz58xk1ahSCIPRfmZmZJCYm8te//hW73c6uXbsIiIiI4PTp0wwePBifz0dRURHz589n1KhRCILQd3QI182FCxeorq4mMzOTH1JUVMSdd95JaGgo0dHR9PT0kJaWhiAI/deFCxeorq4mMzOTH1JUVMSdd95JaGgo0dHR9PT0kJaWhiAIfUuHcN2cPXuWwYMH82P+9Kc/0d7eTlVVFa2treTk5CAIQv929uxZBg8ezI/505/+RHt7O1VVVbS2tpKTk4MgCH1Ph3DdhIaGEhISQktLCz/klltuobe3F7+QkBAEQej/QkNDCQkJoaWlhR9yyy230Nvbi19ISAiCIFwfOoTrasWKFTz88MP4fD6+75///CeRkZEIghBcVqxYwcMPP4zP5+P7/vnPfxIZGYkgCNeXDuG6SktLY9asWURHR1NTU4Nfb28vVquVpKQkhg8fjiAIwSUtLY1Zs2YRHR1NTU0Nfr29vVitVpKSkhg+fDiCIFxfOoTrLj8/n8LCQmw2G0ajEZPJxN13382GDRsQBCE45efnU1hYiM1mw2g0YjKZuPvuu9mwYQOCIFx/OoSfxAMPPEBTUxN///vfaW1tJT09HUEQgtsDDzxAU1MTf//732ltbSU9PR1BEH4aOoSf1KBBgxAEYWAZNGgQgiD8tHQIgiAIgiAEGR2CIAiCIAhBRocgCIIgCEKQ0SEIgiAIghBkdAiCIAiCIAQZHYIgCIIgCEFGhyAIgiAIQpDRIQiCIAiCEGR0CFfkwIEDbNu2DafTyQcffIAgCMHpwoUL/PnPf+bPf/4zf/7zn/F4PPz1r3/lu+++QxCE/k+HcFm+/vpr7r//fuLi4li0aBELFy5k3LhxWCwWBEEIPt999x2zZ89m9uzZzJ49G1mWmTZtGrfccgt/+ctfEAShf9MhXJYlS5bw9ttv89hjj/GPf/yDd955h7vvvpvt27ezbds2BEEITuPGjePNN9+kqqqK5557jm+//ZZHHnmEkydPIghC/6VD+I+6u7t59dVXGTNmDFu3biU6OprJkyfzyiuv8F//9V/89re/RRCE4PSrX/2KGTNmkJyczMqVK/n973/PmTNnKC0tRRCE/kuH8B+9++67+E2YMIFL3XvvvTz77LNIkoQgCAPD3XffjV9rayuCIPRfOoT/6JtvvsFv0KBBCIIwsP3iF7/A75tvvkEQhP5Lh/Af/fKXv8Tvf/7nf7jU2bNneffddxEEYeD49ttv8dPr9QiC0H/pEP6jqVOnMmTIEKqrqzl9+jQBL730EmazmYyMDARBGBj27t2LX3x8PIIg9F86hP9o2LBhrFu3jp6eHiRJ4tlnn+XJJ58kKysLvV5PRkYGgiAEp8OHD2O1WrFarTz00ENs2rSJO++8k0cffRRBEPovHcJlWb16NZs2beLLL78kOzubgoIC7rrrLt566y3uuOMOBEEITv/85z95+eWXefnll3nnnXdYtGgRdXV1DB48GEEQ+i8dwmV78sknOXXqFGfOnMHr9dLa2kp8fDyCIASfwYMHc/HiRS5evMjFixe5ePEiX331Fa+88grDhw9HEIT+TcfPmM/no6ysjKeeeoodO3Zw4cIFLsewYcMYOnQo/dn+/fuxWCzccMMN3H777axfvx7h8hw7dgyLxcKUKVO4/fbbWb9+PUL/1NjYSGNjI5fq7e2lpKSE1atXU1dXhyAIA5OOn7HMzEwOHz7MtGnTaG5uJjc3l4Fg+/btTJkyhe3bt+N37NgxcnJysFgsCP/esWPHmDJlCtu3b2f//v0cO3aMnJwcbr/9doT+5R//+AdPPvkkx48f51KPPfYY33zzDUlJSTz77LNUVVUhCMLAo+Nnqq2tjWPHjpGbm0t8fDxr164lJCSEgcBisfBDtm/fzv79+xF+nMVi4dixY3zfsWPHsFgsCP1DRUUFTzzxBLfddhuXev/99zlz5gwrVqxg6tSp2O12Xn75ZQRBGHh0/Ey1trYyduxYDh48yNq1a6mrq2PNmjUEu/379/PvOBwOhKuzfft2hP7hjjvu4M033+TOO+/kUsePH+e3v/0tAWPGjKG9vZ0LFy4gCMLAouNnqq2tjdraWqqqqjCZTLz66qvY7XZ+SGpqKoWFhQSDY8eO8e9ERUUh/Lhjx47xY6KiohD6B5PJhF6v5/vOnj3LkCFDCNDpdNxwww34fD6+LzU1lcLCQgRBCE46fqZuuOEGRowYwTPPPENycjIvvPACr776Kj6fj+9rbGzkiSeeIBg8+uijREVF8WPi4+MRflxCQgI/JiEhAaF/0+l0XLhwgUtdvHgRnU7H9zU2NvLEE08gCEJw0vEzNXr0aG655RYCDAYDN9xwA99++y3Bbtu2bfyQnJwcEhISEH7cunXrSEhI4PuioqJYt24dQv920003cebMGQK++uorBg0aREhICIIgDCw6fqZMJhP19fWcOnUKv/r6em6//Xb0ej3BLiEhgZqaGhISEoiKiiIqKoqcnBzWrVuH8O9FRUWxbds2cnJy8IuKiuLRRx+lpqaGqKgohP7NZDJRV1dHT08PfpWVlUyfPh1BEAYeHQPIsmXLuHDhAkePHmXMmDGMHTuWxsZGfkhERAS5ubk8/PDDLF++nJycHJ555hkGioSEBGpqavj000/59NNPWbduHcLliYqKYt26dVy8eJFPP/2Ubdu2ERUVhXD9LFu2jAsXLnD06FHGjBnD2LFjaWxs5EoZDAbWrVtHSkoKixcvZufOnWRnZyMIwsCjY4CwWCyEhISg0+lYunQpaWlplJeXY7Va+TEzZsxg3759PPfcc+zdu5cxY8YgCMJPy2KxEBISgk6nY+nSpaSlpVFeXo7VauU/yc3NZe7cuVxKlmX27dtHUVERu3btIjw8HEEQBh4dA0RbWxsbN27E5/Nx4sQJHn30UWJiYggLC+Ps2bP8GJ1Oh16vRxCE/x1tbW1s3LgRn8/HiRMnePTRR4mJiSEsLIyzZ89yNXQ6HXq9HkG4EseOHWP79u3s378fof/TMUDodDouXrzIJ598wi9/+UvCw8Px+/rrrwkJCUEQhP5Jp9Nx8eJFPvnkE375y18SHh6O39dff01ISAiC8FNYv349t99+OxaLhSlTpnD77bezf/9+hP5LxwAxb948pk6dSnJyMqmpqfT09DB58mRiYmIYMmQIgiD0T/PmzWPq1KkkJyeTmppKT08PkydPJiYmhiFDhiAI19v27dvJycnhUseOHWPKlCns378foX/SMUAsXryYiooK3nzzTVasWEF4eDhZWVlUVFQgCEL/tXjxYioqKnjzzTdZsWIF4eHhZGVlUVFRgSD8FBwOBz/G4XAg9E86glxFRQUxMTGMHTuWuXPncubMGQJkWUYQhP6poqKCmJgYxo4dy9y5czlz5gwBsiwjCD+V/fv382OOHTuG0D/pCGJer5f169ezfv163n33XR577DEWLlyIIAj9m9frZf369axfv553332Xxx57jIULFyII/xuioqL4MVFRUQj9k44gdvr0acLDw5k7dy4333wzy5cv58KFC/T09CAIQv91+vRpwsPDmTt3LjfffDPLly/nwoUL9PT0IAg/tYSEBH5MWloaQv+kI4idO3eOX/ziF1xqyJAhXLx4EUEQ+q9z587xi1/8gksNGTKEixcvIgg/tW3btpGQkMD35eTkkJCQgNA/6RAEQRCEn7mamho+/fRTcnJy2LZtGzU1Naxbtw6h/9IxAHR3d9Pd3U13dzd+XV1ddHd3093dTXd3N4Ig9E/d3d10d3fT3d2NX1dXF93d3XR3d9Pd3Y0g/JSioqJYt24d/x978AJjVXUo/v87p8VCS45Eqlia1rUnxrFDVTSaDAWZtRgupbSKTLUTaSt7hzRGL9Xro8qtj712pYkPWm7qhIst170P6miq0KEh1IzoXqQiB4+oRZzbMS1rIQVsRplefKCAnH9OmslvMv8Z3oWZYX8+vu8jpSQzsOUY5Do7O2loaKChoYGGhgY++ugjrr32WhoaGmhoaGDq1KlkMpmBp7Ozk4aGBhoaGmhoaOCjjz7i2muvpaGhgYaGBqZOnUomk8n0J8cgVl1dTXt7O+3t7bS3t9Pe3k57ezvt7e20t7fT3t7Om2++SSaTGViqq6tpb2+nvb2d9vZ22tvbaW9vp729nfb2dtrb23nzzTfJZAY75xxRFKGUIooinHNkjo8cQ9iePXtYvHgxmUxmcNmzZw+LFy8mkxnMnHMopdBaY4xBa43neSRJQubY5RiCduzYwaxZsxg/fjyPPvoomUxmcNixYwezZs1i/PjxPProo2Qyg1kQBDjn6C0IApxzZI5NjiHi008/paWlhbq6OpRSVFVVsWbNGl555RUymcGmubmZ8ePHc/755xOGIUPZp59+SktLC3V1dSilqKqqYs2aNbzyyitkMoOVcw5jDP0xxpA5NjkGub///e/86Ec/ora2lkceeYS77rqLL37xiyxdupSvfOUrZDKDzbp160iShGKxSHt7Oy+++CJPP/00Q83f//53fvSjH1FbW8sjjzzCXXfdxRe/+EWWLl3KV77yFTKZwcw5x8Fs3bqVzLHJMYht2bKFyZMnU1NTw/r161m7di1XXHEFmSPjnMMYQ5IkGGPInFxjxozh4YcfZvjw4eRyOaZMmcKmTZsYSrZs2cLkyZOpqalh/fr1rF27liuuuIJMZqiQUnIw9fX1ZI5NjkHsrLPO4stf/jKPPvoo1113HVu3biVzZJxzKKVQShEEAUoplFJkTp5zzz2XCRMmUNHZ2cmSJUv4/ve/z1By1lln8eUvf5lHH32U6667jq1bt5LJDDW+79MXIQRSSjLHJscgNnLkSF544QWKxSLTpk1j1qxZjB8/nnfffZfOzk4yB+ecQymFc46ejDEEQUDm+Pv9739Pa2srra2ttLa2smrVKjZu3Ehftm/fTn19PQ8++CDnn38+h2vLli20trayadMmDmXLli20trayadMmetuyZQutra1s2rSJg9mwYQM7d+6kLxs2bGDnzp30NnLkSF544QWKxSLTpk1j1qxZjB8/nnfffZfOzk4ymaEgjmO01nQTQiClxFpL5tjlGALy+Tw33XQTr776KitXrmTcuHFceeWVTJw4kTiOyfTNOYdzjr4kSYJzjszx9b3vfY+HHnqIZcuWsWzZMpYuXYpSioaGBg4cOEC3jRs3MnnyZBYuXMi1117L4XriiSeYOHEiy5cvZ+bMmdxzzz3054knnmDixIksX76cmTNncs8999DtiSeeYOLEiSxfvpyZM2dyzz330Jf29nbq6+vZsGEDvbW3t1NfX8+GDRvoTz6f56abbuLVV19l5cqVjBs3jiuvvJKJEycSxzGnqubmZsaPH8/5559PGIZkBq8wDCmXy1hrsdaSpimZ4yPHEHPOOeewYsUKNm/ezC233MLSpUvJ9K1QKHAwzjkyjUJ9AAAAIABJREFUx99dd93FihUrWLFiBa2trfz1r39l/fr1LF++nIpt27Zx9dVXs3z5cmbMmMHh2r9/PzfccAPPP/88jz32GC+//DKLFi3irbfeorf9+/dzww038Pzzz/PYY4/x8ssvs2jRIt566y3279/PDTfcwPPPP89jjz3Gyy+/zKJFi3jrrbfoae/evcyePZsxY8bQ2969e5k9ezZjxozhcJ1zzjmsWLGCzZs3c8stt7B06VJORevWrSNJEorFIu3t7bz44os8/fTTZAY3IQSZ4yvHEDVs2DCuvvpq1q1bR6Zv9fX1HIwQgsy/3plnnkl1dTUff/wxFQ899BDbt29n8uTJ5PN58vk8t99+O+3t7cybN4958+Yxb9485s2bx7x585g/fz4Vzz77LKNHj6a2tpaKM888k+nTp9PW1kZvzz77LKNHj6a2tpaKM888k+nTp9PW1sazzz7L6NGjqa2tpeLMM89k+vTptLW10dNPf/pTZs6cyQUXXEBvP/3pT5k5cyYXXHABR2rYsGFcffXVrFu3jlPRmDFjePjhhxk+fDi5XI4pU6awadMmMieXcw7nHJmBI8cgtmXLFurq6qirq6Ouro66ujrq6uqoq6ujrq6Ouro6vvGNb5Dpm+/79EcIgRCCzPH32muvsWbNGtasWUNbWxvz58/n7bffZvLkyVT86le/Yu/evezevZvdu3eze/duFi5cyKG89957XHTRRfR0+umn88Ybb9Dbe++9x0UXXURPp59+Om+88QbvvfceF110ET2dfvrpvPHGG3Rbu3YtxhiiKKK3tWvXYowhiiL6s2XLFurq6qirq6Ouro66ujrq6uqoq6ujrq6Ouro6vvGNb3AqOvfcc5kwYQIVnZ2dLFmyhO9///tkTg7nHEopPM/D8zw8zyOKIjInX45Brquri3POOYdf/vKXtLS00NLSQktLCy0tLbS0tPD444+T6Z+1lt6EEFhryfxrPPDAA1x77bVceeWVzJgxg87OTorFIueccw4HU1tbS3NzM83NzTQ3N9Pc3ExzczP3338/Ffv37yeXy9FTLpfjwIED9LZ//35yuRw95XI5Dhw4wP79+8nlcvSUy+U4cOAAFV1dXVx//fW0tLTQW1dXF9dffz0tLS0cSldXF+eccw6//OUvaWlpoaWlhZaWFlpaWmhpaeHxxx9nqPn9739Pa2srra2ttLa2smrVKjZu3Ehftm/fTn19PQ8++CDnn38+h2vLli20trayadMmDtezzz5Lb+3t7bS2trJu3TpOVc45lFIYY+jmnENrTRRFZE6uHINYdXU1r7/+Oj/4wQ+46667mD17NitXruSMM86gurqa6upqqquryfRPCEG5XCZNU+I4Jk1TrLVk/nWeeuopOjs7+cc//sGVV17Jn//8Z6qrqzmUjRs30tjYSGNjI42NjTQ2NtLY2MicOXOoGD58OPv376enAwcOMGzYMHobPnw4+/fvp6cDBw4wbNgwhg8fzv79++npwIEDDBs2jIo77riDiy++mL/85S+sXr2azs5ONm7cyKZNm7jjjju4+OKL+ctf/sLq1avp7Oxk48aNbNq0iZ6qq6t5/fXX+cEPfsBdd93F7NmzWblyJWeccQbV1dVUV1dTXV3NUPO9732Phx56iGXLlrFs2TKWLl2KUoqGhgYOHDhAt40bNzJ58mQWLlzItddey+F64oknmDhxIsuXL2fmzJncc889HMp9993H3Llz6emmm27i29/+NsuXL+ff//3fufzyy/n444851RQKBZxz9EVrTebkyjHIjRgxgiuuuII0TVmzZg2jR4/m29/+NpdffjmFQoGPPvqIzKFJKfF9HyklmRPjtNNOY9myZbzzzjvcfPPNHMrYsWNpamqiqamJpqYmmpqaaGpqYtasWVSMHTuWjRs30lNnZycTJ06kt7Fjx7Jx40Z66uzsZOLEiYwdO5aNGzfSU2dnJxMnTqTi7LPP5v3332fx4sUsXrwY5xx/+MMfWLNmDWeffTbvv/8+ixcvZvHixTjn+MMf/sCaNWvobcSIEVxxxRWkacqaNWsYPXo03/72t7n88sspFAp89NFHDEV33XUXK1asYMWKFbS2tvLXv/6V9evXs3z5ciq2bdvG1VdfzfLly5kxYwaHa//+/dxwww08//zzPPbYY7z88sssWrSIt956i7689957BEHAQw89RE+vv/46v/71r3nllVd47LHHeP311/m///s/nnjiCU41xhgOJkkSMidPjiFk5MiRXHfddaxbt45nnnmGzZs3c+mll5LJDFQjR47kkUce4de//jV//OMfOZgvfelLNDU10dTURFNTE01NTTQ1NXHVVVdRUV9fT8Xq1aup2Lx5M2vWrGHq1KlUbNiwgW3btlFRX19PxerVq6nYvHkza9asYerUqdTX11OxevVqKjZv3syaNWuYOnUqFffddx+rVq1i1apVrFq1issuu4y7776bW2+9lfvuu49Vq1axatUqVq1axWWXXcbdd9/NrbfeysGMHDmS6667jnXr1vHMM8+wefNmLr30Uk4FZ555JtXV1Xz88cdUPPTQQ2zfvp3JkyeTz+fJ5/PcfvvttLe3M2/ePObNm8e8efOYN28e8+bNY/78+VQ8++yzjB49mtraWirOPPNMpk+fTltbG3255557OPPMM/mf//kfeho9ejSrVq1i9OjRdDvvvPN4++23OdUIITgYIQSZkyfHELJnzx5Wr17NlClTmDx5Ms45Vq9eTSYzkE2dOpXrrruOuXPnsnfvXo5WLpfj8ccfZ+7cuTQ0NDBp0iQKhQJjxoyh4u6776atrY2KXC7H448/zty5c2loaGDSpEkUCgXGjBlDLpfj8ccfZ+7cuTQ0NDBp0iQKhQJjxozhX2XPnj2sXr2aKVOmMHnyZJxzrF69mqHotddeY82aNaxZs4a2tjbmz5/P22+/zeTJk6n41a9+xd69e9m9eze7d+9m9+7dLFy4kEN57733uOiii+jp9NNP54033qAvzc3NPPjgg3zhC1+gp6985StMnTqVbn/5y19YtWoVs2bN4lRTX19Pf4QQSCnJnDw5Brk9e/awatUqpkyZwvjx41m8eDFLly6lo6ODp59+GiEEmcxA8fHHHzNjxgx6KxQKvPXWW5x22mkcC6UUO3fuZOXKlezatYtrrrmGbs899xxz586lm1KKnTt3snLlSnbt2sU111xDN6UUO3fuZOXKlezatYtrrrmG/qxatYqrrrqKvqxatYqrrrqKvuzZs4dVq1YxZcoUxo8fz+LFi1m6dCkdHR08/fTTCCEYih544AGuvfZarrzySmbMmEFnZyfFYpFzzjmHg6mtraW5uZnm5maam5tpbm6mubmZ+++/n4r9+/eTy+XoKZfLceDAAfqSy+U4lO3bt9PQ0MA999zD+PHjOdX4vo+Ukt6EEKRpSubkyjGIbdmyhfHjx7NgwQJ+9rOfsX79epYtW8aoUaPYtWsXu3btYteuXWQyp5qRI0eSy+U4HCNHjiSXy9GXkSNHksvlON62bNnC+PHjWbBgAT/72c9Yv349y5YtY9SoUezatYtdu3axa9cuhqKnnnqKzs5O/vGPf3DllVfy5z//merqag5l48aNNDY20tjYSGNjI42NjTQ2NjJnzhwqhg8fzv79++npwIEDDBs2jKNRKpW45JJLuPnmm7nrrrs4VaVpitYarTVSSrTWpGmKEILMyZVjCOjq6mLu3LlMmDCBCRMmMGHCBCZMmMCECROYNGkSmUxmYOrq6mLu3LlMmDCBCRMmMGHCBCZMmMCECROYNGkSQ9lpp53GsmXLeOedd7j55ps5lLFjx9LU1ERTUxNNTU00NTXR1NTErFmzqBg7diwbN26kp87OTiZOnMiRWrNmDd/85jf57//+b2699VZOdWEYEoYhaZoShiFCCDInX45BrLq6mo6ODjo6Oujo6KCjo4OOjg46Ojro6Oigo6OD9vZ2MpnMwFJdXU1HRwcdHR10dHTQ0dFBR0cHHR0ddHR00NHRQXt7O0PdyJEjeeSRR/j1r3/NH//4Rw7mS1/6Ek1NTTQ1NdHU1ERTUxNNTU1cddVVVNTX11OxevVqKjZv3syaNWuYOnUqFRs2bGDbtm0cypYtW2hsbGTZsmV85zvfYe/evezdu5f9+/eTyQwkOTKZTCZz0kydOpXrrruOuXPnsnfvXo5WLpfj8ccfZ+7cuTQ0NDBp0iQKhQJjxoyh4u6776atrY1DWbx4Me+//z5XXHEFn/vc5/jc5z7H5z73Of7jP/6DwcI5R5IkRFGEMQbnHEmSEEURxhgqnHMkSUIURRhj6Mk5R5IkRFFEFEVEUUSSJERRRJIkBEFAFEVEUUQURfTHOYcxhiiKiKKI/jjnSJKEKIowxnAwzjmSJCGKIowxnMpyZDKZTOaE+Pjjj5kxYwa9FQoF3nrrLU477TSOhVKKnTt3snLlSnbt2sU111xDt+eee465c+fS24wZM9i+fTvdFi5cSLlcplwuUy6XKZfLlMtlmpubGQyiKMLzPIIgQGuNUgrP8wiCAK01Sik8z8PzPIIgQGuNUgqlFBXOOZRSBEGA1hqtNVprgiBAa00QBCRJgtYarTVaa6qqqjDG0JNzjiAIUEqhtUZrTVVVFcYYenLO4XkeQRCgtUYphed59CWKIjzPIwgCtNYopQiCgFNVjkwmk8kMKSNHjiSXy3GqSZIErTWH4pyjN2MMSimUUjjnOFJKKZxzdAuCAGMMvSmlMMZQ4ZzD8zx6c87heR49JUmC1prekiQhiiJORTkymUwmkxkCCoUCx8IYg3OOo2WMocI5hzGG/hQKBSqcc/THOYdzjm6FQoH+OOc4FeUYxF577TV++MMfUnH77beze/duMpnMwPfaa6/xwx/+kIrbb7+d3bt3k8kcK+ccJ9PWrVupcM5xOAqFAgfjnKObc47+GGM4FeUYxD772c/y9ttvs23bNl5//XW2b9/Ojh072LFjBzt27GDHjh3s2LGDTCYzsHz2s5/l7bffZtu2bbz++uts376dHTt2sGPHDnbs2MGOHTvYsWMHmcyRkFJyMtXX11MhpUQIQX+EEFTU19dzuKSU9EcIwakoxyB2wQUXcMYZZ3DNNdewbds2giCgsbGRxsZGGhsbaWxs5OqrryaTyQwsF1xwAWeccQbXXHMN27ZtIwgCGhsbaWxspLGxkcbGRq6++moymSMxZ84cjkUcx0gpORpCCKSUdPN9n74IIZgzZw4Vvu8jpaQvQgiklHSbM2cO/ZkzZw6nohyD3O9+9zuKxSIXXnghbW1tFItFisUixWKRYrHISy+9RCaTGXh+97vfUSwWufDCC2lra6NYLFIsFikWixSLRV566SUymSMhpSRNU3oSQiCEoCchBD0JIdBa4/s+cRwjpeRICCFI05SewjBEa01PQgjSNEUIQbc4jpFS0pMQAmstPUkpSdOUnoQQaK3xfZ9TUY4h4umnn+aDDz5g5syZTJkyhRkzZtDW1kYmkxnYnn76aT744ANmzpzJlClTmDFjBm1tbWQyR0NKSblcxlpLmqZYa7HWYq0ljmPSNMVaS7lcxlpLmqZYawnDkAohBGmaYq0ljmPSNCWOY6y1xHGMtZY4jknTlDiOSdMUay1CCHoLwxBrLWmakqYp1lqEEPQkhCBNU6y1xHGMtRZrLX2RUlIul7HWkqYp1lrCMORUlWOIePnll1FKcf7557No0SKmT5/ObbfdxqJFi8hkMgPXyy+/jFKK888/n0WLFjF9+nRuu+02Fi1aRCZztIQQSCnpJoTA932klHQTQiClpC9CCHzfR0qJ7/sIIfB9HyEEvu8jpcT3faSUHIwQAiklUkoORgiB7/sIITgUIQRSSk51OYaIO++8kxUrVvDAAw9w0UUXcdNNN/HGG2+wZMkSMpnMwHXnnXeyYsUKHnjgAS666CJuuukm3njjDZYsWUImk8n0J8cQ8cEHH3DeeefR29lnn80HH3zAwfzjH/9gwYIFZDI9JUmCUoqqqiqUUgRBgFIKz/NQSmGMIXPsPvjgA8477zx6O/vss/nggw84Un/605945plneOaZZ3jmmWd48cUXyRwfzjmCIMDzPDzPI4oiTibnHEEQ4HkenucRRRG9GWMIgoCqqio8z8PzPIIgIEkSoihCKYXneQRBgDGGblEUoZTC8zyUUgRBgFIKz/NQSuF5HkopPM9DKUUQBCilqKqqwvM8oigiCAKUUnieh1IKz/MIggClFJ7noZQiSRIyRyfHEDF69GhWr15NT1u3buXdd99l5MiRHMy9997LihUryGS6RVFEEAQYY6gwxpAkCcYYnHMYY1BKYYwhc2xGjx7N6tWr6Wnr1q28++67jBw5kiNVKBR47rnnaG9vp729nbfffpvMsXPOoZQiSRKcczjn0FqjlOJkcM6hlCJJEpxzOOfQWqOUoluSJCilSJKECucczjmSJCEIArTWGGNwzpEkCUopjDFEUYTWGmMMzjmMMSRJgjEG5xzGGJxzGGNwzmGMIUkSjDFUOOfQWpMkCcYYnHMYY3DOkSQJxhiccxhjCIKAJEnIHLkcQ8Rvf/tb7rjjDqZMmUJjYyPTp09n2rRpLFiwgIP53e9+x4gRI8hkujnn0FpzOJRSZI7Nb3/7W+644w6mTJlCY2Mj06dPZ9q0aSxYsICj8ec//5n//M//5N577+Xee+9l9uzZZI5dEAQ45+jNGEMURZxoQRDgnKM3YwxRFFERBAFHSimF1poTKQgCMkcuxxCRz+fZvHkzCxcuZPjw4dx0002sX7+eWbNm0Z9t27axbNky7rzzTg7l4YcfJnNqMMZwJJxzZI5ePp9n8+bNLFy4kOHDh3PTTTexfv16Zs2axZH69NNP2bZtG88//zy33norzc3NfPLJJ/Tn4YcfJnNozjmMMfTHOceJ5JzDGEN/nHM45xhMkiQhc2RyDCHDhg3jkksuoaWlhRkzZnDGGWdwMD/5yU9YsGABw4cP51B+/OMfk8n0xTlH5tgMGzaMSy65hJaWFmbMmMEZZ5zB0di0aRPDhg1j5MiRXHHFFbzxxhvMmzeP/vz4xz8mc2hCCA7GOceJJITgYJxzOOcYTIQQZI5MjlPU4sWLmTx5MuPGjSOT6cn3fQ6XEAIpJZmB4eKLL+bVV1+lqakJpRT/9V//xbp16+js7CRzbHzfpz9SSk403/fpj5QSKSVCCI6UEIITTQiBlJLMkclxivr973/P0qVLueSSS5g0aRIffvghl1xyCfv27SOT8X2fQxFC4Ps+mYFj586d/O///i/dRowYwWc+8xk+/PBDMscmDEP6IoQgDENOtDAM6YsQgjAMqYjjmCMhhCCOY3zf50TyfZ/MkcsxRGzYsIFPP/2Uw/Xss8/y6quv8uqrr/Liiy/yhS98gVdffZVhw4aRycRxjNYaKSVCCKSU+L6PlBIhBL7vE4YhYRiSOTYbNmzg008/5Xj461//ys0338wnn3xCRVtbG1/60pcQQpA5NkIIrLVorakQQuD7PtZaTgYhBNZatNZUCCHwfR9rLd2klKRpipSSCiEEQgh838dai9YaKSVCCHzfJ01TpJTEcYzWGiklQgiklPi+T4UQAiklQgiklAghkFKitaabEALf99FaUyGEoEIIge/7SCkRQiClRGtNGIZkjlyOIeLmm2/mb3/7G5nM8RKGIWmaYq0lTVPiOCZNU6y1xHGM7/tkjt3NN9/M3/72N46HSZMm8W//9m9861vfYu7cuSxcuJCHH36YzPEhhCAMQ8rlMtZa4jjmZBJCEIYh5XIZay1xHNOblJI0TSmXy1hrsdYSxzFCCMIwJE1TrLXEcYwQgm5hGJKmKdZa0jQljmPK5TLWWtI0xVpLmqZYa0nTlDAMKZfLlMtlrLXEcUwYhpTLZay1lMtlrLXEcUyaplhrSdOUMAzJHJ0cQ8R3vvMd4jhmz549HKnPf/7zvPrqq2QymRPvO9/5DnEcs2fPHo6Hn/zkJzz33HM0NzfT1tZGTU0NmUxm6MkxRGzcuJEnn3yS8ePHU1tbS21tLbW1tYwbN45MJjNwbdy4kSeffJLx48dTW1tLbW0ttbW1jBs3jqP1mc98hhEjRpA5OZxzJEnCsXDOkSQJzjkOh3OOJElIkgTnHP1xzuGcwxiDMYaenHMkSYIxhsPlnMMYgzGGCuccSZLgnCNJEowxJElCkiQ456hwzpEkCc45MkcvxxBRKBQolUqUSiWKxSLFYpFiscj69evJZDIDV6FQoFQqUSqVKBaLFItFisUi69evJzO4OOfwPA/P8wiCgKqqKpRSHAnnHFEU4XkeQRDgeR6e52GMoS/OOTzPw/M8giAgCAI8z8PzPIwx9OScw/M8PM9DKYVSiqqqKoIgIIoiPM8jCAKUUniehzGGg4miCM/zUEqhlKKqqgrP8wiCAM/zCIIApRRBEBAEAZ7n4XkenucRBAGe5+F5Hpmjk2OIyOfz7NmzB601vu8zYsQIWltbyefzZDKZgSufz7Nnzx601vi+z4gRI2htbSWfz5MZPJxzKKVwztGTMYYgCDhchUIBrTU9OecIggDnHD0551BK4ZyjN+ccQRDgnKPCOYfnefQlSRK01vTknEMphTGGviRJgtaaI+WcoyfnHJ7nkTlyOYaIP/3pT0yePBnnHFu2bOHDDz/k4Ycf5sYbbySTyQxcf/rTn5g8eTLOObZs2cKHH37Iww8/zI033khm8CgUCjjn6EuSJBwO5xxaa/rinMMYQ0/GGJxz9Mc5hzGGikKhwNEoFAr0pVAocLw450iShMyRyTFE3HLLLbS2trJixQoqRo0aRalUwhjDvn37yGQyA9Mtt9xCa2srK1asoGLUqFGUSiWMMezbt4/M4OCc42CccxyKc46DWbt2LT2tXbuWQ1m7di0VxhiOhnOOvhhjOJ7Wrl1L5sjkGCLef/99zj33XHobPXo0+/btI5PJDEzvv/8+5557Lr2NHj2affv2kRkchBD0RwiBEIJDkVJyMEIIeqqvr+dQhBBUCCE4GkII+iKE4HiaM2cOmSOTY4gYO3YsK1eupKc333yTXbt28fnPf55MJjMwjR07lpUrV9LTm2++ya5du/j85z9PZnCor6+nP0IIDpeUkr4IIaivr6cnKSUHI4Sgvr6eijlz5nA05syZQ1983+d4EUIghCBzZHIMEc888wz33nsvl19+OXv27GHKlCk0NjayaNEiMpnMwPXMM89w7733cvnll7Nnzx6mTJlCY2MjixYtIjN4SClJ05TehBCkacrhiuMYKSU9CSGI4xgpJT0JIUjTlL4IIYjjGCklFVJK4jimL0IIpJT0prVGSklfwjDE932OlRCCOI4RQpA5MjmGiGHDhtHe3s7SpUuZP38+v/jFLyiVSkybNo1MJjNwDRs2jPb2dpYuXcr8+fP5xS9+QalUYtq0aWQGFykl1lq01mitSdMUay1HQghBHMekaYrWmjiOsdYipaQvUkqstWit0VqjtSaOY9I0RUpJT77vY61Fa43v+2itSdMUay1pmpKmKVpr4jgmTVPCMORg4jjGWovWGq01aZqitUZrjdYarTVaa3zfR2tNHMdYa0nTFK01cRxjrUVKSebI5RhiampqCIKAiy++mHw+TyaTGRxqamoIgoCLL76YfD5PZnASQhCGIWEYIqXkaAghkFIShiG+73MoQgjCMCQMQ8IwxPd9hBD0RQhBGIbEcUwYhkgp6SalJAxDfN9HSsnhEEIQhiFhGCKlJAxDwjAkDEPCMCQMQ+I4JgxDfN9HCIGUkjAM8X2fzNHLMYTs3LmTIAiYMWMGs2bNYuvWrWQymYFv586dBEHAjBkzmDVrFlu3biWTyWQOJscQ0dbWhpSSigULFnDeeefxrW99i0WLFpHJZAautrY2pJRULFiwgPPOO49vfetbLFq0iMz/45wjSRKCICAIAqIo4mRyzpEkCUEQoJRCKUUURURRRBAEKKVQSqGUIggClFJEUcTBOOdIkoQgCFBKoZRCKYVSCqUUURRhjCFJEoIgQCmFUgqlFEopoigiSRKCIEAphVIKpRRKKZRSKKUIggClFEoplFIEQYBSCqUUSimCIEApRRRFBEGAUoogCFBKoZRCKYVSCqUUSimUUiiliKKIIAhQShEEAUoplFIopVBKEUURSZKglEIpRRRFGGNIkoQgCAiCgCiKyBy+HEPEfffdR2trK3Ecc8kll/DAAw/Q3t7OkiVLOHDgAJlMZmC67777aG1tJY5jLrnkEh544AHa29tZsmQJBw4cIAPOOYIgIAgCkiQhSRK01iilOBmccxQKBYIgIEkSjDEYY9Bao7UmSRKMMRhjMMaQJAnGGLTWeJ5HX5xzFAoFgiAgSRKMMRhjMMZgjMEYg9YapRRBEJAkCcYYjDEYYzDGoLUmCAKSJMEYgzEGYwzGGIwxGGNIkgRjDMYYjDEkSYIxBmMMxhiSJMEYg9aaJEkwxpAkCcYYjDEYYzDGYIzBGIMxBmMMWmuSJMEYQ5IkGGMwxmCMwRiD1pogCDDGYIxBa41SiiAISJKEJEnQWqOUInN4cgwR+/bto7q6mt7OOussPvnkEzKZzMC0b98+qqur6e2ss87ik08+IQOFQgFjDL0ZYwiCgBPNGIPWmqPhnCMIAnozxqC15lRnjCGKIjKHlmOIuP7664miiAMHDtBt1apVCCEYMWIEmUxmYLr++uuJoogDBw7QbdWqVQghGDFiBBkwxjCQFAoFjkWSJPRWKBTI/JNzjsyh5RjEtmzZQk1NDTU1Ndx///0sX76cr33ta1x66aWMGzeO2267jTfffJNMJjOwbNmyhZqaGmpqarj//vtZvnw5X/va17j00ksZN24ct912G2+++SaZf3LO0R9jDCeac45jZYyhJ+ccmX8yxpA5tByDWHV1NaVSiVKpRKlUolQqUSqVeOGFF1i/fj2lUgljDJnjzzlHkiREUcThcM7Ls+HBAAAgAElEQVSRJAlRFGGMIUkSoijCOUeFc44kSYiiiArnHEmSYIwhSRKSJCFJEowxdHPOkSQJSZIQRRHGGJIkwRiDc44kSYiiiCRJiKIIYwxJkpAkCQfjnMMYQ5IkGGM4XM45kiQhiiKSJMEYQ4VzjiRJiKII5xxJkhBFEQfjnCNJEqIo4kRwzpEkCVEUcSJUV1dTKpUolUqUSiVKpRKlUokXXniB9evXUyqVMMaQ+ScpJf0RQnCiSSk5FkIIpJT0JKUk809CCDKHlmOQy+fz5PN58vk8+XyefD5PPp8nn8+Tz+fJ5/Nkjq8oivA8jyAI0FpTVVWFMYb+JEmC53kEQYDWGqUUQRCgtcbzPDzPw/M8giBAa01VVRWe5xEEAUopgiAgCAKCIEAphed5eJ6H53kEQUAQBGitUUoRBAFKKTzPIwgCtNYEQYDWGqUUQRAQBAFVVVUYY+jNOYdSCqUUQRCglKKqqgpjDAeTJAme5xEEAVprgiBAKUVVVRWe5xEEAVprPM8jCAK01lRVVWGMobcoivA8jyAI0FpTVVVFkiT8q0RRhOd5BEGA1pqqqiqSJOFfLZ/Pk8/nyefz5PN58vk8+XyefD5PPp8nn8+T+ac5c+bQFyEEYRhyooVhyNESQuD7Pr2FYUgGhBCEYUjm0HIMES+++CKXXXYZtbW11NbWUltbS21tLePGjSNz/CRJgtaa3pRSGGPozRhDEAQcjHOOI+GcwznHsVJKYYyhm3MOpRTOOXpTSmGMoS/GGIIg4GgopTDG0C1JErTW9BYEAcYYjrckSdBa01sQBBhjOBFefPFFLrvsMmpra6mtraW2tpba2lrGjRtH5p+klKRpipSSbkII4jhGSsmJJoTAWouUkp6EEEgp6Y8QAt/3CcOQ3oQQWGuRUtIfIQS+7yOlpC9CCKSUHA9CCI6EEIKDEULQkxAC3/eRUtJNCEEcx0gpyRxajiHizjvvZP78+bz00ksUi0WKxSLFYpH169eTOX4KhQL9KRQK9LZ27VoGskKhQDfnHM45+lMoFOjL2rVrORaFQoFuhUKB/hQKBY63QqFAfwqFAifCnXfeyfz583nppZcoFosUi0WKxSLr168n8/9IKUnTFGst5XIZay1SSk4WIQRpmmKtxVqLtRZrLWmaUi6XsdZircVaS7lcJk1TrLWEYUh/hBCkaYq1Fmst1lqstaRpirUWay1xHJOmKdZarLVYa7HWYq3FWkuappTLZdI0xVqLtRZrLdZayuUy1lqstaRpirUWay3WWqy1WGspl8tYa7HWUi6XsdZSLpex1mKtxVqLtRZrLdZarLVYa7HWYq0lTVOstVhrsdZircVai7WWcrmMtRZrLdZa4jgmTVOstZTLZay1SCnJHJ4cQ0S5XOab3/wmo0aNIp/Pk8/nyefz5PN5MsePMYb+GGPozRjDQGaMoVuhUOBoGGM4FsYYuhlj6I8xhuPNGEN/jDGcCOVymW9+85uMGjWKfD5PPp8nn8+Tz+fJ/P8JIRhIhBAIIRBC0JMQAiEEQggqpJQcLiEEQgiEEAghkFIihKAnIQRCCIQQCCEQQtCTlBIhBEIIhBAIIagQQiCEQEqJEAIhBEIIhBAIIagQQtBNCEGFEAIhBEIIhBAIIRBCIIRACEGFEAIpJUIIhBAIIRBCIISgmxACIQQ9CSHIHLkcQ8Stt97KkiVL2LdvH5l/HSEE/ZFS0psQgoFMSkm3+vp6DkYIQV+EEBwLIQTdhBD0RwjB8SalpD9CCE6EW2+9lSVLlrBv3z4yg5NzjgrnHM45ujnncM7RzTlHhXOOCucczjmccxwO5xzOOZxzdHPO0ZNzDucczjl6cs5R4ZyjwjlHT845KpxzOOfo5pzjeHLOkTk+cgwRX/3qV/nNb37D17/+dWpqaqipqaGmpoba2loyx4/v+/RFCMGcOXPobc6cOQxUQgjmzJlDN9/36Y8Qgvr6evoyZ84cjpYQgjAM6eb7Pv0Jw5DjLQxD+jNnzhxOhK9+9av85je/4etf/zo1NTXU1NRQU1NDbW0tmYHNOUcURXieR1VVFZ7n4XkenudRVVWF53l4nkdVVRWe5+F5HlVVVXieR1VVFZ7n4XkenufheR5RFNEX5xxKKTzPw/M8PM/D8zyUUnieh+d5KKVQSuF5Hp7n4XkenuehlEIphed5VFVV4XkeVVVVeJ5HVVUVnuehlMLzPKqqqvA8D8/z8DwPpRSe51FVVYXneSRJwtFyzqGUwvM8qqqq8DwPYwyZo5djiLjlllv4+c9/zoYNGyiVSpRKJUqlEsVikczxE4Yhvu/TkxAC3/eRUtKblJI0TTkYIQRHQgiBlJJjIYTA932klPRkraU3IQS+7yOlpC9SStI05UgJIfB9Hykl3cIwxPd9etNaI6XkeJNSEscxvWmt8X2fE+GWW27h5z//ORs2bKBUKlEqlSiVShSLRTIDl3OOIAjQWtObc47enHMcjHMOrTVRFNGTcw7P8zDG0JNzDmMMFc45jDEYY+jJOYcxBmMM/XHOYYyhN+ccxhi6OecIgoAkSThSzjmUUhhj6OacQymFMYbM0ckxRJTLZWbMmMGoUaPI5/Pk83ny+Tz5fJ7M8RXHMdZatNbEcYy1ljAM6Y+UEmstaZoSxzFpmpKmKXEck6Yp1lqstWitieOYcrmMtRatNXEcE8cxcRyjtSZNU6y1pGmKtZY4jknTlDiOSdMUrTVxHGOtJU1T4jgmTVPiOCZNU7TWxHGMtZYwDOlNCEG5XMZai9aaOI6x1hKGIQcjpcRaS5qmxHGM1po4jimXy1hr0VoTxzHWWrTWxHGMtZYwDOktjmOstWitieOYcrlMGIb8q/i+j7UWrTVxHFMulwnDkBOlXC4zY8YMRo0aRT6fJ5/Pk8/nyefzZAYu5xzGGI43rTU9BUHAQBIEAUcqiiKcc/SlUCiQOTo5hogbb7yRBx98kE8++YTMv54QgjAM8X2fwyGEQEqJ7/tIKZFS4vs+UkoqhBCEYYjv+1QIIQjDEN/38X0f3/cJwxApJd2EEPi+j5QS3/eRUhKGIb7vI4RASonv+0gp8X0fKSVhGOL7PocihCAMQ3zf53AJIZBS4vs+YRji+z4VQgjCMMT3fYQQhGGI7/scjBCCMAzxfZ8TQQhBGIb4vs+JduONN/Lggw/yySefkBk81q5dy7+KMYZuzjkGGuccR8I5R3+SJCFzdHIMEcuXL+fJJ5/kwgsvpKamhpqaGmpqaqitrSWTyQxcy5cv58knn+TCCy+kpqaGmpoaampqqK2tJTNwnXPOOZyqhBAcL0IIMkcnxxBRKBQolUqUSiVKpRKlUolSqUSxWCSTyQxchUKBUqlEqVSiVCpRKpUolUoUi0UyA5fv+/wrCCGQUtJNSslAIoTgSEkp6Y+UkszRyTFEdHV10dXVRVdXF11dXXR1ddHV1UVXVxeZTGbg6urqoquri66uLrq6uujq6qKrq4uuri4yA1scxxxPQgjSNKWnOI6RUjIQCCFI05QjFYYhUkp6E0IQxzGZo5NjiLjzzjuZPXs2s2fPZvbs2Xz3u99l2rRp3HDDDWQymYHrzjvvZPbs2cyePZvZs2fz3e9+l2nTpnHDDTeQGdh838dai9YaKSW+7yOlxPd9tNZIKZFS4vs+WmuklPi+j9YaKSVSSnzfR0qJ1po0TRFC0Fuapmit0VojpURKie/7aK2RUuL7PnEco7VGSomUEiklvu8TxzFaa6SU+L6PlBLf99FaI6VEa43WGq01vu8jpURKidaaOI7RWiOlRGtNmqYIITgaaZqitUZrje/7xHGMtZbM0csxRDz11FOsW7eOdevWsW7dOl555RWeeuophg8fTiaTGbieeuop1q1bx7p161i3bh2vvPIKTz31FMOHDycz8AkhCMOQNE2J45g0TYnjmDAMSdOUNE2J45gwDEnTlDiOCcOQNE1J05Q4jknTlDAMEULQnzAMCcOQNE1J05Q4jgnDkDRNieMY3/cJw5A0TUnTlDRNieMY3/cJw5A0TYnjmDRNieOYMAxJ05QwDAnDkDAMieOYNE1J05QwDPF9nzAMSdOUMAwRQnAswjAkDEPiOMb3fTLHJscQdvHFF/POO++wZ88eMpnM4HHxxRfzzjvvsGfPHjKZTKYvOYawrVu38t5773HaaaeRyWQGj61bt/Lee+9x2mmnkRm4nHMYY4iiiCiKiKKIIAiIogjnHD0550iShCiKiKKIKIqIoghjDEmSEEURSZIQRRHGGJxzJElCFEVEUUQQBERRRBRFBEFAFEVEUUQQBARBQBAERFFEEAREUUQQBERRRJIkRFGEMYYoioiiCGMM3ZxzJElCFEUkSUIURRhjiKKIKIoIgoAoioiiiCiK6OacI0kSoijCGMNA45wjSRKiKCKKIqIoYqjJMURMmzaN2tpaamtrqa2tpba2lmn/X3vwAxt1fTdw/M2vz3HcyTN4OolPIDxeDeTTSHCPfbSWCk/vSiGsw1T+dDMXsFegDxqKVUMpuIyerOB48GFGG1gH7MownaQB5goG97Qe5AopHSt2J4bPU57ridmIg9XKaLXSHk/uSZpcGlBQQa58X6/Zs1myZAkpKSkYhnF7mj17Nvfffz/3338/999/P/fffz+zZ89myZIlpKSkYNyeotEoHo8Hj8eD3+/H7/fj9/upra3F7/eTlpbG4cOHiYtGo6SlpVFcXIzf78fv9+P3+/H7/Xg8HoqLi/H7/RQXF+P3+/F4PKSlpVFcXIzf78fv91NbW4vf78fv91NbW4vf78fv91NbW0ttbS21tbX4/X5qa2vx+/3U1tbi9/spLi7G7/fj8Xjw+/34/X48Hg8ej4cXX3yRtLQ0iouL8fv9FBcX4/f78Xg8+P1+/H4/tbW1+P1+/H4/fr+fESNGUFxcTFpaGsXFxfj9fjweDx6Ph9tFNBolLS2N4uJi/H4/fr8fv9/PiBEjOHz4MMOFxTDxxhtv0NzcTHNzM83NzTQ3N/OnP/2JiooKDMO4fb3xxhs0NzfT3NxMc3Mzzc3N/OlPf6KiogLj9lVcXEw0GuWLeDweamtrSUtL43Zz+PBh/H4/X0VtbS1DHT58mOLiYr5t0WiUtLQ0rsXj8XD48GGGA4thIjU1ldTUVFJTU0lNTSU1NRW73Y5hGLe31NRUUlNTSU1NJTU1ldTUVOx2O8btKxqNcvjwYa7Hiy++yJ3i8OHDfNui0ShfZteuXQwHFkkuEokQiUSIRCJEIhEikQiRSIRIJEIkEiESiWAYxu0nEokQiUSIRCJEIhEikQiRSIRIJEIkEiESiWDcnqLRKNcrGo1i3Dq7du3iTmGRxCKRCF6vF6/Xi9frxev14vV68Xq9eL1evv/97zN37lwMw7i9RCIRvF4vXq8Xr9eL1+vF6/Xi9Xrxer18//vfZ+7cuRi3J7fbzfVyuVzcKVwuF9+2nJwcvozL5WI4sEhi9913Hy0tLbS0tNDS0kJLSwstLS38/ve/x+Fw4HA42L9/P4Zh3F7uu+8+WlpaaGlpoaWlhZaWFlpaWvj973+Pw+HA4XCwf/9+jNuX2+3my7hcLgKBAG63mztBUVER3zafz4fb7eZaXC4XRUVFDAcWw0xNTQ0PP/wwjz76KO+++y4igmEYt7+amhoefvhhHn30Ud59911EBOP2FQwGcbvdXIvL5SIQCOB2uwkEArjdbm4XLpcLv99PMBjkRrlcLgKBAIlcLhd+vx+fz8ftIBAI4Ha7GcrlchEMBnG5XAwHFsPExYsX8Xg8bN26lX379lFVVYVhGLe/ixcv4vF42Lp1K/v27aOqqgojOQSDQTo7OwkEAgSDQQKBAMFgkGAwSGdnJ263mziXy0UwGKSzs5NAIEAgECAQCBAIBLhy5QqdnZ0Eg0E6OzsJBAIEg0GuXLlCZ2cngUCAQCBAMBgkEAgQCAQIBAIEAgECgQCBQIBAIEAgECAYDBIIBAgEAgSDQYLBIJ2dnQQCATo7OwkGgwQCATo7O6msrMTtdnPlyhU6OzsJBoN0dnYSDAbp7OwkGAwSCAQIBoMEg0ECgQDBYJDOzk58Ph9Xrlyhs7OTYDBIZ2cnlZWV3C5cLhfBYJDOzk4CgQCBQIBgMEhnZycul4vhwmIYqKmp4eGHHyYrK4v29namTJmCYRi3v5qaGh5++GGysrJob29nypQpGMnF5XLh8/lwu934fD7cbjdut5urcblc+Hw+fD4fPp8Pn89HnMvlwu1243K58Pl8uN1u4lwuFz6fD5/Ph9vtxufz4fP58Pl8+Hw+fD4fPp8Pn8+Hz+fD7Xbj8/nw+Xy43W7cbjculwufz4fL5cLtduPz+RjK5XLhdrtxuVy43W5cLhdutxufz4fb7cbtduPz+XC73SRyuVy43W5uVy6XC5/Ph8/nw+12M9xYJDmPx8OWLVv4xS9+QXl5OV1dXXR1ddHV1UVXVxddXV0YhnH78Xg8bNmyhV/84heUl5fT1dVFV1cXXV1ddHV10dXVhWEYxrVYJLFIJMJf/vIX4p566immTZvGtGnTmDZtGtOmTWPatGlMnz6da/noo4949dVXWbt2Lb/5zW+IxWLcCtFolOLiYjweD2lpabz44osY36xoNEpxcTEej4e0tDRefPFFjNtHJBLhL3/5C3FPPfUU06ZNY9q0aUybNo1p06Yxbdo0pk+fzldx6dIltm7dytq1awmFQhiGMTxZJLH77rsPVUVVUVVUFVVFVVFVVJX333+fq7l06RLz58/nH//xH5k9ezZHjx5l7dq13GzRaBSPx0NtbS2HDx8mGo3i9/tJS0vD+GZEo1E8Hg+1tbUcPnyYaDSK3+8nLS0N4/Zw3333oaqoKqqKqqKqqCqqiqry/vvv81UsW7aMvr4+Zs2axcsvv0xDQwOGYQw/FneolpYWHnnkEYqLi/F4PGzcuJGGhgZutuLiYqLRKENFo1GKi4sxvr4XX3yRaDTKUNFolOLiYr4Nr732GsbNd/LkSXp6enjuuefIzc1l/fr17NixA+P28dprr2HcWq+99hrDkcUdKi8vjy1btjDof//3f/nud7/L1WRmZiIiiAgigoggIogIIoKIICKICCKCiCAiiAgigoggIogIx48f51pqa2sREUQEEUFEEBFEBBFBRBARRAQRQUQQEUQEEUFEEBFEBBFBRBARRAQRQUQQEUQEEUFEEBFEBBFBRBARRAQRQUQQEUQEEUFEEBFEBBFBRBARRAQRQUQQEUQEEUFEEBFEBBFBRBARRAQRQUQQEUQEEUFEEBFEBBFBRBARRAQRQUQQEUQEEUFEEBFEBBFBRBAR9uzZw7XU1tYiIogIIoKIICKICCKCiCAiiAgigoggIogIIoKIICKICCKCiCAiiAgigoggIogIIoKIICJUV1cjIogIIoKIICKICCKCiCAiiAgigoggIogIIoKIICKICCKCiCAiiAgigoggIogIIoKIICKICCKCiCAiiAgigoggIogIIoKI8Nprr5Hszp49S3p6OoOmTp1KR0cHsViMoTIzMxERRAQRQUQQEUQEEUFEEBFEBBFBRBARRAQRQUQQEUQEEUFEEBFEBBFBRBARRAQRQUQQEUQEEUFEEBFEBBFBRBARRAQRQUQQEUQEEUFEEBFEBBFBRBARRAQRQUQQEUQEEUFEEBFEBBFBRBARRAQRQUQQEUQEEUFEEBFEBBFBRBARRAQRQUQQEUQEEUFEEBFEBBFBRBARRAQRQUQQEUQEEUFEEBGqq6sREUQEEUFEEBFEBBFBRBARRAQRQUQQEUQEEUFEEBFEBBFBRBARRAQRQUQQEUQEEUFEEBFEBBFBRBARRAQRQUQQEUQEEUFEEBFEBBFBRBARRAQRQUQQEUQEEUFEEBFEBBFBRBARRAQRQUQQEUQEEUFEEBFEBBFBRBARRAQRQUQQEUQEEUFEEBFEBBFBRBARRAQRQUQQEUQEEUFEEBFEBBFBRGhtbWU4sjC4cOEC5eXlrF27lqvZvXs3qoqqoqqoKqqKqqKqqCqqiqqiqqgqqoqqoqqoKqqKqnLPPfdwLS6XC1VFVVFVVBVVRVVRVVQVVUVVUVVUFVVFVVFVVBVVRVVRVVQVVUVVUVVUFVVFVVFVVBVVRVVRVVQVVUVVUVVUFVVFVVFVVBVVRVVRVVQVVUVVUVVUFVVFVVFVVBVVRVVRVVQVVUVVUVVUFVVFVVFVVBVVRVVRVVQVVUVVUVVUFVVFVVFVVBVVRVVRVVQVVeWee+7hWlwuF6qKqqKqqCqqiqqiqqgqqoqqoqqoKqqKqqKqqCqqiqqiqqgqqoqqoqqoKqqKqqKqqCqqiqqiqqgqqoqqoqqoKqqKqqKqqCqqiqqiqqgqqoqqoqqoKqqKqqKqqCqqiqqiqqgqqoqqoqqoKqqKqqKqqCqqiqqiqqgqqoqqsnLlSpJdb28vdrudQZZlMWLECAYGBhhq9+7dqCqqiqqiqqgqqoqqoqqoKqqKqqKqqCqqiqqiqqgqqoqqoqqoKqqKqqKqqCqqiqqiqqgqqoqqoqqoKqqKqqKqqCqqiqqiqqgqqoqqoqqoKqqKqqKqqCqqiqqiqqgqqoqqoqqoKqqKqqKqqCqqiqqiqqgqqoqqoqqoKqqKqqKqqCqqiqqiqqgqqoqqoqqoKqqKqqKqqCqqiqqiqqgqqoqqoqqoKqqKqqKqqCqqiqqiqqgqqoqqoqqoKqqKqqKqqCqqiqqiqqgqqoqqoqqoKqqKqqKqqCqqiqqiqqgqqoqqoqqoKqqKqqKqqCqqiqqiqqgqqoqqoqqoKqqKqqKqqCqqiqqiqqgqqoqqoqqoKqqKqqKqqCqqiqqiqqgqqoqqoqqoKqqKqqKqqCqqiqqiqqgqqoqqoqqoKqqKqqKqqCqqiqqiqqgqqsru3bsZjizucNFolB/+8IcsWbKE/Px8bja32821uN1ujK/P7XZzLW63G2P4siyLWCxGoitXrmBZFoZhDC8Wd7ATJ06wePFifvKTn+D1erkVKisrcbvdDOVyuaisrMT4+iorK3G73QzlcrmorKzEGL7GjBlDT08Pg7q7u7HZbKSkpGAYxvBicYf6y1/+QmlpKa+++ioej4dbxeVyEQgE8Pv9xLlcLnw+H8FgEJfLhfH1uVwuAoEAfr+fOJfLhc/nIxgM4nK5MIavzMxMQqEQFy5cIG7//v3MmTMHwzCGH4s71K5du/j444954oknEBFEBBHhVnC5XFRWVnLlyhU6OzsJBAK4XC6Mb47L5aKyspIrV67Q2dlJIBDA5XJhDG+pqalUVlZSWFjI0qVLqa+vp7y8HMMwhh+LO9TatWtRVVQVVUVVUVUMw0huBQUFNDU1UV1dzVtvvcXdd9+NYRjDj4XxlQwMDHD58mUuX77MwMAAhnGjPvjgAxJFIhH6+vowvj7LsnA4HHwVHR0dDAwMYNx6vb29GLfOwMAAly9f5vLlywwMDJBsLIyvZP78+ZSWllJaWkp1dTWGcSMOHTrE5s2bGbR06VJqampYtGgRoVAI49a7ePEiXq+X3bt3s3jxYo4dO4Zx65w7d46cnBx6e3sxbo358+dTWlpKaWkp1dXVJBsL44bFYjEsy6KmpoaamhrKysowjOu1YcMG9u/fz6BgMEh6ejqbNm1i586dbNmyBePWO336NF6vl/Xr11NVVcUbb7yBcets2LCBiRMnYtwasVgMy7KoqamhpqaGsrIyko2FccPa29sZOXIkq1atory8nA8++ADDuF75+fls2rSJQX/84x+ZOnUqcd/5znf45JNPMG69zMxM5s6dywcffMCvf/1rHnzwQYxbY+fOneTn5zNu3DiMW6O9vZ2RI0eyatUqysvL+eCDD0g2FsZX8uijj7Jp0yYKCwspKSnBMK7Xgw8+SKLu7m7+4R/+gUH33nsvly9fxvh2hEIh/vznP2NZFsbN19HRwf/8z/+Qn5+PcWs9+uijbNq0icLCQkpKSkg2Fsb/a21tpbW1lUSXLl1i69atrF27llAoxKAHH3yQZ555hpSUFDIzM5kwYQK9vb0Yd6bW1lZaW1tJdOnSJbZu3cratWsJhUJ8kXHjxhGLxRgUjUax2WwYX19rayutra0kunTpElu3bmXt2rWEQiGGWrRoEdu3b2fHjh0MDAxg3LjW1lZaW1tJdOnSJbZu3cratWsJhUIMWrVqFQMDA6xfv56Ojg5+9rOfMTAwgHHjWltbaW1tJdGlS5fYunUra9euJRQKMejBBx/kmWeeISUlhczMTCZMmEBvby/JxMLg1KlTPPvss5w9e5ZEy5Yto6+vj1mzZvHyyy/T0NBA3Pbt2wkEAsT19fVx7tw5Ro0ahXHnOXXqFM8++yxnz54l0bJly+jr62PWrFm8/PLLNDQ0cC3/+q//yh/+8AfiLly4wD/90z9hfH2nTp3i2Wef5ezZsyRatmwZfX19zJo1i5dffpmGhgbidu3axa5du4jr6+vj8uXLjBgxAuPGnDp1imeffZazZ8+SaNmyZfT19TFr1ixefvllGhoaiKuoqOCxxx4jJyeH7373u0yfPp0RI0Zg3JhTp07x7LPPcvbsWRItW7aMvr4+Zs2axcsvv0xDQwNx27dvJxAIENfX18e5c+cYNWoUycTiDldXV8fKlSuZOHEiiU6ePElPTw/PPfccubm5rF+/nh07dhBXWFjIoUOHWLVqFU8++STPP/88lmVh3Fnq6upYuXIlEydOJNHJkyfp6enhueeeIzc3l/Xr17Njxw6uJScnhz//+c88//zzlJaWsmbNGoyvp66ujpUrVzJx4kQSnTx5kp6eHp577jlyc3NZv349O3bsIG7evHm88847lJeXU1xczLp167AsC+P61dXVsXLlSiZOnEiikydP0tPTw3PPPUdubi7r169nx44dxGVnZ5OTk0NOTg6pqalMnz4dy7Iwrl9dXR0rV65k4sSJJDp58iQ9PT0899xz5Obmsn79enbs2EFcYWEhhw4dYtWqVTz55AANCSoAABhJSURBVJM8//zzWJZFMrG4w02aNImDBw8yefJkEp09e5b09HQGTZ06lY6ODmKxGGPHjmXPnj1s2LCB3/zmN8yePRvjzjNp0iQOHjzI5MmTSXT27FnS09MZNHXqVDo6OojFYgwaO3Ys1dXVDNq6dSubNm2irq6OzMxMjK9n0qRJHDx4kMmTJ5Po7NmzpKenM2jq1Kl0dHQQi8X4zne+w65du9i4cSOvv/46+fn5GDdm0qRJHDx4kMmTJ5Po7NmzpKenM2jq1Kl0dHQQi8VIVFNTg9PpxLgxkyZN4uDBg0yePJlEZ8+eJT09nUFTp06lo6ODWCzG2LFj2bNnDxs2bOA3v/kNs2fPJtlY3OEyMzNxOBwM1dvbi91uZ5BlWYwYMYKBgQEG2e12LMvCuDNlZmbicDgYqre3F7vdziDLshgxYgQDAwN8EZvNhmVZGF9fZmYmDoeDoXp7e7Hb7QyyLIsRI0YwMDDAIJvNhmVZGDcuMzMTh8PBUL29vdjtdgZZlsWIESMYGBjA+PoyMzNxOBwM1dvbi91uZ5BlWYwYMYKBgQEG2e12LMsiGVkYV2VZFrFYjERXrlzBsiwM44tYlkUsFiPRlStXsCwL49tlWRaxWIxEV65cwbIsjJvHsixisRiJrly5gmVZGDePZVnEYjESXblyBcuyGA4sjKsaM2YMPT09DOru7sZms5GSkoJhfJExY8bQ09PDoO7ubmw2GykpKRjfrjFjxtDT08Og7u5ubDYbKSkpGDfPmDFj6OnpYVB3dzc2m42UlBSMm2fMmDH09PQwqLu7G5vNRkpKCsOBhXFVmZmZhEIhLly4QNz+/fuZM2cOhvFlMjMzCYVCXLhwgbj9+/czZ84cjG9fZmYmoVCICxcuELd//37mzJmDcXNlZmYSCoW4cOECcfv372fOnDkYN1dmZiahUIgLFy4Qt3//fubMmcNwYWFcVWpqKpWVlRQWFrJ06VLq6+spLy/HML5MamoqlZWVFBYWsnTpUurr6ykvL8f49qWmplJZWUlhYSFLly6lvr6e8vJyjJsrNTWVyspKCgsLWbp0KfX19ZSXl2PcXKmpqVRWVlJYWMjSpUupr6+nvLyc4cLC+H9VVVUsXLiQRAUFBTQ1NVFdXc1bb73F3XffjWEMVVVVxcKFC0lUUFBAU1MT1dXVvPXWW9x9990Yt15VVRULFy4kUUFBAU1NTVRXV/PWW29x9913Y3yzqqqqWLhwIYkKCgpoamqiurqat956i7vvvhvjm1VVVcXChQtJVFBQQFNTE9XV1bz11lvcfffdDBcWxheyLAuHw4Fh3CjLsnA4HBi3H8uycDgcGLeWZVk4HA6MW8uyLBwOB8ONhWEYhmEYRpKxMAzDMAzDSDIWhmEYhmEYScbCMAzDMAwjyVgYhmEYhmEkGQsjKTU2NnL+/HmGOnLkCOfPn+ebdPnyZRobG/k2XLp0iYaGBt58802Gamxs5Pz58wx15MgRzp8/j2HcauFwmMbGRhobG2lsbKSxsZHGxkYaGxsJh8Ncj1gsxpfp7u7mnXfe4WoaGxs5f/48Qx05coTz58/zTbp8+TKNjY18Gy5dukRDQwNvvvkmV9PY2EhjYyONjY288847hEIhLl26xNcRi8X4MgMDAzQ2NmLcfBZGUlqxYgVlZWUMVVFRQXt7O9+knp4eVqxYwbfB7/cTCAQ4efIkQ61YsYKysjKGqqiooL29HcO41VpaWqivr6e+vp6f/vSn/PSnP6W+vp76+npaWlr4MuXl5bS0tPBlzpw5Q1lZGVezYsUKysrKGKqiooL29na+ST09PaxYsYJvg9/vJxAIcPLkSa5mxYoVbN++nfr6evbs2cN//ud/8sgjj9DQ0MBXUV5eTktLC1+mr6+PFStWYNx8FkbSCofDBAIBhrPm5mZWrlyJ3+/nasLhMIFAAMO4HZSUlFBTU0NNTQ1ZWVlkZWVRU1NDTU0NJSUlfJmmpia+CeFwmEAgwHDW3NzMypUr8fv9XEtZWRk1NTXU1NTQ0NDA888/z/r164nFYtyopqYmrofT6URVMW4+CyNplZSUsGXLFqLRKFdz5swZysrKSPTCCy9w6tQp+vr6qKioYO/eveTn5zNv3jyOHTvG3r17yc/PZ/78+Rw7doxEdXV1zJ49m8LCQhobGxn04YcfUlZWRlZWFkVFRbS2tjKot7eXiooKtm3bRm5uLq2trQzV0dFBaWkpWVlZFBUVcfz4ceIqKiro6emhpqaGuro6rqakpIQtW7YQjUa5lg8//JCysjKysrIoKiqitbWVuDNnzlBWVkaiF154gVOnTtHb20tFRQXbtm0jNzeX1tZW4jo6OigtLSUrK4uioiKOHz9OXF9fHxUVFezdu5e5c+cyd+5cfv3rXzNo+/btPPbYY3g8HtatW0dXVxfGnamjo4PS0lKysrIoKiri+PHjxG3bto2+vj6qq6tpa2sj7vjx4yxfvpysrCwKCgrYvn0716OkpIQtW7YQjUa5mjNnzlBWVkaiF154gVOnTtHX10dFRQV79+4lPz+fefPmcezYMfbu3Ut+fj7z58/n2LFjJKqrq2P27NkUFhbS2NhIog8//JCysjKysrIoKiqitbWVuN7eXioqKti2bRu5ubm0trYyVEdHB6WlpWRlZVFUVMTx48eJq6iooKenh5qaGurq6rhe//7v/87FixcZGBigt7eXiooKtm3bRm5uLq2trXR0dFBaWkpWVhZFRUUcP36cuG3bttHX10d1dTVtbW3Effjhh5SVlZGVlUVRURGtra3E9fX1UVpaSlxfXx8VFRXs3buXuXPnMnfuXH79618zaPv27Tz22GN4PB7WrVtHV1cXxvWzMJJWdnY2CxYsoKKigqvp7u7mnXfeIVEoFOLChQsMDAxw4MAB/vjHP/L6668za9YsVq1aRTgc5vXXXyc3N5d169aRqL29nX379lFWVsbq1atRVXp7e3niiSfIyMjgyJEjLFu2jBUrVnDmzBniPv/8cw4cOEAkEmHNmjWkpaWRqKurC6/XS1ZWFqFQCJ/Px/LlywmHw1RWVnLXXXexZMkSFixYwNVkZ2ezYMECKioquJre3l6eeOIJMjIyOHLkCMuWLWPFihWcOXOG7u5u3nnnHRKFQiEuXLjA559/zoEDB4hEIqxZs4a0tDS6urrwer1kZWURCoXw+XwsX76ccDjMwMAABw4c4OTJkwQCASoqKvjZz36GqtLc3Mybb77Jr371KxoaGuju7ubVV1/FuPN0dXXh9XrJysoiFArh8/lYvnw54XCYJUuWYLfbKSkp4Xvf+x7nzp3jP/7jP1i8eDGhUAi/388rr7xCOBzmy2RnZ7NgwQIqKiq4mu7ubt555x0ShUIhLly4wMDAAAcOHOCPf/wjr7/+OrNmzWLVqlWEw2Fef/11cnNzWbduHYna29vZt28fZWVlrF69GlUlrre3lyeeeIKMjAyOHDnCsmXLWLFiBWfOnOHzzz/nwIEDRCIR1qxZQ1paGom6urrwer1kZWURCoXw+XwsX76ccDhMZWUld911F0uWLGHBggVcr9/+9rf88z//Mzabjc8//5wDBw4QiURYs2YN//Zv/4bX6yUrK4tQKITP52P58uWEw2GWLFmC3W6npKSE733ve/T29vLEE0+QkZHBkSNHWLZsGStWrODMmTMMDAzw3//938QNDAxw4MABTp48SSAQoKKigp/97GeoKs3Nzbz55pv86le/oqGhge7ubl599VWM62dhJLXVq1fz17/+lZ07d3Kj+vv7eeGFF0hNTeWHP/whf/vb3/jxj39MamoqixYt4qOPPmJQSkoK69evZ/To0UyfPp05c+awZ88empqaGD9+PEVFRdjtdmbMmEFeXh719fUM6u/vp7KyktmzZzNu3DgSHTp0iPT0dBYtWoTNZsPj8bBw4ULq6upwOp3E2e127HY717J69Wr++te/snPnToZqampi/PjxFBUVYbfbmTFjBnl5edTX1/Nl+vv7qaysZPbs2YwbN45Dhw6Rnp7OokWLsNlseDweFi5cSF1dHXH9/f2sWbOGcePGMWPGDNLT0/nwww+5fPkyf//73wmHwzgcDn7+85+zbt06jDvPoUOHSE9PZ9GiRdhsNjweDwsXLqSurg673U6c3W4nJSUFu93Ozp07mT59OjabjbS0NO655x4++ugjrsfq1av561//ys6dO7lR/f39vPDCC6SmpvLDH/6Qv/3tb/z4xz8mNTWVRYsW8dFHHzEoJSWF9evXM3r0aKZPn86cOXPYs2cPcU1NTYwfP56ioiLsdjszZswgLy+P+vp64vr7+6msrGT27NmMGzeORIcOHSI9PZ1FixZhs9nweDwsXLiQuro6nE4ncXa7HbvdzrWUlpaSlZVFVlYWU6dO5cCBA/zXf/0Xg/r7+6msrGT27Nns2bOH9PR0Fi1ahM1mw+PxsHDhQurq6rDb7cTZ7XZSUlJoampi/PjxFBUVYbfbmTFjBnl5edTX1zNUf38/a9asYdy4ccyYMYP09HQ+/PBDLl++zN///nfC4TAOh4Of//znrFu3DuP6WRhJzel0smHDBl555RWi0Sg3avTo0cQ5nU7ibDYbcSNHjiTRXXfdhd1uZ1BGRgbd3d289957vP/++2RkZJCRkUFGRgZvv/02Fy9eZNDIkSMZPXo0V3P69GnGjx9PoilTpvDJJ59wvZxOJxs2bOCVV14hGo2S6L333uP9998nIyODjIwMMjIyePvtt7l48SJfZuTIkYwePZpBp0+fZvz48SSaMmUKn3zyCYNGjx7NoDFjxhDn8XhYsGABP/nJT3jggQd46qmnCIfDGHee06dPM378eBJNmTKFTz75hKFSU1M5ffo0ixYtIiMjgyVLlvC3v/2N6+V0OtmwYQOvvPIK0WiUGzV69GjinE4ncTabjbiRI0eS6K677sJutzMoIyOD7u5u4t577z3ef/99MjIyyMjIICMjg7fffpuLFy8SN3LkSEaPHs3VnD59mvHjx5NoypQpfPLJJ1yvp59+mi1btrBlyxYaGho4cuQIDz30EINGjhzJ6NGjiTt9+jTjx48n0ZQpU/jkk08Y6r333uP9998nIyODjIwMMjIyePvtt7l48SJXM3r0aAaNGTOGOI/Hw4IFC/jJT37CAw88wFNPPUU4HMa4fhZG0svOzmbBggVUVFSQaMyYMcRiMRJ99tlnfBWfffYZiVQVu93OxIkTyc7Opq2tjba2Ntra2jh69CgbNmzgekyYMIFPP/2UROfOnWPUqFHciOzsbBYsWEBFRQWJJk6cSHZ2Nm1tbbS1tdHW1sbRo0fZsGEDY8aMIRaLkeizzz7jWiZMmMCnn35KonPnzjFq1Ci+SCwWw+fzcfToUX77299yzz338Mwzz2DceSZMmMCnn35KonPnzjFq1CiGOnToENu3b6e8vJwTJ06wb98+HA4HNyI7O5sFCxZQUVFBojFjxhCLxUj02Wef8VV89tlnJFJV7HY7cRMnTiQ7O5u2tjba2tpoa2vj6NGjbNiwgS8zYcIEPv30UxKdO3eOUaNGcb2mTJlCdnY22dnZuFwuvsiECRP49NNPSXTu3DlGjRrFUBMnTiQ7O5u2tjba2tpoa2vj6NGjbNiwgesVi8Xw+XwcPXqU3/72t9xzzz0888wzGNfPwhgWVq9ezfnz5/n4448Z5HK56O/vp6Ojg7jW1lYuXrzIV/H555/T0NBAXFdXF4cOHeIHP/gBM2bM4NixY7S3txPX29tLYWEhu3fv5nrMnDmTpqYmOjo6iOvq6mLfvn3k5ORwo1avXs358+f5+OOPGTRjxgyOHTtGe3s7cb29vRQWFrJ7925cLhf9/f10dHQQ19raysWLF7mWmTNn0tTUREdHB3FdXV3s27ePnJwcvkhdXR1Lly4lFosxefJksrOz6e/vx7jzzJw5k6amJjo6Oojr6upi37595OTkMGhgYIC4SCTCv/zLv/C9730Py7JobW3l448/5katXr2a8+fP8/HHHzPI5XLR399PR0cHca2trVy8eJGv4vPPP6ehoYG4rq4uDh06xA9+8APiZsyYwbFjx2hvbyeut7eXwsJCdu/ezZeZOXMmTU1NdHR0ENfV1cW+ffvIycnhZpg5cyZNTU10dHQQ19XVxb59+8jJyWHQwMAAcTNmzODYsWO0t7cT19vbS2FhIbt37+Z61dXVsXTpUmKxGJMnTyY7O5v+/n6M62dhDAtOp5OXXnqJRDabjZKSEubPn09ubi41NTVkZ2fzVTgcDn73u9/h9XrJy8vjySefZPr06dx7771s3ryZp59+msWLF5Obm8sDDzxAUVER12PSpElUVVXh9XopKioiLy+Pxx9/nIKCAm6U0+nkpZdeItG9997L5s2befrpp1m8eDG5ubk88MADFBUVYbPZKCkpYf78+eTm5lJTU0N2djbXMmnSJKqqqvB6vRQVFZGXl8fjjz9OQUEBX+RHP/oRY8eOZcaMGSxevJiXXnqJjRs3Ytx5Jk2aRFVVFV6vl6KiIvLy8nj88ccpKCggbubMmSxfvpy9e/dSWFjI+fPnKSgo4IknnuD1118nKyuLDz74gBvhdDp56aWXSGSz2SgpKWH+/Pnk5uZSU1NDdnY2X4XD4eB3v/sdXq+XvLw8nnzySaZPn07cvffey+bNm3n66adZvHgxubm5PPDAAxQVFfFlJk2aRFVVFV6vl6KiIvLy8nj88ccpKCjgZpg0aRJVVVV4vV6KiorIy8vj8ccfp6CggLiZM2eyfPly9u7dy7333svmzZt5+umnWbx4Mbm5uTzwwAMUFRVxvX70ox8xduxYZsyYweLFi3nppZfYuHEjxvWzMJKSqvLQQw+R6JFHHkFVycvLY9CqVatoa2vj4MGD7Ny5k0AgQE5ODk6nE1VlkNPpRFUZ5HQ6CYfDxI0dO5Z3332X7du3s3PnTv7whz9QUlLCoPz8fJqbm6mpqSEUCrFx40YGjR07lnA4zBeZN28ex48fZ9u2bZw4cYLS0lIGtbS0kJOTw9WoKg899BCJHnnkEVSVvLw8BuXn59Pc3ExNTQ2hUIiNGzcyaNWqVbS1tXHw4EF27txJIBAgJyeHsWPHEg6HGWrevHkcP36cbdu2ceLECUpLS4lzOp2oKokCgQB5eXnYbDa2b9/O4cOH+eUvf0koFCInJwdjeNu0aRObNm1iqHnz5nH8+HG2bdvGiRMnKC0tZdDmzZsJh8MsWLCAcePGcejQId544w12797Nq6++yq5du1i6dCkPPfQQ4XCYq1FVHnroIRI98sgjqCp5eXkMWrVqFW1tbRw8eJCdO3cSCATIycnB6XSiqgxyOp2oKoOcTifhcJi4sWPH8u6777J9+3Z27tzJH/7wB0pKSkiUn59Pc3MzNTU1hEIhNm7cSNzYsWMJh8N8kXnz5nH8+HG2bdvGiRMnKC0tZVBLSws5OTlci6qSnZ3NtYwdO5ZwOEyiefPmcfz4cbZt28aJEycoLS1l0ObNmwmHwyxYsIC4/Px8mpubqampIRQKsXHjRuKcTieqSpzT6URVSRQIBMjLy8Nms7F9+3YOHz7ML3/5S0KhEDk5ORjXz8IY9mw2Gw6Hg2+Cw+EgJSWFoSzLwul0YrPZ+Cosy8LpdGJZFjeDZVk4nU5sNhtD2Ww2HA4H18uyLJxOJ5ZlcSNsNhsOhwPDsCwLp9OJZVkMlZKSQiKHw4HNZuNmsNlsOBwOvgkOh4OUlBSuxrIsnE4nNpuNG2VZFk6nE8uyuBUsy8LpdGJZFkOlpKSQyLIsnE4nNpuNr8pms+FwODBunIVhGIZhGEaSsTAMwzAMw0gyFoZhGIZhGEnGwjAMwzAMI8lYGIZhGIZhJBkLwzAMwzCMJGNhGIZhGIaRZCwMwzAMwzCSjIVhGIZhGEaSsTAMwzAMw0gyFoZhGIZhGEnGwjAMwzAMI8lYGIZhGIZhJBkLwzAMwzCMJGNhGIZhGIaRZCwMwzAMwzCSjIVhGIZhGEaSsTAMwzAMw0gyFoZhGIZhGEnGwjAMwzAMI8lYGIZhGIZhJBkLwzAMwzCMJGNhGIZhGIaRZCwMwzAMwzCSjIVhGIZhGEaSsTAMwzAMw0gyFoZhGIZhGEnGwjAMwzAMI8lYGIZhGIZhJBkLwzAMwzCMJGNhGIZhGIaRZCwMwzAMwzCSjIVhGIZhGEaSsTAMwzAMw0gyFoZhGIZhGEnGwjAMwzAMI8lYGIZhGIZhJBkLwzAMwzCMJGNhGIZhGIaRZCwMwzAMwzCSjIVhGIZhGEaSsTAMwzAMw0gyFoZhGIZhGEnGwjAMwzAMI8n8H8RVGVX2JFedAAAAAElFTkSuQmCC</figureUri><figureSize type="array"><element>560</element><element>420</element></figureSize><regionNumbers type="array"><element>70</element><element>71</element><element>72</element><element>73</element><element>77</element><element>78</element><element>79</element><element>80</element><element>81</element><element>82</element><element>83</element></regionNumbers><originalRegionNumber>70</originalRegionNumber></outputData><lineNumbers type="array"><element>98</element><element>99</element><element>100</element><element>101</element><element>105</element><element>106</element><element>107</element><element>108</element><element>109</element><element>110</element><element>111</element></lineNumbers></element><element><type>variable</type><outputData><name>R2</name><value>0.1200</value><rows>1</rows><columns>1</columns></outputData><lineNumbers type="array"><element>103</element></lineNumbers></element><element><type>figure</type><outputData><figureId>a65932a9-9dcc-4c8e-b365-3f0574b899f9</figureId><figureUri>data:image/png;base64,iVBORw0KGgoAAAANSUhEUgAAAjAAAAGkCAYAAAAv7h+nAAAgAElEQVR4AezBf5iVBZ3//+feQCiB4g9M8HI9pzbeRKKBEusiH+cgkKcOqaOIkAOINoHOoJG7qKmHyTZd4KKUWTdR4EYoxTQwWS4g8oA0Knj4pXjo7eh9Dnk5OKKgaCMIDt9r/uC6+HKZ1Y7ZOczr8QgOioiIiJSYABEREZESEyAiIiJSYgJERERESkyAiIiISIkJEBERESkxASIiIiIlJkBERESkxASIiIiIlJgAERERkRITICIiIlJiAkRERERKTICIiIhIiQkQERERKTEBIiIiIiUmQERERKTEBIiIiIiUmAARERGREhMgIiIiUmICREREREpMgIiIiEiJCRAREREpMQEiIiIiJSZAREREpMQEiIiIiJSYABEREZESEyAiIiJSYgJERERESkyAiIiISIkJEBERESkxASIiIiIlJkD+ooqKCswMM8PMMDPMDDPDzDAzzAwzw8wwM8wMM8PMMDPMDDPDzDAzzAwzw8wwM8wMM8PMMDPMDDPDzDAzzAwzw8wwM8wMM8PMMDPMDDPDzDAzzAwzw8wwM8wMM8PMMDPMDDPDzDAzzAwzw8wwM8wMM8PMMDPMDDPDzDAzzAwzw8wwM8wMM8PMMDPMDDPDzDAzzAwzw8wwM8wMM8PMMDPMDDPDzDAzzAwzw8wwM8wMM8PMMDPMDDPDzDAzzAwzw8wwM8wMM8PMMDPMDDPDzDAzzAwzw8wwM8wMM8PMMDPMDDPDzDAzzAwzw8wwM8wMM8PMMDPMDDPDzDAzzAwzw8wwM8wMM8PMMDPMDDPDzDAzzAwzw8wwM8wMM8PMMDPMDDPDzDAzzAwzw8wwM8wMM8PMMDPMDDPDzDAzzAwzw8wwM8wMM8PMMDPMDDPDzDAzzAwzw8wwM8wMM8PMMDPMDDPDzDAzzAwzw8wwM8wMM8PMMDPMDDPDzDAzzAwzw8wwM8wMM8PMMDPMDDPDzDAzzAwzw8wwM8wMM8PMMDPMDDPDzDAzzAwzw8wwM8wMM8PMMDPMDDPDzDAzzAwzw8wwM8wMM8PMMDPMDDPDzDAzzAwzw8wwM8wMM8PMMDPMDDPDzDAzzAwzw8wwM8wMM8PMMDPMDDPDzDAzzAwzw8wwM8wMM8PMMDPMDDPDzDAzzAwzw8wwM8wMM8PMMDPMDDPDzDAzzAwzw8wwM8wMM8PMMDPMDDPDzDAzzAwzw8wwM8wMM8PMMDPMDDPDzDAzzAwzw8wwM8wMM8PMMDPMDDPDzDAzzAwzw8wwM8wMM8PMMDPMDDPDzDAzzAwzw8wwM8wMM8PMMDPMDDPDzDAzzAwzw8wwM8wMM8PMMDPMDDPDzDAzzAwzw8wwM8wMM8PMMDPMDDPDzDAzzAwzw8wwM8wMM8PMMDPMDDPDzDAzzAwzw8wwM8wMM8PMMDPMDDPDzDAzzAwzw8wwM8wMM8PMMDPMDDPDzDAzzAwzw8wwMyoqKjgaBchftH79etwdd8fdcXfcHXfH3XF33B13x91xd9wdd8fdcXfcHXfH3XF33B13x91xd9wdd8fdcXfcHXenhbvj7rg77o674+64O+6Ou+PuuDvujrvj7rg77o674+64O+6Ou+PuuDvujrvj7rg77o674+64O+6Ou+PuuDvujrvj7rg77o674+64O+6Ou+PuuDvujrvj7rg77o674+64O+6Ou+PuuDvujrvTwt1xd9wdd8fdcXfcHXfH3XF33B13x91xd9wdd8fdcXfcHXfH3XF33B13x91xd9wdd8fdcXfcHXfH3XF33B13x91xd9wdd8fdcXfcHXfH3XF33B13x91xd9wdd8fdcXfcHXfH3XF33B13x91p4e64O+6Ou+PuuDvujrvj7rg77o674+64O+6Ou+PuuDvujrvj7rg77o674+64O+6Ou+PuuDvujrvj7rg77o674+64O+6Ou+PuuDvujrvj7rg77o674+64O+6Ou+PuuDvujrvj7rg77o674+60cHfcHXfH3XF33B13x91xd9wdd8fdcXfcHXfH3XF33B13x91xd9wdd8fdcXfcHXfH3XF33B13x91xd9wdd8fdcXfcHXfH3XF33B13x91xd9wdd8fdcXfcHXfH3XF33B13x91xd9wdd8fdcXdauDvujrvj7rg77o674+64O+6Ou+PuuDvujrvj7rg77o674+64O+6Ou+PuuDvujrvj7rg77o674+64O+6Ou+PuuDvujrvj7rg77o674+64O+6Ou+PuuDvujrvj7rg77o674+64O+6Ou+PuuDst3B13x91xd9wdd8fdcXfcHXfH3XF33B13x91xd9wdd8fdcXfcHXfH3XF33B13x91xd9wdd8fdcXfcHXfH3XF33B13x91xd9wdd8fdcXfcHXfH3XF33B13x91xd9wdd8fdcXfcHXfH3XF33J0W7o674+64O+6Ou+PuuDvujrvj7rg77o674+64O+6Ou+PuuDvujrvj7rg77o674+64O+7O+vXrORoFiIiIiJSYABEREZESEyBFraqqiraoqqqKtqiqqoq2qKqqiraoqqqKtqiqqoq2qKqqCvn0BEhRq66upi2qrq6mLaqurqYtqq6upi2qrq6mLaqurqYtqq6uRj49ASIiIiIlJkBERESkxASIiIiIlJgAERERkRITICIiIlJiAtqAtWvXcqTXXnuNVatW4e6IiIhIaQk4yt13333ceuutHO7JJ5/kyiuvZMWKFUycOJF77rkHERERKR0BR6l33nmHW265hQcffJDDffTRR6TTaebPn8/06dN57LHHmDdvHoVCARERESkNAUepn/3sZ5x44on85Cc/4XBPP/00Xbt25V/+5V9oceKJJ/L//t//4/e//z2fxMwwM8yMWbNmISIiH+/qq68mkUiQSCRIJBIkEgkSiQSJRIJEIkEikSCRSJBIJEgkEiQSCRKJBIlEgpqaGqR1Zs2ahZlhZpgZR6uAo9Qdd9zBv//7v3PsscdyuHfeeYdevXpxuM6dO/Pyyy/zSdwdd8fdqa6uRkREPl46nSadTpNOp0mn06TTadLpNOl0mlgsRiwWI51Ok06nSafTpNNp0uk06XSaCy64AGmd6upq3B13x905WgUcpYIg4ON89NFHBEHA4YIgoLm5GRERab1YLEZZWRllZWWUlZVRVlZGWVkZZWVlxGIxYrEYZWVllJWVUVZWRllZGWVlZZSVlVFWVobIXyOgjenYsSMfffQRh2tubqZ9+/aIiIhIaQhoY0455RS2bt3K4Xbv3s0555yDiIj8faXTadLpNCKtFdDG9O/fnxZr1qyhRX19Pc888wznnXceIiIiUhoC2pggCJgxYwa33norY8eOZdSoUfzXf/0XJ598MiIiIlIaAo5yF1xwAWvXruVwAwYMoK6ujvnz55PNZrnooosQERGR0hEgIiIiUmICREREREpMgIiIyGekpqaGmpoaRForQERERKTEBIiIiIiUmAARERGREhMgIiIiUmICREREREpMgIiIiEiJCRAREREpMQEiIiIiJSZAREREpMQEiIiIfEbS6TTpdBqR1goQERERKTEBIiIiIiUmQERERKTEBIiIiIiUmAARERGREhMgIiLyGampqaGmpgaR1goQERERKTEBIiIiIiUmoI165ZVXWLVqFdu3b0dERERKS0AbNH36dMaMGcOKFSv43ve+R21tLSIiIlI6AtqYF198kYceeojHH3+c6dOn88QTT/DrX/+aF198ERERESkNAW3MK6+8wqBBg+jevTstOnbsyDnnnMOKFSsQERGR0hDQxnTs2JHXX3+dw+3Zs4edO3fyScwMM8PMmDVrFiIiIsVo1qxZmBlmhplxtApoY/7t3/6NxsZGpk+fzvr165k/fz5bt26lubmZT+LuuDvuTnV1NSIiIsWouroad8fdcXeOVgFtTNeuXVm4cCHbt2/n3nvv5b333uPb3/42HTt2REREREpDQBvz/vvv86c//Yna2loWLlxIVVUVhUKBvn37IiIif1/pdJp0Oo1IawW0Me+99x6jR4+msbGRFps2bSKbzTJ06FBERESkNAS0Md27d2fKlCkkk0kqKiqYPHkytbW1HHfccYiIiEhpCGiDxowZw8aNG1mwYAGZTIYBAwYgIiIipSNAREREpMQEiIiIiJSYABERkc9ITU0NNTU1iLRWgIiIiEiJCRAREREpMQEiIiIiJSagSC1btoyGhgZa3HPPPZx77rkMHjwYERERkYAidM899/D973+f9957j507d3LfffcxZswYTj31VAYNGoSIiIi0bQFF6OGHH+axxx7DzHjwwQfp0qULkyZN4pe//CVvvvkmH3zwASIiItJ2BRShDz74gHg8Totly5bx1a9+lUM+97nPsX//fkRERKTtCihCxx13HBs2bOCdd97hzTffJJ1O02L9+vV8+OGHHHfccYiIiEjbFVCEampqqKysZMCAAXz5y1/mi1/8Io8//jgVFRWMHz8eERERadsCitDgwYNZt24dq1atYunSpbRIpVKsWrWKKVOmIMXl5ZdfZunSpXycJUuWsGPHDo60bNkyduzYweE2b97MggULmD9/PnV1dRxp+fLlvPbaa3ycZ599lj/84Q8c7uWXX2bp0qWISPFIp9Ok02lEWiugSHXt2pXTTz+dQzp27Mjpp5+OFJ+JEycyZswYNm/ezJEuvfRSrrjiCo40duxY1q1bR4u9e/dy+eWXM3jwYJYtW8ZTTz3F6NGjSSQS7Ny5k0Mef/xxfvCDH3CkAwcOMHToUHbv3s3hJk6cyJgxY9i8eTMiInJ0CShSTU1NbN++nSiKiKKIKIqIoogoipDisX37dp599lkqKyuZPXs2H+f5559n5syZ/DmTJ0/m9ddf59VXX+Xhhx9m/vz51NfX06VLF0aPHs0h1157LUuWLKGpqYnDLVq0iFgsxnnnncch27dv59lnn6WyspLZs2cjIiJHl4AitHTpUvr27cuwYcNIJpMkk0mSySTJZJJUKoUUjzAMueyyyxgzZgxhGPL+++9zpClTpnDrrbfy8ssvc6Tdu3cze/ZsHnjgAU444QQO+dznPsecOXPIZDKsW7eOFgMGDKBnz54sWrSIwy1YsIDx48dzuDAMueyyyxgzZgxhGPL+++8jIiJHj4AidNdddzFq1Ci2bt2Ku+PuuDvuTi6XQ4rH3LlzqaiooHfv3vTp04cwDDnSkCFDGD9+PGPHjuVIa9eupX379px55pkcqVu3bgwYMIBnn32WQ8aPH8/ChQs5ZMeOHaxevZqKigoON3fuXCoqKujduzd9+vQhDENEROToEVCE3n//faqqqujQoQNSvDKZDAcOHGDYsGG0qKioYPbs2XycadOm0dDQwIwZMzjcBx98QKdOnfhzTjjhBKIo4pCKigrWrl3L66+/TouHHnqISy+9lG7dunFIJpPhwIEDDBs2jBYVFRXMnj0bERE5egQUoe7du/PSSy8hxe3BBx+kubmZoUOHMnToUBYsWMCLL75IXV0dR+rcuTNz5szhtttu4+WXX+aQU045haamJpqbm/k4f/zjHxkwYACHdOvWjVQqxaJFi2ixYMECrrnmGg734IMP0tzczNChQxk6dCgLFizgxRdfpK6uDhH5x6qpqaGmpgaR1gooQgsXLqSyspI5c+YQRRFRFBFFEVEUEUUR8o+3e/dufvWrXzFz5kzuuOMO7rjjDmbMmMG3vvUtfv7zn/NxhgwZwvjx4xk7diyHXHDBBRx//PE8/vjjHOmFF14gl8tx/vnnc7jKykoeeughNmzYwJ/+9CeGDBnCIbt37+ZXv/oVM2fO5I477uCOO+5gxowZfOtb3+LnP/85IiJydAgoQpdddhktpk2bRjKZJJlMkkwmSSaTpFIp5B9vwYIF9OrVi1GjRjFo0CAGDRrEoEGDuPHGG1m0aBE7d+7k40ybNo033niDt956ixZBEDBjxgy+973vsXTpUg7ZsGEDw4cP56abbuKMM87gcBdddBFvv/02//mf/8n48eM53IIFC+jVqxejRo1i0KBBDBo0iEGDBnHjjTeyaNEidu7ciYiIlL6AIrRmzRrcHXfH3XF33B13J5fLIf94c+fOZdy4cRxpyJAhdO/enblz5/JxOnfuzNy5czlcRUUF999/PzfccAOdO3fmuOOOI5VKccMNN3D33XfzccaNG8dvfvMbxo8fz+Hmzp3LuHHjONKQIUPo3r07c+fORURESl9AkWpqamLy5MkMHjyYwYMHc+mll9LQ0MCnpVAosGrVKrZt24b87TZv3szkyZP5ONu3b2fKlCm0OHjwIIMGDeJwiUSCgwcPcskll3DIiBEjePXVV3nrrbd444032LFjB5MnT+bPufPOOzlw4ACnnXYah9u8eTOTJ0/m42zfvp0pU6YgIiKlL6AIvfPOO/Tt25fnnnuObt260a1bN959910SiQRr1qyhtebNm8d3vvMdVqxYwfe//31uu+02pDgcc8wxdOrUCRERkU8SUISuuOIKRowYwTPPPMOiRYtYtGgRTz31FNOmTWPSpEm0RnNzMzNmzCAMQ6ZPn86jjz7K4sWL2bZtGyIiIlIaAorQm2++yeTJkznSxRdfTIs9e/bQGgcPHuSYY46hxbHHHksQBHz44YeIyGerUCgQj8eJx+MUCgVERP5aAUVq7969fJy9e/fSvn17/q+CICCdTnPddddxzz33cNVVVzFy5EjOPvtsPomZYWaYGbNmzUJEPh2FQoFCoUChUEBEWm/WrFmYGWaGmXG0CihCgwcPZsSIEezZs4dD9u/fT1VVFaeccgqdOnWiNbLZLJ06daJbt2507dqVV199laamJj6Ju+PuuDvV1dWISOvFYjHy+Tzz5s2jrKwMEWm96upq3B13x905WgUUoZkzZ3LiiSfSv39/+vXrx7nnnsuZZ57J2rVrWblyJa3x1FNPsWnTJn75y18yevRo7r//flrMnTsXOfqtWbOGgQMHEo/Huf3225F/vFgsxrhx45C2IZ1Ok06nEWmtgCL15JNPsmrVKubMmcPs2bNZsWIFW7Zs4dhjj6U1du/eTc+ePWnXrh2HnHHGGbz22mvI0W3nzp2MHz+eRx99lFdffZWnn36a5cuXIyIipSegSERRRBRFtIiiiCiK2L9/P8cffzxdu3alubmZKIqIoojW6N27N3V1dURRRIs9e/aQzWb5+te/jhzdVq5cyYgRI+jevTvNzc389re/ZdiwYYiISOkJKBITJkygsrKSFtdccw2pVIpUKkUqlSKVSpFKpUilUgwfPpzW+MpXvsKtt97KFVdcwdixYxk8eDADBw7ksssuQ45uTz/9NG+//TYDBw7kX//1X7nkkkv48MMPERGR0hNQJFauXMmqVatokclkyOVy5HI5crkcuVyOXC5HLpfjpZdeorVGjhxJNptl/vz5ZLNZbrnlFuTvL5fLsWTJEurq6vi/WL58OR8niiKWLFnCCy+8wOGef/55lixZwpIlS9ixYwfNzc288MIL1NXVkc1m6datG7Nnz0ZEREpPQBGqr6+nvr6e+vp66uvrqa+vp76+nvr6eqIooqGhASktkyZN4lvf+haPP/44119/PYMGDWLv3r38te68806uueYajvSLX/yCgQMH8vjjj3PxxRdz++23c8jzzz/P4sWLWbx4MQ0NDfTo0YNzzjmHIAhoMWzYMF588UVERKT0BBShm266iVQqRSqVYsSIEYwYMYJUKkUqlSKVSpFIJOjduzeNjY1I8du8eTOzZ88mm82yYMECNm/ezLvvvssvfvEL/pK3336bq6++munTp3OkAwcOMHHiRH73u9+xYMEC1q9fz09/+lNefvllWlx33XXMnz+f+fPnc8455zBs2DA2bNjAIU8//TT9+/dHRD47NTU11NTUINJaAUVo9OjRnHrqqaxbt47NmzezefNmNmzYQO/evbn55pvZunUrV155JZdffjny2di7dy9jx47l3nvvpWfPngwYMIClS5fSIpfLUVVVRVVVFVVVVVRVVVFVVcXNN99Mi5NOOomlS5dy0kkncUjPnj354x//SIvf/OY3XH311TQ3N9Ni5cqVXHPNNTQ3N3P77bfTrVs35syZw5GWL1/OSSedRO/evWnRrVs3LrroIlauXMnHGThwIMOGDaNfv34MHTqUxsZGrr32WkREpPQEFKHp06fz6KOP0rVrVw7p3Lkz8+bNY+bMmXTo0IHbbruNN998k3379iF/fwcOHOChhx5iw4YN5HI5fvaznzF69GheeOEF/pLTTz+dIUOGcMgrr7zC0qVLufTSS2mRSqXYsmULd955Jzt37qSiooKLL76YIAiora1l2rRpfP7zn+dIb7/9NmeffTaHO/7443nxxRf5c+68807Wr1/Pk08+yZIlSwiCABERKT0BRejAgQO0a9eOIwVBwP79+2kRBAEt9u/fj3w22rVrx3//93/Tvn17zjvvPK666irmzp1L7969qa2tpba2ltraWmpra6mtreXuu+/mSK+//joXXnght99+O1/72tdoEQQBjzzyCNOnT6e8vJxRo0bx7W9/mxZBEPDnHDhwgCAIOFwQBDQ3N/NJ2rdvzzHHHIOIiJSugCJ05plnMnHiRD744AMO2bdvH9dddx09e/akRSaT4XOf+xydO3dGPhvHHXccnTt35pBzzjmHxsZGNmzYQHl5OeXl5ZSXl1NeXk55eTljx47lcM8//zz9+vXjhhtu4Ic//CGH69mzJ+PGjWPdunWk02n+GscccwwHDhzgcM3NzXTo0AERETm6BRShhQsX8u677/K1r32N/v37079/f8466yzy+TyLFy+moaGBCRMmcNNNNyGfnaamJg5XX1/PMcccQ48ePRg5ciQjR45k5MiRjBw5kpEjR3LppZdyyKpVq/jGN77B//zP/zB58mSO9Ic//IGFCxcybNgwJk+ezF+jR48ebNiwgcPt3LmTgQMHIiIiR7eAIrVy5UoymQy1tbXcdtttrFixgrq6Olr06NGDDRs2MHbsWOSzs2/fPubPn0+LnTt38otf/IJx48bRvXt3Ro4cyciRIxk5ciQjR45k5MiRXHLJJbSIoojy8nIeeughUqkUH374IR9++CEHDhygRXNzM1deeSW33HILCxYsYOXKlfz617/mL7ngggtosWzZMlps3bqVVatWMWTIEERE5OgWUKSam5t57LHHqKmp4Z//+Z/Zt28fGzdu5JDOnTsjn71FixYxcOBAvvzlL1NVVcUFF1zAX3Lffffx3nvvMXz4cDp27EjHjh3p2LEjN954Iy1uvfVWOnbsyJQpUzjhhBO4//77ufbaa2lsbOSTBEHAwoULueaaa7jwwgs5//zzmT9/Pl/4whcQEZGjW0ARampq4itf+QqLFi3i1VdfpcXrr7/OqFGjqK2tRf5xli1bxm9/+1veeustpkyZwl9jxowZHDx4kIMHD3Lw4EEOHjzIwYMHqa2tpcXdd9/NunXrOCSVSrFr1y6+8IUvcMg3v/lNXn/9dY6USCTYsWMHTzzxBLt27WLEiBGIiMjRL6AIlZeXc+2111JXV0evXr1oMXjwYObMmcN9992H/GN16tSJ9u3bU0w6d+5MEASIiEjbEFCE3njjDb773e9ypPPPP5927dqxZ88e5LPVvn17rr32WkREWiOdTpNOpxFprYAi1L59ez744AOO1NzczIcffkj79u2Rz9YxxxzDAw88gIiISDEIKEKpVIrhw4eza9cuDmlqauKqq67itNNOo1OnToiIiEjbFVCEpk6dyle/+lXOO+88/vCHP3D11VfTt29fcrkcK1asQERERNq2gCI1f/58Vq9ezWOPPcb8+fNZuXIlmzdvpkOHDoiIiEjbFlDEunfvTp8+fTj77LM544wzaPHMM88gIiIibVtAEdm+fTvf/OY3GTJkCA8//DCH279/P2PHjuXaa69FRERKU01NDTU1NYi0VkCRaGxsZNiwYbz77rs0NzczdepUamtrabFq1SrOPPNMnnvuOW6++WZERESkbQsoEpMmTeK0006jrq6Op556ip/+9Kfcf//9LFq0iOuvv56+ffuyefNmxowZg4iIiLRtAUXi7bff5rvf/S6HXHTRRXz44Yfccccd/OQnP+GRRx7h2GOPRURERCSgiPTq1YtDgiCgRTqd5rLLLkNERETkkIAil0gk+DTt2rWLbDZLNpslm82SzWbJZrMUCgVERESkNAS0MdlslsrKSiorK6msrKSyspIxY8YQhiEiIiJSGgKKyJ133kl5eTnl5eWUl5fT4vrrr6e8vJzy8nLKy8sZMWIErTFs2DA2btzIxo0b2bhxI/feey/dunXjxhtvREQ+e4VCgUKhgIjI3yKgSJx88sk0NjbS2NhIY2MjjY2NnHzyyTQ2NtLY2EhjYyONjY288cYbfFqampq45ZZb+PGPf0zXrl35JGaGmWFmzJo1CxFpvUKhQDweJx6PUygUEJHWmzVrFmaGmWFmHK0CisQjjzxCXV0ddXV11NXVUVdXR11dHXV1ddTV1VFXV0ddXR1r167l0/LAAw/Qq1cvBg0axF/i7rg77k51dTUi0nqxWIwWsVgMEfl0VFdX4+64O+7O0Sqgjdq3bx/z5s1j0qRJiMg/Tj6fJ5/PE4vFkKNfOp0mnU4j0loBbdTy5cs5/fTT6dOnDyLyjxOLxRAR+VsFtFFr1qxh6NChiIiISOkJaKOee+45zj77bERERKT0BBSh+vp66uvrqa+vp76+nvr6eurr66mvryeKIhoaGmiN5uZm3n77bXr37o2IiIiUnoAidNNNN5FKpUilUowYMYIRI0aQSqVIpVKkUikSiQS9e/emsbGR/4sgCHB3unXrhoiIiJSegCI0evRoTj31VNatW8fmzZvZvHkzGzZsoHfv3tx8881s3bqVK6+8kssvvxwRESkdNTU11NTUINJaAUVo+vTpPProo3Tt2pVDOnfuzLx585g5cyYdOnTgtttu480332Tfvn2IiKRNMzAAACAASURBVIhI2xJQhA4cOEC7du04UhAE7N+/nxZBENBi//79iIiISNsSUITOPPNMJk6cyAcffMAh+/bt47rrrqNnz560yGQyfO5zn6Nz586IiIhI2xJQhBYuXMi7777L1772Nfr370///v0566yzyOfzLF68mIaGBiZMmMBNN92EiIiItD0BRWrlypVkMhlqa2u57bbbWLFiBXV1dbTo0aMHGzZsYOzYsYiIiEjbE1Ckmpqa2L9/P926daNPnz40NzcTRRFRFNGic+fOiIiISNsUUISWLl1K3759GTZsGMlkkmQySTKZJJlMkkqlEBERkbYtoAjdddddjBo1iq1bt+LuuDvujruTy+UQERGRti2gCL3//vtUVVXRoUMHRERERI4UUIS6d+/OSy+9hIiIHF3S6TTpdBqR1gooQgsXLqSyspI5c+YQRRFRFBFFEVEUEUURIiIi0rYFFKHLLruMFtOmTSOZTJJMJkkmkySTSVKpFCIiItK2BRShNWvW4O64O+6Ou+PuuDu5XA4RERFp2wKKRBRFRFFEiyiKiKKIKIqIoogoioiiiCiKiKIIERERadsCisSECROorKykxTXXXEMqlSKVSpFKpUilUqRSKVKpFMOHD0dERETatoAisXLlSlatWkWLTCZDLpcjl8uRy+XI5XLkcjlyuRwvvfQSIiJSmmpqaqipqUGktQJERERESkxAkWhoaKChoYGGhgYaGhpoaGigoaGBhoYGGhoaaGhooKGhgYaGBkRERKRtCygSY8aMIZFIkEgkSCQSJBIJEokE3/jGN0gmkyQSCRKJBMlkEhEREWnbAorEihUryOVy5HI5ZsyYQZcuXfj973/Piy++yJYtW9i8eTMXXngh3/zmNxEREZG2LaBItGvXjnbt2tGuXTt+9KMf8eSTT9KtWzcOOfbYY7nvvvt44okn2LdvHyIiItJ2BRSh/fv306FDB/6cffv20Vq7du3iqaeeYt26dYiIiEhpCShCffr0YcyYMezZs4dD9u/fz6RJkzjhhBM47rjjaI01a9aQSqVYtmwZM2bM4KqrrqK5uRkREREpDQFFaMGCBRw4cID+/fvTr18/+vXrx5lnnsmzzz7L6tWraY2PPvqIW265hZ/97GfMmDGDX/3qV7zzzjusXLkSEfns1dTUUFNTg4jI3yKgSK1cuZJMJsO8efOYM2cOq1at4vnnn6dDhw60xpo1azjttNP4+te/ziFLly7loosu4pOYGWaGmTFr1ixEpPVWr17N1KlTmTp1KoVCASkNNTU1xONx4vE48XiceDxOPB4nHo8Tj8eJx+PE43Hi8TjxeJx4PE48HicejzN16lTCMCQejxOPx4nH48TjceLxOPF4nHg8TjweJx6PE4/HicfjxONx4vE48XicRCKBfLJZs2ZhZpgZZsbRKqBINTU1sX//frp06cLxxx/P/v37iaKIKIpojd27d3P66adzxx13cPbZZ9OvXz/mzJnDX+LuuDvuTnV1NSLSemVlZYwbN45YLEYsFkNKw9SpU8lkMmQyGTKZDJlMhkwmQyaTIZPJkMlkyGQyZDIZMpkMmUyGTCZDJpMhn8+TyWTIZDJkMhkymQyZTIZMJkMmkyGTyZDJZMhkMmQyGTKZDJlMhkwmQyaTYfXq1cgnq66uxt1xd9ydo1VAEVq6dCl9+/Zl2LBhJJNJkskkyWSSZDJJKpWiNV555RVWrFjBV7/6VbZs2cLDDz/Mz3/+c37/+98jIp+9efPmkc/nkdISi8WIxWLEYjFisRixWIxYLEYsFiMWixGLxYjFYsRiMWKxGLFYjFgsRiwWIxaLEYvFiMVixGIxYrEYsViMWCxGLBYjFosRi8WIxWLEYjFisRixWIxYLIbIIQFF6K677mLUqFFs3boVd8fdcXfcnVwuR2v88z//M2eccQYjR46khZkxdOhQli1bhoiIiJSGgCL0/vvvU1VVRYcOHfi0nXTSSRwpCAKCIEBERERKQ0AR6t69Oy+99BJ/D4lEgl27dpHJZGixa9cu1q5dy/DhwxEREZHSEFCEFi5cSGVlJXPmzCGKIqIoIooioigiiiJao0OHDtTW1vKjH/2IK6+8kmHDhjFy5EgGDBiAiIiIlIaAInTZZZfRYtq0aSSTSZLJJMlkkmQySSqVorXOPfdcMpkMjzzyCNlsluuuuw4REREpHQFFaM2aNbg77o674+64O+5OLpdDRERE2raAIhFFEVEU0SKKIqIoIooioigiiiKiKCKKIqIoQkRERNq2gCIxYcIEKisraXHNNdeQSqVIpVKkUilSqRSpVIpUKsXw4cMRERGRti2gSKxcuZJVq1bRIpPJkMvlyOVy5HI5crkcuVyOXC7HSy+9hIiIiLRtASVg165d7NmzBxEREZEWAUXkrbfeoqKigtGjR7Nnzx5aDBkyhPPOO4/+/fszfPhwRERERAKKxK5duxg4cCCvvvoqb7zxBv3792fy5Mns27ePFStW8PDDD/Pyyy9z0003ISIiIm1bQJG44YYbOO2003jmmWd46qmnuOGGG/jf//1fFi9eTCwWo1+/fvz0pz9l9erViIiISNsWUCR27NjBqaeeyiGXXHIJLY4//ngO6dOnD01NTYiIiEjbFlBE2rVrxyH/9E//RIsgCDikXbt2iIiIiASIiIiIlJiAIrJ+/XoqKiqoqKjgP/7jP2gxbtw4KioqqKioYMqUKYiIiIgEFIkuXbrQpUsXtm3bxrZt29i2bRtdunRh27ZtbNu2jW3btrFt2zY+//nPIyIiIm1bQJFYvHgx2WyWbDZLNpslm82SzWbJZrNks1my2SzZbJbnn38eERERadsCREREREpMgIiIiEiJCRAREREpMQEiIiIiJSagSIwYMYJJkyYhIiIi8pcEFIndu3eze/duRERERP6SABEREZESE1BkoigiiiKiKCKKIqIoIooioigiiiKiKKK1du3aRTabJZvNks1myWaz7NmzBxERESkNAUVk/fr1JJNJkskkyWSSZDJJMpkkmUySTCZJJpOkUilaa/HixYwdO5bKykoqKyuprKzkhRdeQEREREpDQBH5+te/zqZNm9i0aRObNm1i06ZNbNq0iU2bNrFp0yY2bdpENpultV566SV++MMfsnHjRjZu3MjGjRs5//zzERERkdIQUGQ6depEp06d6NSpE506daJTp0506tSJTp060alTJzp16kRr5XI5vvSlL7Fr1y72799PMSoUCiQSCeLxOEejQqFAoVCgUChQKBQoFAoUCgUKhQKFQoFCoUChUKBQKFAoFCgUChQKBQqFAlJ6CoUChUKBQqFAoVCgUChQKBQoFAoUCgUKhQKFQoFCoUChUKBQKFAoFCgUCoiIfJyANuajjz7ij3/8I3feeSepVIqzzz6b2267jb/EzDAzzIxZs2bx91YoFFi9ejWFQoHVq1dztKmpqSGRSJBIJEgkEiQSCRKJBIlEgng8TiKRIJFIkEgkSCQSJBIJEokEiUSCRCKBlJaamhoSiQSJRIJEIkEikSCRSJBIJIjH4yQSCRKJBIlEgkQiQSKRIJFIkEgkSCQSiMhfb9asWZgZZoaZcbQKKBK9evWiV69e/L01NjYyZMgQZs+ezTPPPEMmk2Ht2rU8/PDDfBJ3x91xd6qrq/l7KysrY+rUqUydOpWysjKONvPmzSOfz5PP58nn8+TzefL5PPl8noMHD5LP58nn8+TzefL5PPl8nnw+Tz6fJ5PJIKVl3rx55PN58vk8+XyefD5PPp8nn89z8OBB8vk8+XyefD5PPp8nn8+Tz+fJ5/NkMhlE5K9XXV2Nu+PuuDtHq4AiccMNN3DFFVdQX19PfX099fX11NfXU19fT319PfX19dTX11NfX09r9OjRg3vvvZcePXrQ4gtf+AJDhw5lw4YNFJt0Ok06nUZERET+/wKKxMSJE0mlUqRSKVKpFKlUilQqRSqVIpVKkUqlSKVSXHzxxbTG9u3beeyxxzjchx9+SLt27RAREZHSEFAkevXqRbt27TjllFO49dZb2bBhA+6Ou+PuuDvuTi6XozX27t1LOp3mlVdeoUVjYyO/+93vGD58OCIiIlIaAopEbW0tuVyO+fPns2TJEs455xwSiQSLFy9m3759fFrMjB/+8IdcccUVjB07lmQyybXXXsv555+PiIiIlIaAIvPFL36RxYsX4+7Mnj2bBx54gLPOOoshQ4aQyWT46KOPaK3Ro0ezceNG5s+fz8aNG7n66qsRERGR0hFQxL785S+zbNkytm3bxt13382ECRPo06cPcnSrqamhpqYGaRtqamqoqalBRORvEVDk6uvr+fa3v813vvMdPv/5z1NeXo6IiIi0bQFFqL6+nlQqhZlx+eWX86UvfYlMJsPGjRv58Y9/jIiIiLRtAUWivr6eVCqFmXHJJZfQvXt3Vq1axZYtW7jnnnvo0aMHIiIiIi0CisTEiRNpaGjgJz/5CfPnz+d73/sejY2NZLNZstks2WyWbDZLNptFRERE2raAItGlSxeCIOCuu+5iwoQJTJgwgQkTJjBhwgQmTJjAhAkTmDBhAhMnTkRERETatoAisXjxYrLZLNlslmw2SzabJZvNks1myWazZLNZstkszz//PCIiItK2BYiIiIiUmAARERGREhMgIiIiUmICisR3v/tdXnvtNVrs2bMHabvS6TTpdBppG9LpNOl0GhGRv0VAkdiwYQPNzc20GD58ODt27EBERETk4wQUiRNPPJHLL7+c8vJy3njjDa6//nrKy8spLy+nvLyc8vJyysvLGTFiBCIiItK2BRSJVatWcdZZZ9HU1ESLpqYmmpqaaGpqoqmpiaamJpqamvjTn/6EiIiItG0BRWTOnDksX76cXr16MW/ePJYvX87y5ctZvnw5y5cvZ/ny5SxbtgwRERFp2wKK0BNPPMHxxx/P5MmTGTx4MIMHD+bSSy+loaEBERERkYAi9M4779C3b1+ee+45unXrRrdu3Xj33XdJJBKsWbMGObrV1NRQU1ODtA01NTXU1NQgIvK3CChCV1xxBSNGjOCZZ55h0aJFLFq0iKeeeopp06YxadIkREREpG0LKEJvvvkmkydP5kgXX3wxLfbs2YOIiIi0XQFFau/evXycvXv30r59e0RERKTtCihCgwcPZsSIEezZs4dD9u/fT1VVFaeccgqdOnVCRERE2q6AIjRz5kxOPPFE+vfvT79+/Tj33HM588wzWbt2LStXrkRERETatoAi9eSTT7Jq1SrmzJnD7NmzWbFiBVu2bOHYY4/l07RlyxZ27tyJiIiIlI6AInb66afTt29f+vXrRywW49P2yiuvcNVVV7FlyxZERESkdAS0Ufv37+cHP/gBJ598MiIiIlJaAtqomTNncuGFF9KzZ0/+nlavXk0YhoRhSBiGhGFIGIaEYUgYhoRhSBiGhGFIGIaEYUgYhoRhSBiGhGFIGIaEYUgYhoRhSBiGhGFIGIaEYUgYhoRhSBiGhGFIGIaEYUihUOAfZfXq1YRhSBiGhGFIGIaEYUgYhoRhSBiGhGFIGIaEYUgYhoRhSBiGFAoFVq9eTRiGhGFIGIaEYUgYhoRhSBiGhGFIGIaEYUgYhoRhSBiGhGFIoVDgH2X16tX/H3vwH2QHVd///3lvklooMiENWuKAy2h4E35MoqZ0tAwnC5oRakTiDzAQOIcQkcSY8QdSNLJ7rZoaqBoSU1Oq50QwYG2VFCzYprt7iqwLRUlr2fY1kXBThkgmmKYRE8XG+5n9IzN+nO+3H1vU7M2+Hw9KKZRSKKVQSqGUQimFUgqlFEoplFIopVBKoZRCKYVSCqUUSimUUiilUEqhlEIphVIKpRRKKZRSKKVQSqGUQimFdrvNkTI0NEQphVIKpRRKKZRSKKVQSqGUQimFUgqlFEoplFIopdButxkaGqKUQimFUgqlFEoplFIopVBKoZRCKYVSCqUUSimUUmi32xwpQ0NDlFIopVBKoZRCKYVSCqUUSimUUiilUEqhlEIphVIKpRRKKZRSKKVQSqGUQimFUgqlFEoplFIopVBKoZRCKYVSCu12myOplEIphVIKpRRKKZRSKKVQSqGUQimFUgqlFEoplFIopVBKoZRCKYVSCqUUSimUUiilUEqhlEIphVIKpRRKKZRSOJKGhoYopVBKoZRCKYVSCqUUSimUUiilUEqhlEIphVIKpRRKKZRSKKVQSqGUQimFUgqlFEoplFIopVBKoZRCKYVSCqUU2u027v/WZBzau3cvv0oPP/wwDz30EO9+97v5RZkZZoaZsW7dOv4naq3UWqm1Umul1kqtlVortVZqrdRaqbVSa6XWSq2VWiu1Vmqt1FqptVJrpdZKrZVaK7VWaq3UWqm1Umul1kqtlaGhIY6U3t5eaq3UWqm1Umul1kqtlVortVZqrdRaqbVSa6XWSq2VMT09PdRaqbVSa6XWSq2VWiu1Vmqt1FqptVJrpdZKrZVaK729vRwpvb291FqptVJrpdZKrZVaK7VWaq3UWqm1Umul1kqtlVortVZqrdRaqbVSa6XWSq2VWiu1Vmqt1FqptVJrpdZKrZVaK729vRwpvb291FqptVJrpdZKrZVaK7VWaq3UWqm1Umul1kqtlVorY3p6eqi1Umul1kqtlVortVZqrdRaqbVSa6XWSq2VWiu1Vnp7ezlSent7qbVSa6XWSq2VWiu1Vmqt1FqptVJrpdZKrZVaK7VWaq3UWqm1Umul1kqtlVortVZqrdRaqbVSa6XWSq2VWiu1Vnp7ezmSaq3UWqm1Umul1kqtlVortVZqrdRaqbVSa6XWSq2VWiu1Vmqt1FqptVJrpdZKrZVaK7VWaq3UWqm1Umul1kqtlSOpt7eXWiu1Vmqt1FqptVJrpdZKrZVaK7VWaq3UWqm1Umul1kqtlVortVZqrdRaqbVSa6XWSq2VWiu1Vmqt1FqptVJrpbe3l1/UunXrMDPMDDPjaNVkHLroootYv349vwr79+/npptu4pOf/CT/E5KQhCRWrFjBL2revHnknMk5k3Mm50zOmZwzOWdyzuScyTmTcybnTM6ZnDM5Z3LO5JzJOZNzJudMzpmcMzlncs7knMk5k3Mm50zOmZwzMUaOpJwzOWdyzuScyTmTcybnTM6ZnDM5Z3LO5JzJOZNzJudMzpmcMzlncs7knMk5k3Mm50zOmZwzOWdyzuScyTmTc6bdbnMk5ZzJOZNzJudMzpmcMzlncs7knMk5k3Mm50zOmZwzOWdyzuScyTmTcybnTM6ZnDM5Z3LO5JzJOZNzJudMzpmcM+12myMp50zOmZwzOWdyzuScyTmTcybnTM6ZnDM5Z3LO5JzJOZNzJudMzpmcMzlncs7knMk5k3Mm50zOmZwzOWdyzuScabfbHEk5Z3LO5JzJOZNzJudMzpmcMzlncs7knMk5k3Mm50zOmZwzOWdyzuScyTmTcybnTM6ZnDM5Z3LO5JzJOZNzJudMu93mSMo5k3Mm50zOmZwzOWdyzuScyTmTcybnTM6ZnDM5Z3LO5JzJOZNzJudMzpmcMzlncs7knMk5k3Mm50zOmZwzOWeOtJwzOWdyzuScyTmTcybnTM6ZnDM5Z3LO5JzJOZNzJudMzpmcMzlncs7knMk5k3Mm50zOmZwzOWdyzuScyTmTc6bdbvOLWrFiBZKQhCSOVk3Gof/6r//ipS99Kb8Ka9as4YwzzmDnzp3UWtm7dy+PPfYYknDOOedcd2gyDn3mM5/h/e9/Pxs3bmTHjh3s3LmTnTt3snPnTnbu3MnzceKJJ/LDH/6QzZs3s3nzZp566ilqrQwPD+Occ8657tBkHPrABz7AmE9+8pNceOGFzJ8/n/nz5zN//nwuvPBCno+VK1eyceNGNm7cyMaNGzn77LNZtmwZKSWcc8451x2ajEO1ViQhCUlIQhKSGB0dxTnnnHMTW5Nx6qc//Sm33norF110EY8++iiS+Pa3v80v28aNG3nta1+Lc84557pHk3HowIEDzJo1iy996Us8/vjjjHnqqad4+9vfzvr163HOOefcxNZkHFq4cCHXXHMNDz74IKeffjpjzj//fD73uc+xYcMGnHPOOTexNRmHnn76aZYuXcrPO/fcc5k0aRL79+/HOeeccxNXk3Fo8uTJHDx4kJ/305/+lOeee47JkyfjnHPOuYmryTj0hje8gQULFrB3714OO3DgAFdccQUveclLOPbYY3HOOefcxNVkHOrv7+fMM8/k1a9+Nf/2b/9GSolXvOIVjI6O8vWvfx3nnHPOTWxNxqlNmzYxNDTEX/7lX7Jp0yb+9m//lm3btjFlyhScc845N7E1GcdOOukkzj77bGbPns1LX/pSnHPOOefGNBmnDh48yEc/+lEuuugiLrroIlatWsW+fftwzjnnnGsyDrXbbebMmcO9997LlClTmDJlCrVWfu/3fo8HHngA55xzzk1sTcahq6++mne+852MjIywZcsWtmzZwgMPPMBHPvIRli1bhnPOOecmtibj0Pe//32WLFnCz7v00ktpNpvs378f55xzzk1cTcahadOm8S//8i/8vB//+Mf86Ec/4vjjj8c555xzE1eTcWLnzp3s3LmTnTt38slPfpKUEps2bWL37t3s3r2bRx99lFe/+tV84AMfwDnnnHMTW5NxYsmSJcyfP5/58+dz2WWXMebjH/845513Hueddx6XXXYZP/zhD/mTP/kTnHPOOTexNRkntm7diiQkIQlJSEISkpCEJEZHR3HOOefcxNZknPrOd77DFVdcwaJFi1i0aBGLFi1i0aJFXHHFFTjnnHNuYmsyDq1cuZK3vOUtPPnkkzz99NM8/fTTPP300zz99NM8/fTTOOecc25iazIO1Vr5sz/7M2qtDAwMMDAwwMDAAAMDA2zduhXnnHPOTWxNxqHJkydzxhln4Jxzzjn3/6XJOPThD3+YD3zgAxw6dAjnnHPOuZ/XZBx6/etfz/DwMGeccQZz5sxhzpw5zJkzhzlz5vDKV74S55xzzk1sTcah17/+9Zxwwgncfvvt3Hnnndx5553ceeed3HnnnXzxi1/kl0ESW7dupd1u45xzzrnu0mQc2rt3L1/96lc555xzmDVrFrNmzWLWrFnMmjWLWbNm8Xx96lOfYsWKFfz93/8911xzDRs3bsQ555xz3aPJOPTbv/3b/Pu//zu/Ctu3b+fzn/88f/EXf8Hq1au58847Wbt2LXv37mW8KaXQbrdxzjnn3P+tyTj0xS9+kSuvvJI//dM/ZceOHezYsYMdO3awY8cOduzYwfPxspe9jK9+9atMnTqVMVOmTOHQoUP85Cc/4b9jZpgZZsa6dev4VRsaGiKlxKmnnkq73aYbpZRIKZFSIqVESomUEiklUkqklEgpkVIipURKiZQSKSVSSqSUSCmRUiKlREqJlBIpJVJKpJRIKZFSIqVESomUEj09PRxJKSVSSqSUSCmRUiKlREqJlBIpJVJKpJRIKZFSIqVESomUEiklUkqklEgpkVIipURKiZQSKSVSSqSUSCmRUiKlRE9PD0dSSomUEiklUkqklEgpkVIipURKiZQSKSVSSqSUSCmRUiKlREqJlBIpJVJKpJRIKZFSIqVESomUEiklUkqklEgp0dPTw5GUUiKlREqJlBIpJVJKpJRIKZFSIqVESomUEiklUkqklEgpkVIipURKiZQSKSVSSqSUSCmRUiKlREqJlBIpJVJK9PT0cCSllEgpkVIipURKiZQSKSVSSqSUSCmRUiKlREqJlBIpJVJKpJRIKZFSIqVESomUEiklUkqklEgpkVIipURKiZQSPT09HEkpJVJKpJRIKZFSIqVESomUEiklUkqklEgpkVIipURKiZQSKSVSSqSUSCmRUiKlREqJlBIpJVJKpJRIKZFSIqVET08Pv6h169ZhZpgZZsbRqsk4dNlllzHm05/+NBdeeCEXXnghF154IRdeeCFveMMbeD6azSYvf/nLOXToEF/60pe46qqrWL58OS9+8Yv570hCEpJYsWIFv2rz5s1jTE9PD93oiSeeIIRACIEQAiEEQgiEEAghEEIghEAIgRACIQRCCIQQaLfbjAkhEEIghEAIgRACIQRCCIQQCCEQQiCEQAiBEAIhBHLOHClPPPEEIQRCCIQQCCEQQiCEQAiBEAIhBEIIhBAIIRBCIIRAu91mTAiBEAIhBEIIhBAIIRBCIIRACIEQAiEEQgiEEAghkHPmSHniiScIIRBCIIRACIEQAiEEQgiEEAghEEIghEAIgRACIQTa7TZjQgiEEAghEEIghEAIgRACIQRCCIQQCCEQQiCEQAiBnDNHyhNPPEEIgRACIQRCCIQQCCEQQiCEQAiBEAIhBEIIhBAIIdButxkTQiCEQAiBEAIhBEIIhBAIIRBCIIRACIEQAiEEQgjknDlSnnjiCUIIhBAIIRBCIIRACIEQAiEEQgiEEAghEEIghEAIgXa7zZgQAiEEQgiEEAghEEIghEAIgRACIQRCCIQQCCEQQiDnzJHyxBNPEEIghEAIgRACIQRCCIQQCCEQQiCEQAiBEAIhBEIIhBAIIRBCIIRACIEQAiEEQgiEEAghEEIghEAIgRACIQRCCOSc+UWtWLECSUhCEkerJuNQrRVJSEISkpCEJEZHR/ll2Lt3Lz/+8Y950YtexIMPPsi+ffsYbzqdDk888QQ9PT10m56eHmKMxBiJMRJjJMZIjJEYIzFGYozEGIkxEmMkxkiMkcHBQXLOxBiJMRJjJMZIjJEYIzFGYozEGIkxEmMkxkiMkRgj8+bN40jp6ekhxkiMkRgjMUZijMQYiTESYyTGSIyRGCMxRmKMxBgZHBwk50yMkRgjMUZijMQYiTESYyTGSIyRGCMxRmKMxBiJMTJv3jyOlJ6eHmKMxBiJMRJjJMZIjJEYIzFGYozEGIkxEmMkxkiMkcHBQXLOxBiJMRJjJMZIjJEYIzFGYozEGIkxEmMkxkiMkRgj8+bN4eOlewAAIABJREFU40jp6ekhxkiMkRgjMUZijMQYiTESYyTGSIyRGCMxRmKMxBgZHBwk50yMkRgjMUZijMQYiTESYyTGSIyRGCMxRmKMxBiJMTJv3jyOlJ6eHmKMxBiJMRJjJMZIjJEYIzFGYozEGIkxEmMkxkiMkcHBQXLOxBiJMRJjJMZIjJEYIzFGYozEGIkxEmMkxkiMkRgj8+bN40jp6ekhxkiMkRgjMUZijMQYiTESYyTGSIyRGCMxRmKMxBiJMRJjJMZIjJEYIzFGYozEGIkxEmMkxkiMkRgjMUZijMQYmTdvHu7/1mQc2rVrF7t27WLXrl3s2rWLXbt2sWvXLnbt2sWuXbv4ZTjxxBO58sorue222/jN3/xNNm3ahHPOOee6Q5Nx6O1vfzu9vb309vbS29tLb28vvb299Pb2cvHFF/N87NixgzvuuIOf9Tu/8zs8/fTTOOecc647NBmHBgYGGB0dZXR0lNHRUUZHR3nooYc477zzSCnxfBw6dIjVq1ezY8cOxjzzzDN84xvf4HWvex3OOeec6w5NxqFJkyYxadIkJk2axKRJk5g0aRJTp05lw4YNrF27ludj5syZrFq1ioULF7JkyRJe+9rXcuWVV3L++efjnHPOue7QpItMmTKFMfv27eP5ePvb3862bdv43Oc+x7Zt27j22mtxzjnnXPdoMg7t3LmTnTt3snPnTnbu3MnOnTvZuXMn1157Lb/xG7/B1KlTcUevVqtFq9Viomm1WrRaLSaaVqtFq9Viomm1WrRaLSaaVqtFq9XCueeryTh05ZVXMn/+fObPn8/8+fOZP38+8+fP51vf+hYbN27EOeeccxNbk3FoYGCA0dFRRkdHGR0dZXR0FEk88sgjvOY1r8E555xzE1uTcWjSpElMmjSJSZMmMWnSJCZNmoRzzjnn3GFNxomVK1eycOFCFi5cyMKFC1m4cCELFy5k4cKFLFy4kIULF7Jw4ULe+ta34pxzzrmJrck4sW/fPvbt28e+ffvYt28f+/btY9++fezbt499+/axa9cuHnvsMR577DGcc845N7E1GSc2bdrEwMAAAwMDDAwMMDAwwMDAAAMDA1x99dX8x3/8ByeccAK1Vpxzzjk3sTUZxw4cOMCCBQv4oz/6I5YvX87IyAgnnngizjnnnJvYmoxTmzdv5hWveAV79uzhG9/4Bu9+97txzjnnnBvTZJw5ePAgCxYsoNVqsXz5ckZGRjjxxBNxzjnnnDusyTjypS99iTlz5rBnzx6+8Y1v8O53vxs38fT19dHX18dE09fXR19fHxNNX18ffX19TDR9fX309fUx0fT19dHX14dzz1eTceKqq67ipptuYszMmTN573vfy+LFi1m8eDGLFy9m8eLFLF68mKuuugrnnHPOTWxNxokDBw5wwgkncMIJJ7B9+3a2b9/O9u3b2b59O9u3b2f79u1s376d7du345xzzrmJrck48eUvf5mRkRFGRkYYGRlhZGSEkZERRkZGGBkZYWRkhJGREYaHh3HOOefcxNbEOeecc67LNHHOOeec6zJNnBtnWq0WrVaLiabVatFqtZhoWq0WrVaLiabVatFqtZhoWq0WrVYL556vJs4555xzXaaJc84551yXaeKcc84512WaOOecc851mSbOOeecc12myQT13e9+l61bt/Ltb38b55xzznWXJhPQRz/6Ud7xjnfw9a9/nVarxaJFi/jxj3+Mc84557pDkwnmX//1X/nSl77EV77yFW6++Wa2bNnCD37wA+655x6cc8451x2aTDBTp05l48aNTJ06lcNOPfVUdu3axX/HzDAzzIx169bhnp/e3l4ajQaNRoNGo0Gj0aDRaNBoNOjv76e/v59Go0Gj0aDRaNBoNGg0GjQaDXp7e+lWvb29NBoNGo0GjUaDRqNBo9Gg0WjQ399Pf38/jUaDRqNBo9Gg0WjQaDRoNBr09vbSrXp7e2k0GjQaDRqNBo1Gg0ajQaPRoL+/n/7+fhqNBo1Gg0ajQaPRoNFo0Gg06O3tpVv19vbSaDRoNBo0Gg0ajQaNRoNGo0F/fz/9/f00Gg0ajQaNRoNGo0Gj0aDRaNDb24tz/xvr1q3DzDAzzIyjVZMJ5qSTTuI1r3kNh+3cuZPBwUFe97rX8d+RhCQksWLFCtzzMzg4SKfTodPp0Ol06HQ6dDodOp0OnU6HTqdDp9Oh0+nQ6XTodDp0Oh06nQ6Dg4N0q8HBQTqdDp1Oh06nQ6fTodPp0Ol06HQ6dDodOp0OnU6HTqdDp9Oh0+nQ6XQYHBykWw0ODtLpdOh0OnQ6HTqdDp1Oh06nQ6fTodPp0Ol06HQ6dDodOp0OnU6HTqfD4OAg3WpwcJBOp0On06HT6dDpdOh0OnQ6HTqdDp1Oh06nQ6fTodPp0Ol06HQ6dDodBgcHORr19fXR19eH+9VZsWIFkpCEJI5WTSaw3bt3E2Nk2bJlzJo1C+ecc851hyYT1He+8x0uueQSrrzySq677jqcc8451z2aTEDDw8NcffXV9Pf3k1LCOeecc92lyQTz5JNP8q53vYs1a9bQ29vLT37yE37yk59w6NAhnHPOOdcdmkwwmzdv5oc//CHvfOc7OeusszjrrLM466yz+NjHPoZzzjnnukOTCeaGG25AEpKQhCQkcdNNN+Gcc+5Xq9Vq0Wq1cO75auKcc84512WaOOecc851mSbOOeecc12miXPOOedcl2ninHPOOddlmjjnnHPOdZkmzjnnnHNdpolzzjnnXJdp4pxzzjnXZZo455xzvyZ9fX309fXh3PPVxDnnnHOuyzRxzjnnnOsyTZxzzjnnukwT55xzzrku08Q555xzrss0cc45535NWq0WrVYL556vJs4555xzXaaJc84551yXaeKcc84512WaOOecc851mSbOOeecc12myQT3wAMP4Jxzzrnu0mQC27BhAx/84AdxzjnnXHdpMgHt27ePG2+8kT//8z/HOeecc92nyQT06U9/mmnTpvHxj3+c8ardbtPb28upp57KRNJut+nt7eXUU0/FHf3a7Ta9vb2ceuqpTCTtdpve3l5OPfVUjkZDQ0MMDQ0xNDTE0NAQQ0NDDA0NMTQ0RLvdpt1uMzQ0xNDQEENDQwwNDTE0NMTQ0BDtdpujTbvdpre3l1NPPRX3y9NkArrpppu4/vrrOeaYY/hFmRlmhpmxbt06fh2GhoZot9sMDQ0xkQwNDdFutxkaGsId/YaGhmi32wwNDTGRDA0N0W63GRoa4mhTa6XVatFqtWi1WrRaLVqtFq1Wi3a7TbvdptVq0Wq1aLVatFotWq0WrVaLVqvF0WhoaIh2u83Q0BC/auvWrcPMMDPMjKNVkwmo2WzyPyUJSUhixYoV/Kr19PTQ399Pzpl58+YxUfT09NDf30/OmXnz5uGObj09PfT395NzZt68eUwUPT099Pf3k3Nm3rx5HG36+voYHBxkcHCQwcFBBgcHGRwcZHBwkMHBQQYHBxkcHGRwcJDBwUEGBwcZHBxkcHCQnDNHm56eHvr7+8k5M2/ePH7VVqxYgSQkIYmjVRM3bvX19RFjZKLp6+sjxoibGPr6+ogxMtH09fURY8RNDH19fcQYcb88TZxzzjnnukwT55xzzrku08Q555xzrss0mcBCCDzwwAM455xzrrs0cc4555zrMk2cc84557pME+ecc865LtPEjWvr1q1jIlq3bh0T0bp165iI1q1bx0S0bt06JqJ169YxEa1btw73y9PEjWvr169nIlq/fj0T0fr165mI1q9fz0S0fv16JqL169czEa1fvx73y9PEOeecc67LNHHOOeec6zJN3P/TOeecg5lhZpgZZoaZYWaYGWaGmWFmmBlmhplhZpgZZoaZYWaYGWaGmWFmmBlmhplhZpgZZoaZYWaMMTPMDDPDzDAzzAwzw8wwM8wMM8PMMDPMDDPDzDAzzAwzw8wwM8wMM8PMMDPMDDPDzDAzzAwzw8wwM8wMM8PMMDPMDDPDzDAzzAwzw8wwM8wMM8PMMDPMDDPDzDAzzAwzw8wwM8wMM8PMMDPGmBlmhplhZpgZZoaZYWaYGWaGmWFmmBlmhplhZpgZZoaZYWaYGWaGmWFmmBlmhplhZpgZZoaZYWaYGWaGmWFmmBlmhplhZpgZZoaZYWaYGWaGmWFmmBlmhplhZpgZZoaZYWaYGWaGmWFmmBljzAwzw8wwM8wMM8PMMDPMDDPDzDAzzAwzw8wwM8wMM8PMMDPMDDPDzDAzzAwzw8wwM8wMM8PMMDPMDDPDzDAzzAwzw8wwM8wMM8PMMDPMDDPDzDAzzAwzw8wwM8wMM8PMMDPMDDPDzDAzzIwxZoaZYWaYGWaGmWFmmBlmhplhZpgZZoaZYWaYGWaGmWFmmBlmhplhZpgZZoaZYWaYGWaGmWFmmBlmhplhZpgZZoaZYWaYGWaGmWFmmBlmhplhZpgZZoaZYWaYGWaGmWFmmBlmhplhZpgZZsYYM8PMMDPMDDPDzDAzzAwzw8wwM8wMM8PMMDPMDDPDzDAzzAwzw8wwM8wMM8PMMDPMDDPDzDAzzAwzw8wwM8wMM8PMMDPMDDPDzDAzzAwzw8wwM8wMM8PMMDPMDDPDzDAzzAwzw8wwM8wMM2OMmWFmmBlmhplhZpgZZoaZYWaYGWaGmWFmmBlmhplhZpgZZoaZYWaYGWaGmWFmmBlmhplhZpgZZoaZYWaYGWaGmWFmmBlmhplhZpgZZoaZYWaYGWaGmWFmmBlmhplhZpgZZoaZYWaYGWaGmTHGzDAzzAwzw8wwM8wMM8PMMDPMDDPDzDAzzAwzw8wwM8wMM8PMMDPMDDPDzDAzzAwzw8w455xzOBo1cf9Pt99+O5KQhCQkIQlJSEISkpCEJCQhCUlIQhKSkIQkJCEJSUhCEpKQhCQkIQlJSEISkpCEJCQhCUlIQhKSkIQkJCEJSUhCEpKQhCQkIQlJSEISkpCEJCQhCUlIQhKSkIQkJCEJSUhCEpKQhCQkIQlJSEISkpCEJCQhCUlIQhKSkIQkJCEJSUhCEpKQhCQkIQlJSEISkpCEJCQhCUlIQhKSkIQkJCEJSUhCEpKQhCQkIQlJSEISkpCEJCQhCUlIQhKSkIQkJCEJSUhCEpKQhCQkIQlJSEISkpCEJCQhCUlIQhKSkIQkJCEJSUhCEpKQhCQkIQlJSEISkpCEJCQhCUlIQhKSkIQkJCEJSUhCEpKQhCQkIQlJSEISkpCEJCQhCUlIQhKSkIQkJCEJSUhCEpKQhCQkIQlJSEISkpCEJCQhCUlIQhKSkIQkJCEJSUhCEpKQhCQkIQlJSEISkpCEJCQhCUlIQhKSkIQkJCEJSUhCEpKQhCQkIQlJSEISkpCEJCQhCUlIQhKSkIQkJCEJSUhCEpKQhCQkIQlJSEISkpCEJCQhCUlIQhKSkIQkJCEJSUhCEpKQhCQkIQlJSEISkpCEJCQhCUlIQhKSkIQkJCEJSUhCEpKQhCQkIQlJSEISkpCEJCQhCUlIQhKSkIQkJCEJSUhCEpKQhCQkIQlJSEISkpCEJCQhCUlIQhKSkIQkJCEJSUhCEpKQhCQkIQlJSEISkpCEJCQhCUlIQhKSkIQkJCEJSUhCEpKQhCQkIQlJSEISkpCEJCQhCUlIQhKSkIQkJCEJSUhCErfffjtHoybOOeecc12miXPOOedcl2ninHPOOddlmjjnnHPOdZkmzjnnnHNdpolzzjnnXJdp4pxzzjnXZZo455xzznWZJs6NQ4cOHcI555z7/9PEuXHmwIEDnHHGGezevRvnjmYLFixgYGAA59z/XBPnxpljjz2Wa665hre97W04dzRbvnw5K1euxDn3P9fEjWt79uxBEhPN9ddfz969e9m6dSvu6LNgwQK2bNnCYc888wzbt29nonn961/PtGnTuPXWW5lI9uzZgyQmmmeffZbdu3fjfjmauHHh0KFD/Lxrr72Wiy++mHe84x3Mnj2biWLp0qXMnTuX5557jve85z0cjRYsWMA999zDz1uyZAlmxuzZs3nmmWc4Wt14443ceOONjOnv7+e1r30tMUbmzJnDRHPnnXfymc98hgMHDjARXHvttVx88cW84x3vYPbs2UwU1113HfPnz+ctb3kLr3zlK3nmmWdwz08Td8QdOHCAM844g927d3NYSom5c+cyPDxMrZVp06Zxyy23cLRbunQpZ511Fo888gjbtm3j+OOPZ+3atRxtbrjhBs455xx+1ty5c7nooouQxB133MH06dM5Wr3mNa/hlFNO4frrr2dkZIRt27bx4IMP8qIXvYiPfvSjHM327NmDJA6bMWMGF1xwAcuXL+dol1Ji7ty5DA8PU2tl2rRp3HLLLRxtFixYwMDAAIf19/dzwgknMDw8zAMPPMDixYu54IILcM9PE3fEHXvssVxzzTW87W1v47CHHnqIyy+/nDFr166l0Whw2223cfDgQY421113HW9961sZMzIywuLFixlzzDHHcN9997FhwwYOHjzI0eCGG25gzLnnnsvjjz/O6tWrGbN7924mT57Mm9/8Zp599lkmT57MokWLuP/++zlabd68mb/+679m9erVHLZ582Zuv/129u/fz9Ho2muv5eKLL+Yd73gHs2fP5rC1a9cyPDxMu93maHLgwAGeeeYZDnvooYe4/PLLGbN27VoajQa33XYbBw8epNstWLCAe+65hzHLly9n5cqVHHb//fezcuVKxnzqU5/itttu4yMf+Qju+WnixoXrr7+evXv3snXrVsZs2bKFY489lksvvRRJDAwMcPLJJ7Ns2TK62YIFC7jnnnsYMzw8zOc+9zm2b9/OrbfeypgXvvCF7Nixg8OOP/54Xvayl7Fs2TK61YIFC7jnnns4ePAgd999N7t37+ahhx7itNNOo5TC/v37efGLX8wLXvAC5syZw6te9SqWLFnCj370I1auXMmTTz7J0WjatGm86U1v4n3vex+HTZ8+nTe+8Y0sWbKEo01Kiblz5zI8PEytlWnTpnHLLbcwZsqUKaxcuZLFixdztHjXu97FeeedR29vL4sWLWLMli1bOPbYY7n00kuRxMDAACeffDLLli2j291www2cc845jHn961/PtGnTuPXWWxkzZcoUNm/ezNlnn82BAwcYHR3ljDPO4Pd///dx/3tN3BG3dOlS5s6dy3PPPcd73vMexsycOZNVq1ZxyimnsGHDBsZMnjyZ4eFhNm3aRLe64YYbOOeccxhz2mmnsWbNGtasWcNJJ53EmCuuuILrrruOnzVlyhSGh4fZtWsX3eLQoUMcdsMNN3DOOedwzDHHcMEFF3D++efzrW99i+nTp7NgwQKWLl3KmFor9913H48++ijDw8N85StfYebMmezfv59us2DBAu655x5+1pIlSzAzZs+ezTPPPMOYT3ziEzz11FN85zvf4bBPfOIT/PM//zNPPvkk3e7JJ5/ksIceeojLL7+cMWvXrqXRaHDbbbdx8OBBxixbtowf/OAH3HvvvXS7D37wg0ybNo1HHnmE73znO2zYsIExM2fOZNWqVZxyyils2LCBMZMnT2Z4eJhNmzbRjW644QbGnHvuuTz++OOsXr2aMXfeeSef+cxnOHDgANdddx233347Dz74IB/60IcYI4nf+q3fwv3vNXFH1NKlSznrrLN45JFH2LZtG8cffzxr165lzMMPP8yMGTMYc++99zJ16lRGR0e56qqr6AZf+MIXeM1rXsPv/u7vsnXrVsace+65PP7446xevZrp06fzB3/wB7z//e/nsGXLlnHcccdxxRVX8L3vfY/777+fXbt28bWvfY0ZM2bQDQ4cOMAZZ5zB7t27GXPuuefy+OOPs3r1aprNJpMnT+b0009nzJo1a9i2bRuPPfYYY6ZNm8bf/M3fMGbr1q3s2LGDM888k/Hupz/9KR/72Mc47IYbbuCcc87hsLlz53LRRRchiTvuuIPp06dz2Ic//GGuvvpqDms2m9x9992cfPLJdKvdu3dz5plncskllzB79mzGbNmyhWOPPZZLL70USQwMDHDyySezbNkyDvviF7/IeeedR7e7//77Wb58OYdNnTqVwx5++GFmzJjBmHvvvZepU6cyOjrKVVddRbc5ePAgd999N7t37+ahhx7itNNOo5TC/v37mTFjBhdccAHLly9n0aJFvOhFL+Kyyy7jySefZOvWrbzvfe9j06ZNuP+9Ju7X6tlnn2X37t0cNjIywuLFixlzzDHHcN9997FhwwYOHjzIzTffzGc/+1nOPvtsNm/ezF133cWkSZMY7x555BHmzp3LbbfdxqZNm/jgBz/I8uXL2bdvH2NOO+00Sins37+fW265haeeegpJHDY4OMjpp5/OZZddxpe//GWGh4d5+ctfTrc49thjueaaa3jb297GYaeddhqlFD7+8Y9z8803s3LlSsY0m00+9KEPsWTJEsZ897vf5eMf/zhmxsaNG/mnf/onxrtNmzYxa9Ysdu/ezWHnnnsujz/+OKtXr2b37t1MnjyZN7/5zTz77LNMnjyZRYsWcf/99zPmiiuuYMwdd9zBYbNmzaIb7dmzhz179rB48WLuvvtuHnnkEebMmcN73/teZs6cyapVqzjllFPYsGEDYyZPnszw8DCbNm1izJlnnsnxxx9Pt5s6dSoPP/wwP+td73oXq1at4uabb+azn/0sZ599Nps3b+auu+5i0qRJdKNjjjmGCy64gPPPP59vfetbTJ8+nQULFrB06VLGrF27luHhYdrtNvfffz9z587lqquu4u677+Yf//EfOemkk3D/e03cr82yZct47Wtfy8UXX8zZZ5+NJF74wheyY8cODjv++ON52ctexrJly5g9ezajo6N885vfZPPmzXSDK664gssvv5w//uM/5oEHHmDmzJlccsklvOQlL+E///M/GTN9+nQWLFjA0qVLaTab/OEf/iEpJX7WqlWrqLXyuc99jilTptBtrr/+evbu3cvWrVsZM336dBYsWMDSpUuZP38+06ZN49Zbb2XMlVdeyaFDh7jjjjs488wz+fa3v40kvvzlLzNlyhTGq29/+9vMnTuXz3/+8/zDP/wDt956Kz/rtNNOo5TCMcccwwte8ALmzJnDq171KpYsWcKPfvQjVq5cyZNPPsmYLVu28KY3vYludtNNN/G6172Oc889l2effZaZM2cy5rOf/Sxf+9rX2LNnDw8//DAzZsxgzL333svUqVMZHR3lqquuopstWbIEM2P27Nk888wzrFq1ilWrVvGzTjrpJH7jN36D2bNnMzo6yje/+U02b95Mt2s2m0yePJnTTz+dMWvWrGHbtm089thjTJkyhZUrV7J48WLGfOQjH2FgYID169dz/PHH456fJu7X4vrrr+fkk09mZGSEkZERbrzxRt74xjdy+eWXc9111/GzpkyZwvDwMLt27WLSpEkcd9xxdIubb76ZMa985Ss5bPfu3ezZs4e7776bHTt2MGbNmjVs27aNxx57jJQSzz33HH/1V3/F0WDp0qXMnTuX5557jve85z0ctmbNGrZt28Zjjz3GXXfdxWc+8xmefPJJBgYG2LJlC29605voFh/5yEd4+9vfzpo1a6i18uIXv5ifN336dBYsWMDSpUuptXLffffx6KOPMjw8zFe+8hVmzpzJ/v37GTNjxgyOO+44utHw8DBf+MIXePTRR9m2bRtf//rX+f73v8/evXsZc8wxx7BixQouvfRSbr75Zj772c9y9tlns3nzZu666y4mTZpEN5s7dy4XXXQRkrjjjjuYPn06559/PqeffjqXXHIJu3btYuvWrXzhC1/gxhtvZMykSZM47rjj6EZ79+5l165dHLZ+/XpuvvlmVq5cyZhms8mHPvQhlixZwphly5bxgx/8gHvvvRf3y9XE/Vr83d/9Hddccw2HLVq0iJe85CUcOnSI4447jiuuuILvfe973H///ezatYuvfe1rzJgxg25z0kknccEFF3DllVcyZvXq1fyf9uA/KOo6YeD4u++yo9C2B+uqs9ug5YWoRJBxv7BMDvIkD0Evg0NAEdDblYISTjfAMwdBfswYHBBp1KmwSP5ot4xIGYiQFcSENNEdGsphgOEAp4xTT0/nme8f3xmmubvn7pmecvHzei1evJiHHnoIh8NBeHg4tbW1SJJEVlYWSUlJyGprawkPD8fVpaSk8Oijj3LmzBm6u7vRarWUlJQgkySJrKwskpKSMBgMrF69mrCwMOrr6zEajWg0GlzFli1bkE2bNo2JtmzZQnNzM4rCwkK6u7u5cOECOp2O+vp6ZI2NjfT19eHn54ermzt3Ljt37iQ7OxvZQw89RHx8PAkJCShSU1MZGxvjypUr9PT0cOrUKaxWK64oJSWF5uZmZMPDw7i5ufG73/2O8fFx3NzciI2NpaGhgbq6Op544gl+//vfc/ToUbq7u1Gr1bgyi8VCZGQka9asITAwkNHRUWRLly5Fp9NRWlqKLCEhgdu3b1NdXY2spqaGxYsXI3y/JITv3ZUrVxgcHGSiqVOncvnyZSbatWsXNpuN5uZm5s2bR0xMDIcOHcLhcPDII4/gqkpKSujt7cXf35/Tp0/T0dHB+++/T11dHa+88gp//vOfkSUkJHD79m2qq6vx8fHBw8MDV9fe3k58fDwyd3d3PvzwQyoqKrh+/TqyhIQEbt++TXV1Nbm5uVy8eJHi4mJczZQpU9i0aRPJycnI9u3bh6+vL99++y3BwcEoJEkiKyuLpKQkvvjiC/Ly8vD19eWNN97gs88+w1X19/ej0Ov1REREYLFYUGRnZ9PX14fD4UBx+PBhgoODUalUaDQaXNXKlStJT09HNnPmTKZMmUJgYCBPPPEESUlJ3Lhxg7S0NPr7+8nOzqalpYWKigrc3d1xVSdPnqS0tJRLly7R2tpKc3MzmzZtIiQkBMXBgwcpLy+nv7+fpqYm7HY7UVFRyPz8/NBqtQjfLwnhe2WxWIiMjGTNmjUEBgZrNkn2AAAV5ElEQVQyOjqKLCEhgdTUVCa6ePEinp6eyLKzs2lpaaGqqgq1Wo0rU6vVpKenI0kS7777Lp6enii8vb25c+cOCrvdTlRUFK5i5cqVvPvuuyi+/vprBgcHUTzwwAP09fWh0Gq1/PSnP8VsNqOw2+1ERUUhkyQJV/Xiiy9y8+ZNfvazn/Hmm2/y8ccfU1FRwZQpU5goISGB27dv09XVxdmzZ3E6nRw6dAi1Wo2rGR4exs/Pj5UrVxIQEICisLCQgYEBzp8/jyI/P5/U1FQUPj4+TJkyBVcQERFBU1MTsubmZkpLS1E8++yzaLVaSktLkbW0tPDhhx/S1dWFw+Hg6NGj+Pj4cPXqVVzZ+Pg4w8PDyObNm0d5eTnbt29HkZKSgk6n4/Dhw8gMBgOrV68mLCyM+vp6jEYjGo0G4f+PhPC9OHnyJKWlpVy6dInW1laam5vZtGkTISEhyMxmMyqViujoaIaGhjh+/Dh5eXns37+fychkMqFSqXj99ddRdHR0YDKZ2LJlCwqj0YhGo8FVpKens3XrVmQWi4Vnn32W1atXExAQwODgIHFxcZhMJiZSq9U4HA4GBweRGY1GNBoNk8Frr73G1atX+fjjjzEYDPwrdrudqKgoXNXIyAgjIyPEx8djs9k4c+YMgYGBvPzyy8gkSSIrK4v169ejiIyMZM+ePbiKiIgImpqakG3atIm0tDRkvr6+lJeXc+3aNRR1dXWUl5dz/fp1ZDqdjvr6emSNjY309fXh5+eHqzKZTCxdupTnnnuOhQsXIouIiGDbtm1MlJOTw5tvvokiNzeXixcvUlxcjPD/T0L4XsybN4/y8nK2b9+OIiUlBZ1Ox+HDh5G1tbUxZ84cYmJisNlsdHd3o9FomKzKysp47bXXGB0dZdWqVaxfv57KykpWrlyJq3r66afx9vbmxRdf5PPPP8fhcNDW1sYf/vAHnnnmGcxmMxqNhri4OIaGhmhoaGBwcJAPPvgAo9HIZBMSEoLRaOTll1/m3zEajWg0GlzRtm3beOaZZ3jyyScZHx/Hx8cHWWVlJR988AEjIyPIEhISkFVXV6MICgrCVWzatIm0tDRky5YtQ6fTUVpaitFoJDQ0lBdeeAGF0WjE29sbs9mM7IsvviAvLw9fX1/eeOMNPvvsM1yB0+lkcHCQibZv346XlxcOh4PW1lbi4+MJDQ2lsLCQS5cuMTQ0hGJgYIDZs2czkSRJCD8MCeH/bHx8nOHhYWR6vZ6IiAi2bdvGRDk5Obz55pso8vPzaWlpoaKiAnd3dyaz4OBgHn74YRYtWsSvfvUrLly4QEhICK7u4MGDfPTRR+Tm5qIwmUzo9Xpqa2tpbm5m3rx5xMTEcOjQIRwOB4888giT1TvvvENDQwMjIyNMJg6Hg/3799PV1UV3dzcfffQRY2NjXLlyBZm7uzsvvPAC0dHRKOx2O1FRUbiiZcuWodPpKC0tRVZbW0t5eTnXrl2jpKSEkydPcvnyZRRTp07l9OnTDA4O4ufnx9mzZ3E6nRw6dAi1Ws3d7O2338bX15fk5GRCQkJ45ZVXUDQ0NJCWloZs9+7d7N27lx07diBJEjk5OSxZsoRjx45x/Phx8vLy2L17N8KPQ0L4PzGbzYSFhREZGYm/vz9Op5PCwkIuXbrE0NAQioGBAWbPns29qr6+nk8//ZTMzExc1cjICE6nE4Ver2f58uUUFRUxkcVioaamBll2djYtLS1UVVWhVquZzKZPn84zzzzD888/z2Qyd+5cdu7cSXZ2NrKHHnqI+Ph4EhISUKSmpjI2NkZzczMyo9GIRqPBVdXW1lJeXs61a9cwGo2EhoayadMm1Go16enphIeHMzQ0RG1tLf/4xz9obGzEaDTiKs6cOUNQUBANDQ10dnbS2tqKzWbjyJEjXLlyBZlarcZqteLv78+1a9fo6elhwYIFLFq0iLi4OLRaLXa7nXPnztHV1YWHhwfCj0NC+K9lZmbi7e1Ne3s77e3tWCwWVqxYgSwnJ4clS5Zw7Ngxjh8/Tl5eHrt37+ZeJUkSGo0GV7Vx40YiIyPZsGEDAQEBKIqLi+ns7GRwcBDF0NAQs2bN4l5UVlbG+++/j6sbGRnB6XQi0+v1REREYLFYUGRnZ9PX14fD4UBx+PBhgoODcVXj4+MMDw8jMxqNhIaGsmnTJmQlJSU4HA6++uorTCYTS5YsITw8nPfff5+GhgYMBgOuYuPGjaxZs4aqqirq6urQarXI5s+fj0ql4tatW8hMJhMHDhygra2NrKwsZE6nk/vvvx/ZW2+9xSeffEJGRgYeHh4IPx4J4T9iMplYvXo1shMnTpCcnIwiNjaWBx98kLKyMuLi4tBqtdjtds6dO0dXVxceHh4IricxMZGgoCAcDgctLS3odDqKi4uRSZLE1q1bCQkJobGxkcbGRnbt2sWOHTu4V2k0Gu52IyMjhISEMD4+zndt3LiRyMhINmzYQEBAALLCwkIGBgY4f/48ivz8fFJTU1H4+PgwZcoUXJHZbCYsLIzIyEj8/f1xOp2UlJTgcDj46quvUKvVpKWlER8fj6yiooLu7m6sViuuJj8/H9lPfvITJtqxYwe+vr7MnDkTWWxsLDNmzCAmJob+/n4aGxvZvHkz+/btQ+bv78/jjz9OdnY2wo9LQvi3HA4HVVVV9Pb2Ulpaimzq1KlcvnyZiXbt2oXNZkP21ltv8cknn5CRkYGHhwfC3SkiIgK73Y5idHSU3t5eFB0dHaxZswZZSUkJ9913H3v37uX69evIEhMTeeCBB+jp6eH8+fN0dnai1+sR7l6dnZ0MDg6SlJTERImJiQQFBeFwOGhpaUGn01FcXIwkSWRlZbF+/XoUkZGR7NmzB1cxMjJCSEgI4+PjTJSZmYm3tzft7e20t7djsVhYsWIFKpWKtLQ04uPjkZnNZr799luOHTuGK9PpdKxatYrY2FhkXV1d/PKXv6SmpgY3NzcuXLiAoqGhgaCgINauXYvNZqOzsxODwYBiz549TJs2DeHHJSH8W3PnzqWwsJDCwkIMBgOyhIQEUlNTmejixYt4enoi8/f35/HHHyc7Oxvh7mWxWLBYLMi2b99OWFgY69atIzAwEJndbsfDw4Po6GicTidNTU14e3tjNptR1NbWsm7dOl566SW0Wi3C3S0wMBCj0Uh3dzcXLlxA0dHRwZo1a5CVlJRw3333sXfvXq5fv05CQgKy6upqFEFBQbiKzs5OBgcHSUpKYqITJ06QnJyMIjY2lgcffJCysjLMZjPffvstx44dQ1ZTU8PixYtxdfn5+YyNjREWFsa6desoKCjg448/xtfXl1WrVhEYGEhDQwOyHTt20NTURFlZGVqtlom0Wi0vvfQSwo9LQiAiIgK73Y5idHSU3t5eZHq9nuXLl5ORkYHCbDajUqmIjo5maGiI48ePk5eXx/79+1Hs2bOHadOmIdy9goODmTVrFpmZmbS3t9Pd3U1bWxszZswgNzcXHx8fsrOzmTVrFhUVFcjc3NxwOBzs27cPmY+PD1qtFuHu09fXx3dNnz6db775hrS0NJKSklDY7XY8PDyIjo7G6XTS1NSEt7c3ZrMZmd1uJyoqClcUGBiI0Wiku7ubCxcuoJg6dSqXL19mol27dmGz2ZDV1NSwePFiZH5+fmi1WiaDP/3pT/T39/PZZ5/x9NNPYzAYyM3N5fPPP2fVqlWkpaWRmZmJcPeTuEdt2bIFhcViwWKxINu+fTthYWGsW7eOwMBAZMXFxQwMDOB0OlG0tbUxZ84cYmJisNlsdHd3o9FoUGi1Wl566SWEu5vVauW9994jPz8fhdVq5cCBA1y9epXTp09jNBqRHTt2DE9PT3p6eli7di3C3SsuLo7w8HCWLVvGRGq1GpVKRWJiIjdu3MBqtSLz8fEhOzubWbNmUVFRgczNzQ2Hw8G+ffswGo1oNBrudn19fXzX9OnT+eabb0hLSyMpKQlFQkICqampTHTx4kU8PT2R+fn5odVqmWxiY2Px8vJi27ZtTKRWq9m2bRvnzp2jqKgI4e4ncQ+6fv06NpuN4eFhOjo6CA4OZtasWWRmZtLe3k53dzdtbW3MmDGD3NxcJEli69atJCYmMlF+fj4tLS1UVFTg7u6O4DpMJhOrV69Gp9MRFRXF5s2bUej1elasWEFSUhJFRUVUVlbi7++P1Wrl4MGDqFQqhLtbUVERsgULFuDv78+tW7dQzJw5k9HRUcrKynj11VdRnD59GqPRiOzYsWN4enrS09PD2rVrcQVxcXGEh4ezbNkyJlKr1ahUKhITE7lx4wZWqxWZ2WxGpVIRHR3N0NAQx48fJy8vj/379zPZVVVVUVdXx9dff813TZkyBcE1SNyD3N3dCQ0N5de//jWffvopMqvVynvvvUd+fj4Kq9XKgQMHuHr1KomJidy8eZMjR44guC6Hw0FVVRW9vb2UlpYiKygoYGBggPPnz6MoKCjg3Llz6HQ6enp6OHXqFFarFcE1GAwGQkND+fLLL0lPT+fRRx+lr68PWWxsLCdPnuTJJ59k9uzZWCwWZEVFRVRWVuLv74/VauXgwYOoVCpcRVFREbIFCxbg7+/PrVu3UMycOZPR0VHKysp49dVXUbS1tTFnzhxiYmKw2Wx0d3ej0WiY7Pz8/HjssceIj49HcF0S9yhJknBzc2PevHnIdDodUVFRbN68GYVer2fFihUkJSUhq62tJTw8HMG1jI+PMzw8jGzu3LkUFhZSWFiIwWBAkZOTw/r161FIkoTNZsPb2xuVSoVGo0FwLSUlJfT09LBw4UJKSkoIDw+ntbWVp556CqvViqympoajR49y5coVAgIC6Onp4dSpU1itVlyNwWAgNDSUL7/8kvT0dB599FH6+vqQxcbGcvLkSZ588klmz56NxWJBkZ+fT0tLCxUVFbi7u3OvOHToELW1tQiuS+IeZDKZGB4epqioiLS0NBQFBQUMDAxw/vx5FAUFBZw7d47+/n58fHzw8PBAcB1ms5mwsDAiIyPx9/dnbGyM5cuXk5GRwURxcXHIqqurUcyfPx/BdanVatLT00lJSWHZsmW88847JCcn09TUxNjYGLLp06eTkpKCp6cnMpVKhUajwVWVlJTQ09PDwoULKSkpITw8nNbWVp566imsViuympoajh49ypUrV7jXaTQaBNclMQl1dHTwzzgcDqqqqujt7aW0tJSlS5ei0+koLS1FkZOTw/r161FIkoTNZsPb2xvBtWRmZuLt7U17ezvt7e1YLBZWrFhBYWEhAwMDOJ1OJrLb7URFRSFMHiaTiTt37rB//34CAgLo6OggLy+PsbEx7ty5gywjIwNJkpgM1Go16enppKSksGzZMt555x2Sk5NpampibGwM2fTp00lJScHT0xNBcGUSk0xpaSmpqamsWrWK75o7dy6FhYUUFhZiMBiQHTx4kPLycvr7+2lqaiIuLg5ZdXU1ivnz5yO4nhMnTpCcnIwiNjaWBx98kIqKCrZu3UpiYiITGY1GNBoNwuRSVlbGzp07uXPnDp6enjidTiorK5EkicnIZDJx584d9u/fT0BAAB0dHeTl5TE2NsadO3eQZWRkIEkSguDKJCaZ8PBwpk2bho+PD76+vvT29qLQ6/UsX76cjIwMFAaDgdWrVxMWFkZ9fT0yu91OVFQUgusYGRmht7eXiaZOncrly5eZaNeuXdhsNhITE7l58yZHjhxBmNyCg4N5+OGH2bJlC4qQkBAms7KyMnbu3MmdO3fw9PTE6XRSWVmJJEkIwmQhMcl4enry17/+lYKCAl555RV++9vfsm/fPhTFxcUMDAzgdDpR5ObmcvHiRYqLi5EZjUY0Gg2Ca9i2bRu/+c1vWLt2LQEBASgSEhJITU1loosXL+Lp6YmstraW8PBwhMmvvr6enJwc7hXBwcE8/PDDbNmyBUVISAiCMJlITDLTpk3jb3/7G7du3WLt2rXU1taSl5fHxo0bkUmSxNatW0lMTGQiSZIQXMvJkyd5/fXXOXPmDGfPnsXhcDBz5kyKi4uRmc1mVCoV0dHRDA0Ncfz4cfLy8ti/fz8yHx8fPDw8ECY/SZLQarXcS+rr68nJyUEQJiuJSUaSJLRaLaOjo3R1dbFx40YCAwPp7Oxk4cKFfP311yQmJnLz5k2OHDmC4LrmzZvHa6+9Rm5uLgqr1crevXsZHx9H1tbWxpw5c4iJicFms9Hd3Y1Go0EQJjtJktBqtQjCZCUxCXl5eREfH8+GDRv4y1/+Ql1dHWfPniUgIIBf/OIX9PX1UVtbS3h4OIJrGR8fZ3h4GJleryciIoI//vGPKPR6PStWrCA5ORlFfn4+LS0tVFRU4O7ujiAIguD6JCahGTNm4OXlRWdnJ35+fijefvttmpubmTNnDj4+Pnh4eCC4DpPJxNKlS3nuuedYuHAho6OjFBYW0t/fz/nz51EUFBTQ1dVFf38/giAIwuQkMQlZLBbGxsb4Z4xGI4Lr2b59O15eXjgcDlpbW4mPjyc0NBRJksjKymL9+vUoJEnCZrPh7e2NIAiCMDlJTEJeXl6MjIwguKaRkRGcTicTNTQ0kJaWhmz37t3s3buXHTt2IEtISEBWXV2NYv78+QiCIAiTl8Qk5OXlxYIFCxBcz8aNG4mMjGTDhg0EBASgUKvVWK1W/P39uXbtGj09PSxYsIBFixYhs9vtREVFIQiCINwbJCYhd3d36urqEO5O4+PjfPXVV4yOjjJRYmIiQUFBOBwOWlpa0Ol0FBcXIzOZTBw4cIC2tjaysrKQOZ1O7r//fmRGoxGNRoMgCIJwb5AQhB9QZmYmTzzxBPHx8SxatIj4+HgUHR0drFmzBllJSQn33Xcfe/fu5fr168TGxjJjxgxiYmLo7++nsbGRzZs3s2/fPgRBEIR7j4Qg/EDi4uK4efMmTqeT1tZWurq6eO6551DY7XY8PDyIjo7G6XTS1NSEt7c3ZrMZWUNDA0FBQaxduxabzUZnZycGgwFBEATh3iMhCD+A3t5evvjiC0pKSlB4eHgQGRmJwsfHh+zsbGbNmkVFRQUyNzc3HA4H+/btQ7Zjxw6ampooKytDq9UiCIIg3JskBOEH8Oqrr2I0GvnfnD59GqPRiOzYsWN4enrS09PD2rVrEQRBEASFhCD8AAwGA+Pj4/wrTz31FJcvX6aoqIjKykr8/f2xWq0cPHgQlUqFIAiCIEwkIQg/gNTUVC5fvsz169f5Z27fvs2NGzcICAigp6eHU6dOYbVaEQRBEIR/RkIQfgCzZ89Gr9djNpv5rlu3bjE2Nsa0adOQqVQqNBoNgiAIgvCvSAjCD8Rut+NwOCgoKEDx97//neeff54lS5ag1+sRBEEQhP+EhCD8QPR6PY2NjdTV1eHn50dwcDCPPfYYP//5z3njjTcQBEEQhP+UhCD8gLy9vTl79iwnTpygtraWzz//HIvFgiAIgiD8NyQE4UdgNBqZPXs2arUaQRAEQfhvSQiCIAiCILgYCUEQBEEQBBcjIQiCIAiC4GL+B7KbpQ2rbMpgAAAAAElFTkSuQmCC</figureUri><figureSize type="array"><element>560</element><element>420</element></figureSize><regionNumbers type="array"><element>92</element><element>93</element><element>94</element></regionNumbers><originalRegionNumber>92</originalRegionNumber></outputData><lineNumbers type="array"><element>120</element><element>121</element><element>122</element></lineNumbers></element><element><type>variableString</type><outputData><header>7×7 &lt;a href="matlab:helpPopup table" class="headerDataType"&gt;table&lt;/a&gt;</header><name>summary</name><varSize>7×7</varSize><rows>7</rows><columns>7</columns><varType>table</varType><value>          &lt;strong&gt;Taxons&lt;/strong&gt;          &lt;strong&gt;Median_MAPs&lt;/strong&gt;    &lt;strong&gt;SD_MAPs&lt;/strong&gt;    &lt;strong&gt;Median_Prots&lt;/strong&gt;    &lt;strong&gt;SD_Prots&lt;/strong&gt;    &lt;strong&gt;Median_MTBR&lt;/strong&gt;    &lt;strong&gt;SD_MTBR&lt;/strong&gt;
    &lt;strong&gt;__________________&lt;/strong&gt;    &lt;strong&gt;___________&lt;/strong&gt;    &lt;strong&gt;_______&lt;/strong&gt;    &lt;strong&gt;____________&lt;/strong&gt;    &lt;strong&gt;________&lt;/strong&gt;    &lt;strong&gt;___________&lt;/strong&gt;    &lt;strong&gt;_______&lt;/strong&gt;

    {'Arthropoda'    }          1        0.87499       16600          16328         NaN          NaN  
    {'Bird'          }          3        0.75119       13100           6673         NaN          NaN  
    {'Caenorhabditis'}          1        0.89443       30000         4985.3         NaN          NaN  
    {'Fish'          }          5         1.4936       31700          12312         NaN          NaN  
    {'Mammal'        }          3        0.73219       32100          10876         NaN          NaN  
    {'Mollusca'      }        2.5         0.8165       23750         5426.8         NaN          NaN  
    {'Reptile'       }          3        0.40825       19800           7422         NaN          NaN  
</value><type>table</type><savedData>[[[{"value":"'Arthropoda'","isMetaData":"0"}],[{"value":"1","isMetaData":"0"}],[{"value":"0.8750","isMetaData":"0"}],[{"value":"16600","isMetaData":"0"}],[{"value":"1.6328e+04","isMetaData":"0"}],[{"value":"NaN","isMetaData":"0"}],[{"value":"NaN","isMetaData":"0"}]],[[{"value":"'Bird'","isMetaData":"0"}],[{"value":"3","isMetaData":"0"}],[{"value":"0.7512","isMetaData":"0"}],[{"value":"13100","isMetaData":"0"}],[{"value":"6.6730e+03","isMetaData":"0"}],[{"value":"NaN","isMetaData":"0"}],[{"value":"NaN","isMetaData":"0"}]],[[{"value":"'Caenorhabditis'","isMetaData":"0"}],[{"value":"1","isMetaData":"0"}],[{"value":"0.8944","isMetaData":"0"}],[{"value":"30000","isMetaData":"0"}],[{"value":"4.9853e+03","isMetaData":"0"}],[{"value":"NaN","isMetaData":"0"}],[{"value":"NaN","isMetaData":"0"}]],[[{"value":"'Fish'","isMetaData":"0"}],[{"value":"5","isMetaData":"0"}],[{"value":"1.4936","isMetaData":"0"}],[{"value":"31700","isMetaData":"0"}],[{"value":"1.2312e+04","isMetaData":"0"}],[{"value":"NaN","isMetaData":"0"}],[{"value":"NaN","isMetaData":"0"}]],[[{"value":"'Mammal'","isMetaData":"0"}],[{"value":"3","isMetaData":"0"}],[{"value":"0.7322","isMetaData":"0"}],[{"value":"32100","isMetaData":"0"}],[{"value":"1.0876e+04","isMetaData":"0"}],[{"value":"NaN","isMetaData":"0"}],[{"value":"NaN","isMetaData":"0"}]],[[{"value":"'Mollusca'","isMetaData":"0"}],[{"value":"2.5000","isMetaData":"0"}],[{"value":"0.8165","isMetaData":"0"}],[{"value":"23750","isMetaData":"0"}],[{"value":"5.4268e+03","isMetaData":"0"}],[{"value":"NaN","isMetaData":"0"}],[{"value":"NaN","isMetaData":"0"}]],[[{"value":"'Reptile'","isMetaData":"0"}],[{"value":"3","isMetaData":"0"}],[{"value":"0.4082","isMetaData":"0"}],[{"value":"19800","isMetaData":"0"}],[{"value":"7.4220e+03","isMetaData":"0"}],[{"value":"NaN","isMetaData":"0"}],[{"value":"NaN","isMetaData":"0"}]]]</savedData><metadata><ColumnModelProperties>[{"GroupColumnSize":1,"class":"cellstr","HeaderName":"Taxons","ColumnWidth":112},{"GroupColumnSize":1,"class":"double","HeaderName":"Median_MAPs","ColumnWidth":126},{"GroupColumnSize":1,"class":"double","HeaderName":"SD_MAPs","ColumnWidth":94},{"GroupColumnSize":1,"class":"double","HeaderName":"Median_Prots","ColumnWidth":134},{"GroupColumnSize":1,"class":"double","HeaderName":"SD_Prots","ColumnWidth":102},{"GroupColumnSize":1,"class":"double","HeaderName":"Median_MTBR","ColumnWidth":126},{"GroupColumnSize":1,"class":"double","HeaderName":"SD_MTBR","ColumnWidth":108}]</ColumnModelProperties></metadata><truncationInfo><wasTruncatedMidLine>false</wasTruncatedMidLine><wasTruncatedAtLineBreak>false</wasTruncatedAtLineBreak></truncationInfo><subtype>table</subtype></outputData><lineNumbers type="array"><element>147</element></lineNumbers></element><element><type>error</type><outputData><text>Error using &lt;a href="matlab:matlab.internal.language.introspective.errorDocCallback('figure')" style="font-weight:bold"&gt;figure&lt;/a&gt;
Argument must be a Figure object or a positive integer.</text><errorType>runtime</errorType></outputData><lineNumbers type="array"><element>147</element></lineNumbers></element><element><type>variableString</type><outputData><mc:AlternateContent xmlns:mc="http://schemas.openxmlformats.org/markup-compatibility/2006"><mc:Choice Requires="R2019a"><mc:AlternateContent><mc:Choice Requires="R2019b"><type>string</type></mc:Choice><mc:Fallback><type></type></mc:Fallback></mc:AlternateContent></mc:Choice><mc:Fallback><type></type></mc:Fallback></mc:AlternateContent><mc:AlternateContent xmlns:mc="http://schemas.openxmlformats.org/markup-compatibility/2006"><mc:Choice Requires="R2019a"><mc:AlternateContent><mc:Choice Requires="R2019b"><subtype>string</subtype></mc:Choice><mc:Fallback><subtype></subtype></mc:Fallback></mc:AlternateContent></mc:Choice><mc:Fallback><subtype></subtype></mc:Fallback></mc:AlternateContent><header>1×14 &lt;a href="matlab:helpPopup string" class="headerDataType"&gt;string&lt;/a&gt; array</header><name>Proteome_Species</name><varSize>1×14</varSize><rows>1</rows><columns>14</columns><varType>string</varType><value>    "Monodelphis domestica"    "Drosophila melanogaster"    "Gallus gallus"    "Homo Sapiens"    "Mus musculus"    "Oryctolagus cuniculus"    "Oryzias melastigma"    "Rattus norvegicus"    "Sus scrofa"    "Bos taurus"    "Caenorhabditis elegans"    "Canis lupus familiaris"    "Cricetulus griseus"    "Danio rerio"
</value><savedData>[["{\"value\":\"Monodelphis domestica\"}","{\"value\":\"Drosophila melanogaster\"}","{\"value\":\"Gallus gallus\"}","{\"value\":\"Homo Sapiens\"}","{\"value\":\"Mus musculus\"}","{\"value\":\"Oryctolagus cuniculus\"}","{\"value\":\"Oryzias melastigma\"}","{\"value\":\"Rattus norvegicus\"}","{\"value\":\"Sus scrofa\"}","{\"value\":\"Bos taurus\"}","{\"value\":\"Caenorhabditis elegans\"}","{\"value\":\"Canis lupus familiaris\"}","{\"value\":\"Cricetulus griseus\"}","{\"value\":\"Danio rerio\"}"]]</savedData><truncationInfo><wasTruncatedMidLine>false</wasTruncatedMidLine><wasTruncatedAtLineBreak>false</wasTruncatedAtLineBreak></truncationInfo></outputData><lineNumbers type="array"><element>162</element></lineNumbers></element><element><type>variableString</type><outputData><header>888×1 &lt;a href="matlab:helpPopup logical" class="headerDataType"&gt;logical&lt;/a&gt; array</header><name>idx</name><varSize>888×1</varSize><rows>888</rows><columns>1</columns><varType>logical</varType><value>   0
   0
   0
   0
   0
   0
   0
   0
   0
   0
</value><type>logical</type><prepopulatedData>[[{"value":"{\"value\":\"0\",\"editValue\":\"0\",\"row\":\"0\",\"col\":\"0\"}"},{"value":"{\"value\":\"0\",\"editValue\":\"0\",\"row\":\"1\",\"col\":\"0\"}"},{"value":"{\"value\":\"0\",\"editValue\":\"0\",\"row\":\"2\",\"col\":\"0\"}"},{"value":"{\"value\":\"0\",\"editValue\":\"0\",\"row\":\"3\",\"col\":\"0\"}"},{"value":"{\"value\":\"0\",\"editValue\":\"0\",\"row\":\"4\",\"col\":\"0\"}"},{"value":"{\"value\":\"0\",\"editValue\":\"0\",\"row\":\"5\",\"col\":\"0\"}"},{"value":"{\"value\":\"0\",\"editValue\":\"0\",\"row\":\"6\",\"col\":\"0\"}"},{"value":"{\"value\":\"0\",\"editValue\":\"0\",\"row\":\"7\",\"col\":\"0\"}"},{"value":"{\"value\":\"0\",\"editValue\":\"0\",\"row\":\"8\",\"col\":\"0\"}"},{"value":"{\"value\":\"0\",\"editValue\":\"0\",\"row\":\"9\",\"col\":\"0\"}"}]]</prepopulatedData></outputData><lineNumbers type="array"><element>163</element></lineNumbers></element><element><type>variableString</type><outputData><mc:AlternateContent xmlns:mc="http://schemas.openxmlformats.org/markup-compatibility/2006"><mc:Choice Requires="R2019a"><mc:AlternateContent><mc:Choice Requires="R2019b"><type>struct</type></mc:Choice><mc:Fallback><type></type></mc:Fallback></mc:AlternateContent></mc:Choice><mc:Fallback><type></type></mc:Fallback></mc:AlternateContent><mc:AlternateContent xmlns:mc="http://schemas.openxmlformats.org/markup-compatibility/2006"><mc:Choice Requires="R2019a"><mc:AlternateContent><mc:Choice Requires="R2019b"><subtype>struct</subtype></mc:Choice><mc:Fallback><subtype></subtype></mc:Fallback></mc:AlternateContent></mc:Choice><mc:Fallback><subtype></subtype></mc:Fallback></mc:AlternateContent><header>35×1 &lt;a href="matlab:helpPopup struct" class="headerDataType"&gt;struct&lt;/a&gt; array with fields:</header><name>test</name><varSize>35×1</varSize><rows>35</rows><columns>2</columns><varType>struct</varType><value>    Header
    Sequence
</value><savedData>[["{\"value\":\"'tr|F6UUD4|F6UUD4_CANLF Microtubule-associated protein OS=Canis lupus familiaris OX=9615 GN=MAP2 PE=4 SV=2'\"}","{\"value\":\"'MADDRKDEAKAPHWTSTQLTEASAHPHPPEIKDQGGAGEGLVRSANGFPYREDEEGAFGEHGSQSTYSDTKENGINGELTSADRETAEEVSARIVQVVTAEAVAVLKGEQEKEAQHKDQPAALPLAAEETANLPPSPPPSPASEQTVPVEEGLFPASKMEFHDQQELTPSPAEPLDKKDKESEKQSKPGEDLKHAALVSQPETTKTSPDTKDMQGTEEERAPPTLFGQPLGAGLEDMKQKTEPSLVVPGIGLSAEPPTPKEQKDWFIEMPTEAKKDEWGLAAPISPGPLTPMKGKDVLEDIPKWEGKQFDSPMPSPFQAGSFTLPLDVMKNEIVAEASPFAPAFLQPDDKKFLEETSGPAPAKDSSKAEEPPKDKPDKVAEAPASEATTLPKDALIPTVEEGVPEKVLGEEKGAIKPESAQEKEQEATPTDKESQPKLEEKTTISDKEAMPKDSEPPKLTDGETGIIQPCMEHALSKEEQKGQEPTTDALLFAVSLEQAVTDSAMTSTTLEKVVTEPAAASEKSATQDLFEEKVVDKDTKVEGAGAATSAELDMPFYEDKSGMSKYFETSALKEEVTKSIQPASDYYELSDTRESALESLDTVSPVCKNGDKELEAGKEPQPSAAAQEAGYSTLAQGYPTDLPEEPSSPQERMFTIDPKVYGEKRDLHSKNKDDLTLSRSLGLGGRSAIEQRSMSINLPMSCLDSIALGFNFGRGHDLSPLASDILTNTSGSMDEGDDYLPATTPALEKAPCFPVESKEEEQPEGEKAPGEDNAPVEPSCESPFLAKDYYKNGTVMAPDLPEMLDLAGTRSRLASVSADAEVARRKSVPSETVVEEASTGLPPVTDENHVVVKTDGQLEDLGYCVFNKYTVPLPSPVQDSENLSGDSGSFYEGPDDKMRRDLATDLSLIEVKLAAAGRVKDELGAEKEVSPHVPGDKPGPARESEQDRKASEKLDTVLEKSEEHADAKEHSRPAEEASDKADTSGLGAISEHPPTAAKDASPPAAETAEKGLSSVPEVGEVEPSRKAAPELDFVAKKADQGHVDVHISDFGQMAAGLTLDGGQETELPPEVGQDLAPSTLAPPGVEFGPVKEGARASETEIKEKVAKPDLVHQEAVDKEESYESSGEHESLTMESLKADEGKKETSPESSLIQDEIAIKLSVEIPCAPAVSEAELAPDERADVQMEFIQQPQEDSKGTPDISVTPSDVPEQVPEAAGIEPAEARSEEDEIEAQGEYDKLLFRSDTLQITDLGVPGVREEFVETCPGEHKGVIESVVTIEDDFITVVQTTTDEGESGAHSVRFAALEQPEVERRPSPRAGEELHLKELHVDEAAEAQAEPRDGSPEAPASPEREEVALSEYKTETYDDYKDETTIDDSIMDADSLWVDTQDDDRSIMTEQLETIPKEEKAEKEARRPSLEKHRKEKPFKTGRGRISTPERKIAKKEPSTVSRDEVRRKKAVYKKAELAKKTEVQAHSPSRKFILKPAIKYTRPTHLSCVKRKTTATGGESTQASSVFKQAKDKVSNSTLSKIPALQGSSKSPRCSSACPSTSQRATFSDSFSIQPSSSAGSTDRLPYSESGNKDGVTKSPEKRSSLPRPSSILPPRRGVSGDRDENSFSLNSSISSSARRTTRSEPIRRAGKSGTSTPTTPGSTAITPGTPPSYSSRTPGTPGTPSYPRTPHTPGTPKSAILVPSEKKVAIIRTPPKSPATPKQLRLINQPLPDLKNVKSKIGSTDNIKYQPKGGQVRILNKKIDFSKVQSRCGSKDNIKHSAGGGNVQIVTKKIDLSHVTSKCGSLKNIRHRPGGGRVKIESVKLDFKEKAQAKVGSLDNAHHVPGGGNVKIDSQKLNFREHAKARVDHGAEIITQSPGRSSVASPRRLSNVSSSGSINLLESPQLATLAEDVTAALAKQGL'\"}"],["{\"value\":\"'tr|A0A5F4C0Y2|A0A5F4C0Y2_CANLF Microtubule-associated protein OS=Canis lupus familiaris OX=9615 GN=MAPT PE=4 SV=1'\"}","{\"value\":\"'MAEPRQEFTVMEDHAGTYGKDLPSQGGYTLLQDHEGDVDHGLKESPLQTPADDGSEEPGSETSDAKSTPTAEDVTAPLVDEGTPGEQAAAQPPMEIPEGATAEEAGIGDTPNLEDQAAGHVTQEELRVPGQQREVPERPLANGLSSQDQPEHGREASGVSLLPLGEKRPEAPVLALSCQSQHHPICQPPAPTGGPRDSHQEWGLKPGDGITGGLAFPKPTSPGCLQTESGSDKAVQESLLGEPGRRRGEAADPGTPGQPHQHVSYGPREATQQPSGTEPEDTEGSRHGLELLEHQLLGDLCQEGPPLKGDHDKERRGGKDFDEDRDVDESSPQDSPPSQVSPGPQSSPTRGGAPPDTASRGAPGFPGFSAEGAIRLPVDFLSNVSTEIEASEPPGPGAGPTVEGQATPPEFTFHVEIKANVQKEQGHSEVDLEGAALPGPPGEEREPQGPSEGEDTKKTDLPEPSEKQPTAVLPEKPVSRVPQLKARMVSKGKDGTGTDDKKAKTSTPSSAKTLKNRPCLSPTRPTPGSSDPLIKPSSPAVCPESSSSPKHVSSVTPRTGSSGAKEMKAKGADGKTGTKIATPRGATPSGQKGQANATRIPAKTTPSPKTPPGATKQLQRKPPPAGAKSERGESGKSGDRSGYSSPGSPGTPGSRSRTPSLPTPPTREPKKVAVVRTPPKSPSAAKSRLQTAPVPMPDLKNVRSKIGSTENLKHQPGGGKVQIINKKLDLSNVQSKCGSKDNIKHVPGGGSVQIVYKPVDLSKVTSKCGSLGNIHHKPGGGQVEVKSEKLDFKDRVQSKIGSLDNITHVPGGGNKKIETHKLTFRENAKAKTDHGAEIVYKSPVVSGDTSPRHLSNVSSTGSIDMVDSPQLATLADEVSASLAKQGL'\"}"],["{\"value\":\"'tr|A0A5F4C825|A0A5F4C825_CANLF Microtubule-associated protein OS=Canis lupus familiaris OX=9615 GN=MAP4 PE=4 SV=1'\"}","{\"value\":\"'MRPSPPTALRSRRYHAEVEAAGPPPIGPPQPFARPLAGLIGPSSGARGIGGGDAPPSRRPSRGRRGSGSLPAPRPTGSLGGSGSSRPSPGSLRLRLRRSGRGQLQWCKMADLSLADALTEPPPEIEEEIKRDFIATLEAEAFDDVVGETVGKTDYIPLLDVDEKTGNSDSKKKPCSDPSQVEGAPSKPTGLANGDHGIEGNDTAGSPTQFLEEKMPYEGYQNIQSWPENTNFCFEPEQLVNPTQTDPFKMHHDDGLEDFLFLPSGTTSAAAFTERNDPLQDSYGLFPCGTFSPAAVVPQGWPMEAPNSPHSESFISPMATPQPLQPTEPAEEVEMTSAEERAPAEALETMRGLEAADMSPFRETEMALAEDLAPATEIEVALAKDMEVSPKSDVTQAKDIESSMESDMALVKDMVLPRETEEAPVKDVVLSREEDVISSTEIPSAKEVALSPETEVAPTGDMALPPETKVILTEVVPLPPETKVAAVKDIALYPDIEKTPVKDVAPSPESEMVLGKDVSPSQETELALGKDMVSPPETEVALDKNVAVPPETEVTLTKDVPQPPETEVALTKDVALPPGTEVILANNVNPAKDVAPLSETEVAPVPAKDMDTPWTQEEISKASQLKSPKDEGQSAASTFIISPEPVPAMGQKYNLPTDDDSVLEKQKQKKPFSSQPPELSSEISGTPPTQDKQVCRPSDRRSTRPRPARVPSELLGVSSPRKTLDPGLGTCSLSELGWVSGSSSCGELGSQRKTIHVDFFEPKRDLGREAWDIDSAPMMMKKKKKKPKQKRYPQVRAGGPWDDDSADDRKGHPFAVDPQKSGVPPSLPTAMGMEYGLASRGNFKKECEVESRATKLVAENFVSESVSIPSCPLEEPLKTAGRSQPKPGVEAEVSGSQSVPLGRGQKWLQPGEGQPGPAPHLKTPVDESQTVGSPDLKGPPTQVSAHKVEIPLEITPKEGCSPLSDQEAVRGCSKPTVAEELPHLAPTWPATSSLGSSLKEGHDEGKVTTLQKDRQTGFSEGAKEIKELTKEAFPKLSQEMGTLASRQPQDEVAVQMLGPEREPVQRMAGDGRSRKGRAGSGKVRASSGKGRARSEPPFLLDSWKDGPAVLAASEPAPKTERVTSGEKSEELFSSKQSGPIVSLTEAVVMGEPTEIADVWGASTSHMFIPLGSGSGTTSGTRTERDMGVSNQDKEGKCPWVSGEATPWISEKPKKRSNEGKTKKFKNNSFTQPARMECKEETPNPPFVGKDRDADSTTHQNKDLGCIFPLNHDLLSSHTSAIPTVEVGDQKGRNDEVNSFELGALGGNKTNIVKDSAVFEPDTKVTDVSCQSQTQGAGFVPSALSAENKTDAAKGHAAVADKPNKRSNDGKSKKVKNSFPEKHLLENTIDASKIHVPMETTGDHRTEGMGYVDENRNITFTCPRTLPGLMNKSAPPEALESAACEGLPTPASQTVKEGDSFPNILAESEQETTPAQIPKLLAVDNCIKGGVPDQERPKSPSAVALSASTGGGVALTFTAAIETVNCQGGNCFKNKGEFADPIKNEAGMDRGHVLGGSESVPSGASKHLIEKIPELAKGHLLSGVSVEDQSLPGEVRVLETCADGNSFPTHPVNKKKESEEGSAPIQIPDLLGDKAQKPNFCEDQNTDSRESKDPDSLNKEVDRALLPPKSEKNKVEEVSPASKITDSEQTSMATPEFQSDFLDGRAAATPLQVVENLLVVTTSKHPELPKPKDKISEAPDKVTEKSEPKAPEGKKEDKSRMAEPMKGYMRPTKSRGLTPLLPKSTVQERERSKQLKTSGISKPEEGRPAGSVTGNDITTPPNKELPPSPEKKTKPLATTQPAKTSTSKAKTQPTPLPKQPAPTTLGGSNKKPMSLASGLVPAAPPKRPAAATARPSTLPSKDAKPKPIAEAKIPEKRASPSKPASVPALRPGSRGTQTVPKATAATSPASAGSSSRSPPTPVPKRPTAVKTEGKPADMKKTATKSVPADLSRTKTTTTTSSVKKNTTVPGAAPTAGVAPSRAKPTPPPSRPSGTPSSDKKPMSTKPSSSTPRLSRLSTNASAPDLKNVRSKVGSTENIKHQPGGGRAKVEKKTEASAPARKPEPNAVTKTAGPIASAQKPPAGKVQIVSKKVSYSHIQSKCGSKDNIKHVPGGGNVQIQNKKVDISKVSSKCGSKANIKHKPGGGDVKIESQKLNFKEKAQAKVGSLDNVGHLPAGGAVKTEGGGSEAPPCPGPPAGEEPAIPEAAPEAGAPTSASGLSSHPTLAGGGDQREAQTLDSQIQETSI'\"}"],["{\"value\":\"'tr|E7F9D4|E7F9D4_DANRE Microtubule-associated protein OS=Danio rerio OX=7955 GN=maptb PE=1 SV=2'\"}","{\"value\":\"'MDHQDHMNSGQVGDSPGNNIASGVVNMSINDGHQQDLKNGTAGYMGAEETHEPTPEVTAHKAALEDSDPKPSFDKDEQLEALTPGSPPKSGRSSAASVDGEGERENGERESSVSPRESPVSPHPLPVTLADGLSSGITGFDSQMKRSPSDKMSDHHSPSGSEEEEHEMEKSERRFSGSPGFGADPRSTINLKENENEDKEVSEVSDEEEEQTGVSLVSSSITPDLTTQKEDEHETPIHLPMTPEEAKKRGLSFDYTEPQDPGHPHGPVGWECSSDKTPPESKSPDSCRADPGSPLTPSAAADQTQEESSLRDFQTDTQEEEEEIEVPEQEEEETPVPPFSREVATPKMELKAEEHLDSNKTKEVSQEKYLETSDDDEVETEKVKSVATPEPVVIPENAAIPEPVAILEPVVTKAKDAVKPSAEVPPTKPPSKAALVKEAPAKKTKKPVATVSATPSPKTAPSLQKTPSKDAAPARKASVPSKAKAGAGATPEKKTPTTTPHAKARLTQRGSSVTGIPRIKPSVTPSAPSCPFSTPACTNSVKSPGTRESRFTAGDAKTKTAGAKPQGVGAKIPAASRMEQRRTGPGSIERADSPKTPDRSGCSSPASRSSTPGQQVKKVAVVRTPPKSPGSLRSRAQIAPVAPMPDLKNVKSKIGSTENLKHQPGGGKIQIVHKKIDLSNVQSKCGSKANIHHKPGGGNVEIKSEKLDFKAQSKVGSLENIGHVPGGGQRRREKEKEAEPQAANASYNGDAVHSNEVDMTFDLHDSEGNSLVKSKALN'\"}"],["{\"value\":\"'tr|A0A0R4IDD4|A0A0R4IDD4_DANRE Microtubule-associated protein OS=Danio rerio OX=7955 GN=mapta PE=4 SV=2'\"}","{\"value\":\"'MDQHHDLLSSSPNAHYNSGDNMASSLSGMTINDHHHKENGLVRPGDCPMKGELLLWENRFSAPSSSRPHAAGTKIPAMTAVAKNGKDTAENSGHSSPGTPKSPASKAAGGKPPSTGNEIKKVAVIRSTPKSPKNRSPTSLSAAAPLPDLKNVRSKVGSTDNLKHQPGGGRIQILDQKVDFSNVQSKCGSKANLKHTPGGGNVQILDQKLDFSNVPSRCGSKDNITHTPGGGNVQILDQKLDLTNVQARCGSKDNLKHVPGGGGNIEIRSEKLDFKAQSKIGSMDNIKHTPGGGNRRREKDRGANTPQDEGFLTPDPSETPTLSSASLSPEPILLSNPQIKIEDSSKYSERRRQTEMATSNHLHIFDYGMFEV'\"}"],["{\"value\":\"'tr|A0A0G2KZ18|A0A0G2KZ18_DANRE Microtubule-associated protein OS=Danio rerio OX=7955 GN=LOC100001114 PE=1 SV=2'\"}","{\"value\":\"'MADLSLTDALNDAPQPDVEDVVERDFVATLEAEAFDDQVGETVGKTDFIPLLDNDGKDPGTVVEKGQQEAQRVHKSGAASPLMSWKEKQEDVQTHLTTETDLLSVSMSGCPDQFGSQMMMDSSSMGSFTDFSEPITGAAPLQTERASGVAETQSPAAVQASEAPNNPAEPLPASTAKSPLDTSAGVFADRWSDEAGIPSDLPFTPSVSTIITRHASQLVESPHDTPDPQWSPRDSEDRESEGSDRKKEKKKKKRRPRDEVYDFNTEMQSESALSESPHQSSPLKEGWEDGGRIGGRVKRPKSRKKIPEEWAINAEPFVPASASMHQEFAQSEVDSGLVSLSEDFTDESLIPMSLTQDLLSLTATSPPSTTTFEHAINSPKSPTLSPLAMSSGLHNIMMETDSAFNLESKADSLAFSLNDTQPSPRGTFGEPMFGQDPSFADPMSTQDSSLKAPQASTPGSTCFVPPMEALISAPPFSPSGPAWSLNNHNQPQFGLEGDSFETQVSAPLASPKSKSPKSKQGKKSSSTKSPTSPDAKLLPPQTSGLNPAAPPFFPSFAEPREQTAGLSFELEENSEKNKPEVNKMDPVQKFDEFDIFSKTEKDQKMETITEKDKSEPKQTTKAENTEPLDKNKEVEKKTDETVHHVETPVKVEKIEKVERSTKDETEKAAMVEKSTDLIEKTTEFSPKKEEPVEKQELKKEEVKVENKSEQKDDVKEKAEQKTQQDKTEEEKVEEKAEKSEPADKKPAKAETKDDKAKKAAAKPSAAKPALTNGAPGKDLSSPEKKTKPVAGLSKPSSAKPRPSSASTSTAAPKRPTATSASSGSAPISKKAPAPKTSAAPAGTKRPATATARPPTATTAARDVKPKSLTEKRPLVPKPSTAPSRPAADKPASTTRPTASAPAARRPLAAKAESKPADDKKASTLKTTVTDGARSKPATARPSTSGTISSSASTRPRPTKTPLAGGTGTTPEVPRIQTMPRPPRQSIFSTSTTNTTRSTARTTTTTSTTRITSSSTASTARPSSTAAPDVKNIRSKIGSTDNIKHQPGGGKVSGSQSRTDSQISASKESSQGKVQIVSKKVDYSHVTSRLGSKDNMKHIPGGGNVQILSKKIDLSKVTSKCGSKSNIKHKPGGGEVKIESHKVNYKDKAQSKVGSMDNVNHEPGGGKIKAEGVQETPCSGVSAAADAQENGLKDGGPCKSDPIRDSQGLDLLIPETS'\"}"],["{\"value\":\"'tr|Q498P5|Q498P5_DANRE Microtubule-associated protein OS=Danio rerio OX=7955 GN=map2 PE=1 SV=1'\"}","{\"value\":\"'MDGRSRSPEKRSSLPRPASILTRRSHMAEHEESSTSITSSGSTAPRRPTCTESGRSRSARSGTSTPHTPGSTAITPGTPPSYSCRTPGTPRTPGTPKSLSLLSQEKKVAIIRTPPKSPATTPKQLRVLNQPLPDLKNIRSKIGSIDNIKYQPKGGQIHIQSKKIDLSHVTSKCGSLDNIRHRPGGGHVRIESVKLDFREKAHAKVGSLDNAHHTPGGGQIQIESHKLSFRDAAKARVDHGAEIVIETLGLSGGTSPHRHSHMSSSGSINMHESPQLATLAEDVTAALAKQGL'\"}"],["{\"value\":\"'tr|E7FBI2|E7FBI2_DANRE Microtubule-associated protein OS=Danio rerio OX=7955 GN=map4l PE=1 SV=2'\"}","{\"value\":\"'MDFSLRDAFTDGAPKAAQDGLMKRDFVAGLEAQSFDDKVGETVGKTDYRPLLDGMDGKREGSGFMSASPGGLRHDPQGEIRPSPPGQYVYKNDFQSGPASMIGMPVQLGNQQKDNSMDSFLGFSQPGMNIGMNMNVGMAPFQSSKPPSMGEPQKTSPLFANEPLKPSQITANPSETSPRISQENSAEVWGSPWRGEEMLSTEQSHASRKAEQSHTDALGSQSQDAASGEEKSIEEESGKQQKRKKKKRKNREEMYDLLDSLGSPDSEETPSESSNHGCPSPPCKDEEIWESEFLERGGGRIKAKKSKSRKKLPEEWSAPPTVMGMDFSDPNLAVSKPQSSASIDQESAPPSLTPDPLHLTNTQACRPQPTGQANNSPFYLDSTPNPIDDSSLKINKAMLDKDNSPKDDMSKPNLGLPGIHPSDQLPLNSAYLSDPNQKSTLSPTQSVMFLDSVLQAQTPDASPPSQSTPVKTPIPHPTYPPTTSSLTPSPLSIGTDVPAPQSAPAFSHSSPSTAASLNPEATPFVPSHTEKQESPLAQPPLLEVKEDKTAKDKMEKVEPAPKVDNFHTIEKQDKPEKMEKIDHFDKKEDISKKTDSMEKTQKSEQIIKDEKKVEKEEKQDTKAEKNEKADKPEKTNKEKEEKKNDGEKVNKTVKTEKNVTAAKTPAKSPTANGSKEVTSPDSKTKPSAASTKQSSARPNSLSTGDSAGATKRTSPTTNSANKKSPIPKATTPTAGSKKTPSSTVENKAKSSETVTASQRRPPVPKAKAASASNSKNGTSAPTTTSARRSSATKNENQAGDAKKTTTKTTPVKATPRTTRTPPSATSTADTNGTPRPSRITKPPVPKQTPLERKPPVPRAPRNIRATNAPLPDLKNVRSKIGSTDNMKYQPGGGKVSAAQGKTDALPKTSQGKVQIVHKKLDFSHITSRCGSKDNIKHVPGGGNVQILNKKVDLSKVTSKCGSKDNIKHKPGGGDVKIESHKVNAKAKTKMGSMDNVGHEPGDNNSKAEENQQKSEGSPSPPANSLPVPAGNGAKENGLKGSTPTPVPSFGEGPRDSQGLDKRIPGTN'\"}"],["{\"value\":\"'tr|A0A3Q2UDR8|A0A3Q2UDR8_CHICK Microtubule-associated protein OS=Gallus gallus OX=9031 GN=MAPT PE=4 SV=1'\"}","{\"value\":\"'MAEPHQDITTVEEQERQHVPSGYPLQIPVDDGSDEPVSETSDAKSTPTTEDATAPLVEEGDQEDQHGEIPEGTTAEEAGIGATPSLEDHAAGDAAQAPGEPSSPKLQPGPKERVGDVIKGGGQPMEQLAGVPREPQEAKPAATAPTRIEVTIPIPLDMYQDVRPAEDSNELWDRGGREGIGVDPALGKELGAVCPVGLAGAGGSDASHSADGPTPLYTGAPREEGTSRWERDEHRDMDEASQQGLLGLVGQSVSPGPKATEEALKEGESKSRDALGDTEREALLVESEARKAEDQGERQQLQGEESYPDVTSSEPSETQTEGAGGDAGPFVEAAKPPVGLKDGGEDRDAAVEEAVLGTGGCRTPKKKPGAADRAVSRVPLLKARIDSKDKEGAETDEKKPKKSSPCTAKPPGDRASIPPHRHTSSSTAPPKSPSSPASTSKRVTPRPASTGTHETKAKGQEMRGGTKPATPRSAAGQAQRNSSNATRIPAKTPTAPKTPPGSGRKEQKKPPPAAAKPEKGEQPKSGDRSGYSSPGSPGTPGSRSRTPSLPTPPAREPKKVAVVRTPPKSPASAKSRVQPSAAPMPDLKNVKSKIGSTENLKHQPGGGKVQIINKKLDFSSVQSKCGSKDNIKHIPGGGSVQIVNQKLDFSSVQSRCGSKDNIKHIPGGGSVQIVYKPVDLSHVTSKCGSLGNIHHKPGGGQVEVKSEKLDFKDKVQSKIGSLDNISHVPGGGNKKREKGKEDKSWRQAAQTPSPDPAGLQALVLESPTPPERQPPAPHSAGEGTNRDS'\"}"],["{\"value\":\"'tr|A0A3Q2UL60|A0A3Q2UL60_CHICK Microtubule-associated protein OS=Gallus gallus OX=9031 GN=MAP2 PE=4 SV=1'\"}","{\"value\":\"'MAEDRKDEAKAPHWTSGQLTEAASHPHSPDIKEQGGAGAGLVRSANGFPYQEGEEPGLGSREQPGTYARSKENGINGELSAGDRETAEEVSARIVQVVTAEAVAVLKGEQEKEAQHKDQPGPLPIAVEESANLPPSPPPSPASEQTGALEEEEEPVESPMAVEVKPAALPGTQLGKEHGPTEPSEQAKGLSKGQPDFGLEATVCREDKIPSVASSRESLTVVGEMPLKDTSPSLAAEATKMEFRVQEGTCPFTTDPLDTKQQESGKDSKTEQPKHDALVPQPTKTEATDKKDLPSKDKEKMPSPLSEQILETDSQKKLEAGFAEPPAKLPISPVQKDLPSELPEGSKAEERTADKPSSSNQVIPMTFKDDLKDVQDLAISHDGSSLLASEPKTEAAKSELPSGPSLALPQGLPLKDSAKTKPEPADQLFAKELAKDEQTHRGMTLSLQEVSAVTVDGLKTPSTQKIPAWGQEKDMTKDETDEEERYDFYDKGEARILDDGKFTTKPEVKTLSQDKADFPKDGETKMSDLFKAEKEMDQSGLQATIATEKDMQPSTEVSPSKLSHVPIPEKTTEHPDTPQLSQITEKSPEAPTTDKIPTPEPSQEKDVKKETKEDKESVSATHEVKTEVDRSGMSKYFETSALKEEAFKTGTLKQGSDYYELSDTKESAYDTFQADRLIPEDKEEEEEELQMELDQQQGMPAHEIGYSTLAQSYTPDKSEEPSSPTERMFTIDPKVYGDKRELHSKNKDDLTLSRSLGLGGRSAIEQRSMSINLPMSCLDSIALGFSFGRAHDLSPLASDILTNTSGSMDEGDDYLPATTPAMERAPCFPIDSREEDEHIEEEKAMTEEKVQPETLVESPFPAKDYYKNGAVLAPDLPEMLDLAGTRSRVASVSADAELAQKKSVPSDAVVEDSSTALASVTDENHVTLKAESQLEDLGYCVFNKYTVPLPSPVQDSENLTSETCPFYEGTDEKLRRSLAPDLSLIEVKLAAAEKSKEEFLSEKDLAQQAAGESFLARDFEQEKKEKLDTVLEKSEDQVDSKEGYPIKDSESEKTRPEAILEMKEEGISDKVHVPDDTTYNRILATEVTAERDAVSFLMEKEKTLSVVPELAEVEAPIKPDYNAIKHDMEVAARRADQEYQSQLDSRISDVVSLPSGKDKAPVKKTEPEPKETQQKDQIILSREAKDADLLSKAEPSYVKDSIKLSETEIKEKVTKPDLVHQEAVDKEESYESSGEHDQTQESLNGEPLKQEDVKGEAPKPSASEEEVSTQLPAKEPSTELLLPKAEPPQEEPAEIQMESIPQPPEETEKIPDTVMKPTEVQTLLPSEVTAEATEREEHEEEEVEGGQEEKEEDKHLMSEMPQEMDFGKPTDEELLAKVCPEALPELKGIIESVVTVEDDFITVVQTTVDEGESASHSVRFAATQQEDIEAVDSQAEEELEIEEVVDIQAEPREGSPEAPASPEREEILLTDYKTETCDDYKDETTVDDSIMDTDSLWADTQDDDRSIMTEQLETVPKEEKAERELRRSSLDKHKKEKPFKTGRGRISTPERKIAKKEPSTLSRDEVRRKKAVYKKAELAKKTEVQAHSPSRKIILKPAIKYTRPTHLSCVKRKQTAAVGETNQTPGVFKQAKEKLSDGVSKSPEKRSSLPRPSSILPPRRAVSGDRDREENSLSLTTSLSSSVRRTTRSEPIRSRTGKSGTSTPTTPGSTAITPGTPSYSRTPHTPGTPKSAILVPTEKKVAIIRTPPKSPATPKQLRVINQPLPDLKNVRSKIGSTDNIKYQPKGGQVRILNKKIDFSDIQSRCGSRDNIKHSAGGGNVQIVTKKIDLSHVTSKCGSLKNIHHKPGGGRVKIESVKLDFKEKAQAKVGSLENAHHVPGGGNVKIDSQKLNFREHAKARVDHGAEIITQSPGRSSVASPRRLSNVSSSGSINLLESPQLATLAEDVTAALAKQGL'\"}"],["{\"value\":\"'tr|A0A1D5NTC3|A0A1D5NTC3_CHICK Microtubule-associated protein OS=Gallus gallus OX=9031 GN=MAP4 PE=4 SV=3'\"}","{\"value\":\"'MADLDHNLSLADALTEPPPEIEEEVKRDFIATLEAEKFDDVVGETVDKTDYVPLLDDDDAGSQEPKSKGHADSIQVEHPSATGPTVIANGDHGMEDHRPVFPGEIMDEKLSYKEFLDRNDTWAMDDRELCFEPVFKPMEMADPFSMHRGENLPDLSFPPDMKNVQFFTDHADTSRDIHVPHGSVMVPEQPFLGSPYCPAEVLDPSAFVGLDSAAEFLQDKAVPEDHWMGAQHYAKGSDASFFAEPPVPPAAPGAEVLTVPECPAAAAPYFVPTALAASPAEAKAAEAPKADAESAVASDATSVSAEQAGPILAGDTKPPHAVDAESAPPAEAEPPQGTDVGFAPAAEAKPPSAAAASSPVLDAAWSPAADTEPHCAVGLEFAPAADSNPHHAADLTFAPTADAESHRAADSEFTFPAEVAHLRAVDSSPAPAADAKPSPADSGFASAPEAKAVCAADTEVAAVEELVTSEPSAQHDKTPSHEAPAETAASMEQEPKAPEGYVAVSLEKPSASHHAEHLPAPTNHLPEPAVPVETKEDTVLENKELLSEQRVAAVDVPAVEQRKEETEQNHIQHTEPLQGAPLQEPAAKPEEPKAADAVTGNDITAPPNKELPPSPEKKTKPAASTPSAKPTATKARPAAATSPKRPASATPGTHKKPTSPTAGPPATTTPKRPASSATRPSTLTPKEIKPKVTDAKSPDKRTSLSKPPSSAPRAAARSTTATPRTTATSPVTATAGAKSTTASPPKRPTSIKTDAKPADAKKTTAKSPSADLARPKSAAGSTVKSSATTSTTTTTTTSTTAVPSAATSRPKPKPAATKPTTTTSTTAADAKKPPAKAATKPSAAPKPLRPTSSAAAPDLKNVRSKIGSTDNIKHQPGGGKGKVEKKPESAAAARKSEPNVVPKMAPTKTAVTKEGVPKQPNGKVQIVSKKANYSHVQSKCGSKDNIKHVPGGGNVQIQNKKVDLSKVSSKCGSKANIKHKPGGGDVKIENQKLNFKEKAQAKVGSLDNVGHSPAGGTVKAEGSAEPGQLPPAPQNGEVRAEQAGSALQENGVGPAVPTALSGGDQREIQSFETQIQETSKCPRFCARTLPGGGRAPVTPRCPPSVELFVATAVGFLLLF'\"}"],["{\"value\":\"'sp|P10637|TAU_MOUSE Microtubule-associated protein tau OS=Mus musculus OX=10090 GN=Mapt PE=1 SV=3'\"}","{\"value\":\"'MADPRQEFDTMEDHAGDYTLLQDQEGDMDHGLKESPPQPPADDGAEEPGSETSDAKSTPTAEDVTAPLVDERAPDKQAAAQPHTEIPEGITAEEAGIGDTPNQEDQAAGHVTQGRREGQAPDLGTSDWTRQQVSSMSGAPLLPQGLREATCQPSGTRPEDIEKSHPASELLRRGPPQKEGWGQDRLGSEEEVDEDLTVDESSQDSPPSQASLTPGRAAPQAGSGSVCGETASVPGLPTEGSVPLPADFFSKVSAETQASQPEGPGTGPMEEGHEAAPEFTFHVEIKASTPKEQDLEGATVVGVPGEEQKAQTQGPSVGKGTKEASLQEPPGKQPAAGLPGRPVSRVPQLKARVASKDRTGNDEKKAKTSTPSCAKAPSHRPCLSPTRPTLGSSDPLIKPSSPAVSPEPATSPKHVSSVTPRNGSPGTKQMKLKGADGKTGAKIATPRGAASPAQKGTSNATRIPAKTTPSPKTPPGSGEPPKSGERSGYSSPGSPGTPGSRSRTPSLPTPPTREPKKVAVVRTPPKSPSASKSRLQTAPVPMPDLKNVRSKIGSTENLKHQPGGGKVQIINKKLDLSNVQSKCGSKDNIKHVPGGGSVQIVYKPVDLSKVTSKCGSLGNIHHKPGGGQVEVKSEKLDFKDRVQSKIGSLDNITHVPGGGNKKIETHKLTFRENAKAKTDHGAEIVYKSPVVSGDTSPRHLSNVSSTGSIDMVDSPQLATLADEVSASLAKQGL'\"}"],["{\"value\":\"'sp|P27546|MAP4_MOUSE Microtubule-associated protein 4 OS=Mus musculus OX=10090 GN=Map4 PE=1 SV=3'\"}","{\"value\":\"'MADLSLVDALTEPPPEIEGEIKRDFMAALEAEPYDDIVGETVEKTEFIPLLDGDEKTGNSESKKKPCLDTSQVEGIPSSKPTLLANGDHGMEGNNTAGSPTDFLEERVDYPDYQSSQNWPEDASFCFQPQQVLDTDQAEPFNEHRDDGLADLLFVSSGPTNASAFTERDNPSEDSYGMLPCDSFASTAVVSQEWSVGAPNSPCSESCVSPEVTIETLQPATELSKAAEVESVKEQLPAKALETMAEQTTDVVHSPSTDTTPGPDTEAALAKDIEEITKPDVILANVTQPSTESDMFLAQDMELLTGTEAAHANNIILPTEPDESSTKDVAPPMEEEIVPGNDTTSPKETETTLPIKMDLAPPEDVLLTKETELAPAKGMVSLSEIEEALAKNDESSAEIPVAQETVVSETEVVLATEVVLPSDPITTLTKDVTLPLEAERPLVTDMTPSLETEMTLGKETAPPTETNLGMAKDMSPLPESEVTLGKDVVILPETKVAEFNNVTPLSEEEVTSVKDMSPSAETEAPLAKNADLHSGTELIVDNSMAPASDLALPLETKVATVPIKDKGTVQTEEKPREDSQLASMQHKGQSTVPPCTASPEPVKAAEQMSTLPIDAPSPLENLEQKETPGSQPSEPCSGVSRQEEAKAAVGVTGNDITTPPNKEPPPSPEKKAKPLATTQPAKTSTSKAKTQPTSLPKQPAPTTSGGLNKKPMSLASGSVPAAPHKRPAAATATARPSTLPARDVKPKPITEAKVAEKRTSPSKPSSAPALKPGPKTTPTVSKATSPSTLVSTGPSSRSPATTLPKRPTSIKTEGKPADVKRMTAKSASADLSRSKTTSASSVKRNTTPTGAAPPAGMTSTRVKPMSAPSRSSGALSVDKKPTSTKPSSSAPRVSRLATTVSAPDLKSVRSKVGSTENIKHQPGGGRAKVEKKTEAATTAGKPEPNAVTKAAGSIASAQKPPAGKVQIVSKKVSYSHIQSKCGSKDNIKHVPGGGNVQIQNKKVDISKVSSKCGSKANIKHKPGGGDVKIESQKLNFKEKAQAKVGSLDNVGHLPAGGAVKTEGGGSEALPCPGPPAGEEPVIPEAAPDAGAPTSASGLSGHTTLSGGGDQREPQTLDSQIQETSI'\"}"],["{\"value\":\"'sp|P20357|MTAP2_MOUSE Microtubule-associated protein 2 OS=Mus musculus OX=10090 GN=Map2 PE=1 SV=2'\"}","{\"value\":\"'MADERKDEGKAPHWTSASLTEAAAHPHSPEMKDQGGAGEGLSRNANGFPYREEEEGAFGEHRSQGTYSDTKENGINGELTSADRETAEEVSARIVQVVTAEAVAVLKGEQEKEAQHKDQPAALPLAAEETANLPPSPPPSPASEQTATVEEDLLTASKMEFPEQEKFPSSFAEPLDKGEMEFKMPSKPGEDFEHAALVPDTSKTPQDKKDLQGMEGEKLPPVPFAQTFGTNLEDRKQSTEPSIVMPSIGLSAEPPAPKEPKDWFIEMPTESKKDEWGLAAPISPGPLTPMREKDVLEDIPRWEGKQFDSPMPSPFHGGSFTLPLDTMKNERVSEGPRPFAPVFFQSDDKVSLQDPSALATSKESSKDEEPLKDKADKVADVSISEVTTLLGNVHSPVVEGYVGENISGEVKVTTDQEKKETSAPSVQEPTLTETEPQTKLDEKSTVSIEEAVAKKEESFKLRDDKTGVIQTSTEQSFSKEDQKGQEHTIDELKQDSFPISLEQAVTDAAMTSKTLGKVTSEPEAVSERREIQGLFEEKTADKNKLEGAGSATIAEVEMPFYEDKSGMSKYFETSALKEDMTRSTELGSDYYELSDSRGSAQESLDTISPKNQHDEKELQAKASQPSPPAQEAGYSTLAQSYTPDHPSELPEEPSSPQERMFTIDPKVYGEKRDLHSKNKDDLTLSRSLGLGGRSAIEQRSMSINLPMSCLDSIALGFNFGRGHDLSPLASDILTNTSGSMDEGDDYLPPTTPAVEKMPCFPIESKEEEDKAEQAKVTGGQTIQVETSSESPFPAKEYYKNGTVMAPDLPEMLDLAGTRSRLASVSADAEVARRKSVPSEAMLAESSTSLPPVADESPVTVKPDSQLEDMGYCVFNKYTVPLPSPVQDSENLSGESGSFYEGTDDKVRRDLATDLSLIEVKLAAAGRVKDEFTAEKEASPPTSADKSRLSREFDHDRKANDKLDTVLEKSEEHIDSKEHAKESEEMGGKVELFGLGITYDQASTKELITTKDTSPEKTEKGLSSVPEVAEVEPTTKADQGLDFAATKAEPSQLDIKVSDFGQMASGMNVDAGKAIELKFEVAQELTLSSEAPQEADSFMGVESGHIKEGGKVNETEVKEKVTKPDLVHQEAVDKEESYESSGEHESLTMESLKPDEGKKETSPETSLIQDEVALKLSVEIPCPPPVSEADLSTDEKGEVQMEFIQLPKEESTETPDIPAIPSDVTQPQPEAIVSEPAEVPSEEEEIEAGGEYDKLLFRSDTLQISDLLVSESREEFVETCPGELKGVVESVVTIEDDFITVVQTTTDEGESGSHSVRFAAPAQPEEERRPRPHDEELEIEMAAEAQAEPKDGSPDAPATPEKEEVAFSEYKTETYDDYKDETTIDDSIMDADSLWVDTQDDDRSILTEQLETIPKEERAEKDARRPSLEKHRKEKPFKTGRGRISTPERKVAKKEPSTVSRDEVRRKKAVYKKAELAKKSEVQAHSPSRKLILKPAIKYTRPTHLSCVKRKTTAASGDLAQAPGAFKQAKDKVTDGISKSPEKRSSLPRPSSILPPRRGVSGDREENSFSLNSSISSARRTTRSEPIRRAGKSGTSTPTTPGSTAITPGTPPSYSSRTPGTPGTPSYPRTPGTPKSGILVPSEKKVAIIRTPPKSPATPKQLRLINQPLPDLKNVKSKIGSTDNIKYQPKGGQVQIVTKKIDLSHVTSKCGSLKNIRHRPGGGRVKIESVKLDFKEKAQAKVGSLDNAHHVPGGGNVKIDSQKLNFREHAKARVDHGAEIITQSPSRSSVASPRRLSNVSSSGSINLLESPQLATLAEDVTAALAKQGL'\"}"]]</savedData><truncationInfo><wasTruncatedMidLine>false</wasTruncatedMidLine><wasTruncatedAtLineBreak>true</wasTruncatedAtLineBreak></truncationInfo><dataAttributes>isRowOrColumnVector</dataAttributes><metadata><ColumnModelProperties>[{"HeaderName":"Header","class":"char"},{"HeaderName":"Sequence","class":"char"}]</ColumnModelProperties><CellModelProperties>[[{},{}],[{},{}],[{},{}],[{},{}],[{},{}],[{},{}],[{},{}],[{},{}],[{},{}],[{},{}],[{},{}],[{},{}],[{},{}],[{},{}]]</CellModelProperties><TableModelProperties>{"CornerSpacerTitle":"Fields"}</TableModelProperties></metadata></outputData><lineNumbers type="array"><element>164</element></lineNumbers></element><element><type>variableString</type><outputData><mc:AlternateContent xmlns:mc="http://schemas.openxmlformats.org/markup-compatibility/2006"><mc:Choice Requires="R2019a"><mc:AlternateContent><mc:Choice Requires="R2019b"><type>string</type></mc:Choice><mc:Fallback><type></type></mc:Fallback></mc:AlternateContent></mc:Choice><mc:Fallback><type></type></mc:Fallback></mc:AlternateContent><mc:AlternateContent xmlns:mc="http://schemas.openxmlformats.org/markup-compatibility/2006"><mc:Choice Requires="R2019a"><mc:AlternateContent><mc:Choice Requires="R2019b"><subtype>string</subtype></mc:Choice><mc:Fallback><subtype></subtype></mc:Fallback></mc:AlternateContent></mc:Choice><mc:Fallback><subtype></subtype></mc:Fallback></mc:AlternateContent><header>35×1 &lt;a href="matlab:helpPopup string" class="headerDataType"&gt;string&lt;/a&gt; array</header><name>labels</name><varSize>35×1</varSize><rows>35</rows><columns>1</columns><varType>string</varType><value>    "Canis lupus familiaris"
    "Canis lupus familiaris"
    "Canis lupus familiaris"
    "Danio rerio"
    "Danio rerio"
    "Danio rerio"
    "Danio rerio"
    "Danio rerio"
    "Gallus gallus"
    "Gallus gallus"
    "Gallus gallus"
    "Mus musculus"
    "Mus musculus"
    "Mus musculus"
    "Drosophila melanogaster"
    "Cricetulus griseus"
    "Cricetulus griseus"
    "Cricetulus griseus"
    "Oryctolagus cuniculus"
    "Oryctolagus cuniculus"
    "Oryctolagus cuniculus"
    "Caenorhabditis elegans"
    "Monodelphis domestica"
    "Monodelphis domestica"
    "Monodelphis domestica"
    "Rattus norvegicus"
    "Rattus norvegicus"
    "Rattus norvegicus"
    "Sus scrofa"
    "Sus scrofa"
</value><savedData>[["{\"value\":\"Canis lupus familiaris\"}"],["{\"value\":\"Canis lupus familiaris\"}"],["{\"value\":\"Canis lupus familiaris\"}"],["{\"value\":\"Danio rerio\"}"],["{\"value\":\"Danio rerio\"}"],["{\"value\":\"Danio rerio\"}"],["{\"value\":\"Danio rerio\"}"],["{\"value\":\"Danio rerio\"}"],["{\"value\":\"Gallus gallus\"}"],["{\"value\":\"Gallus gallus\"}"]]</savedData><truncationInfo><wasTruncatedMidLine>false</wasTruncatedMidLine><wasTruncatedAtLineBreak>true</wasTruncatedAtLineBreak></truncationInfo></outputData><lineNumbers type="array"><element>166</element></lineNumbers></element><element><type>error</type><outputData><text>Error using &lt;a href="matlab:matlab.internal.language.introspective.errorDocCallback('seqlinkage', 'C:\Program Files\MATLAB\R2021b\toolbox\bioinfo\bioinfo\seqlinkage.m', 113)" style="font-weight:bold"&gt;seqlinkage&lt;/a&gt; (&lt;a href="matlab: opentoline('C:\Program Files\MATLAB\R2021b\toolbox\bioinfo\bioinfo\seqlinkage.m',113,0)"&gt;line 113&lt;/a&gt;)
NAMES must have the same size as number of leaves in the tree</text><errorType>runtime</errorType></outputData><lineNumbers type="array"><element>168</element></lineNumbers></element><element><type>figure</type><outputData><figureId>20ffaf24-b355-4342-90c0-c7e6c50a06d8</figureId><figureUri>data:image/png;base64,iVBORw0KGgoAAAANSUhEUgAAAjAAAAJ/CAYAAABm/+nWAAAgAElEQVR4Xux9TYhVV9b2zsxAC4lmYgtpm5caahMHFk60RMggcRBByOjFKv8mQgextWMSsAoiprVFCt6iwZ9Y0oMQeEEHVkYlZelA0gOllIYXwkepoDWJdiRCnOXj2ZV1XXd7zrn7/O9zznOg0Lq1z95rP2vfe5679trreePXX3/91fAiAkSACBABIkAEiECDEHiDBKZB3qKpRIAIEAEiQASIgEWABIYLgQgQASJABIgAEWgcAiQwjXMZDSYCRIAIEAEiQARIYLgGiAARIAJEgAgQgcYhQALTOJfRYCJABIgAESACRIAEhmuACBABIkAEiAARaBwCJDCNcxkNJgJEgAgQASJABEhguAaIABEgAkSACBCBxiFAAtM4l9FgIkAEiAARIAJEgASGa4AIEAEiQASIABFoHAIkMI1zGQ0mAkSACBABIkAESGC4BogAESACRIAIEIHGIUAC0ziX0WAiQASIABEgAkSABIZrgAgQASJABIgAEWgcAiQwjXMZDSYCRIAIEAEiQARIYLgGiAARIAJEgAgQgcYhQALTOJfRYCJABIgAESACRIAEhmuACBABIkAEiAARaBwCJDCNcxkNJgJEgAgQASJABEhguAaIABEgAkSACBCBxiFAAtM4l9FgIkAEiAARIAJEgASGa4AIEAEiQASIABFoHAIkMI1zGQ0mAkSACBABIkAESGC4BogAESACRIAIEIHGIUAC0ziX0WAiQASIABEgAkSABIZrgAgQASJABIgAEWgcAiQwjXMZDSYCRIAIEAEiQARIYLgGiAARIAJEgAgQgcYhQALTOJfRYCJABIgAESACRIAEhmuACBABIkAEiAARaBwCtRCY//7v/24cUDSYCBABfwT++c9/+jdmSyJABIhABgQqJzAgL48fPzZr164daO6//vUv286n7cDOWt6AWKVzMPHyxystVmi/adMmQxLjjzFbEgEikB6BWggMzPT5cJNIjU/b9FNv1x3EKp0/iZc/XmmxStve3xK2JAJEgAi8QoAEpiWrgQ+NdI4kXv54pcUqbXt/S9iSCBABIkAC07o1wIdGOpcSL3+80mKVtr2/JWxJBIgAESCBad0a4EMjnUuJlz9eabFK297fErYkAkSACDSEwNBRRIAINA8BEpjm+YwWE4EmIhB0DkwTAaXNRKDrCJDAdH0FcP5EoBoESGCqwZmjEIHOIEAC0xlXc6JEoFYESGBqhZ+DE4H2IUAC0z6fckZEIEQESGBC9AptIgINRoAEpsHOo+lEoEEIkMA0yFk0lQg0AQESmCZ4iTYSgeYjQALTfB9yBkQgKARIYIJyB40hAq1FgASmta7lxIhAPQiQwNSDO0clAl1DgASmax7nfIlAyQiQwJQMMLsnAkTAIkACw4VABIhAoQiQwBQKJzsjAkQgBgESGC4NIkAECkWABKZQONkZESACJDBcA0SACFSBAAlMFShzDCJABBiB4RogAkSgUARIYAqFk50RASLACAzXABEgAlUgQAJTBcocgwgQAUZguAaIABEoFAESmELhZGdEgAgwAsM1QASIQBUIkMBUgTLHIAJEgBEYrgEiQAQKRSCOwPznP/8xBw4cMPfu3esb75///KfZtGlTZhv+3//7f+Zvf/ub/Xn77bcz9+Nz4y+//GK++OIL8/HHH+ey2WcstiECRCAZARIYrhAiQARiEXjw4IG5ceNG399HRkbMunXrYu8ZRGCOHDnSe/iDfOzbt8+Sjzwkhi4kAkSgewiQwHTP55wxEfBGYHp62pIVISwgNPgZHR0thMCgk//93/81t2/fNl9++aV588037e+ff/657f/3v/+9uXDhgv0XkY81a9aY8+fP27/t37/f/OUvfzFuBOZf//qXERK1Y8eOXr/aYLQ5deqUefr0qdm4caNtc//+/dfuwz0Y9/nz5+bWrVvWlqtXr/YiMELAnjx5YjZs2GDOnTtXehTI23lsSARajkAtBAYfHu63LYSReRGB0BHAw3tsbMw+xLtwYZ6Li4t9BAYRGU1ghCwIHo8fPzZr16417ntatpB0BAb3aALyww8/mNOnT/eIwN///nfb7cGDBy2RwCVk469//aslFLhkC+nZs2e9iM769et7pAdExyUwcv9//dd/WRvwO/rRZEnGBXFCH3oLaWhoyG6JYTtp165dBrYuLS1FEqYurBXOkQhUjUAtBEY+4PRkSWCqdj3Hy4LAxMSEQVQiKQKRpd9Q7wGBOX78eCoCI19QshAYN4cF0RjYIERi8+bNliyADIFw4EcTGBCgb7/9tkciYIsmRIKz+7obBcLf0Q8iQSdOnDAyriYwq1ev7su90SQIpIgXESAC5SJQC4HBlEhYynUsey8HASEwiEp04XK3kDBnNwLj4pAmBwb3ajKxYsUKGzW5du1ar1tsFQmBkeTZOAJz/fr1vu2ouARfIShR21YyMLaEJicnzZkzZ3pbRprAoJ0mR9omEpguvDs4x7oRIIGp2wMcv1EIdI3AlJ3EC+fr6MfMzMxr+TA6AjOIwKSJwOhIjUR63K0m99QRIzCNervS2JYjQALTcgdzesUi0DUCkwW9NBEY9xSSJjMvX760OSbDw8PeEZg0OTCawLjbP5LPIltIQpyYA5NlRfAeIlAOAiQw5eDKXluIALZTLl++bLdQLl261Jk8mLSuHERgkurA6Fox2MLZs2ePmZ2d7eWiDIrAIIfG9xSSJjCylSW2y4ki2dKKIjA4iMBTSGlXB9sTgeIQIIEpDkv21GIEJiamzfj4Q2PMcWMMTiBdNiMjN8zc3FyLZ51taqzEmw033kUEiEA6BEhg0uHF1jUiIDVIqjZh+ei0kBc9+rSZm1tnUNiN1ysESGC4GogAEagCARKYKlDmGIUggC0c1GCp5/o1ctjR0TG7ncSLBIZrgAgQgWoRIIGpFm+OlgOBbdu22burJgzLibvYOnLL56Mi7UTl9uSAsJJbGYGpBGYOQgQ6jwAJTOeXQHMAAIFBSfuqCcxy5Ac4ueXzuYUUtXpIYJrznqKlRKDJCJDANNl7HbO9LgIDmDH2jRvIdXmVxDs6+qByMtUEl5PANMFLtJEINB8BEpjm+7AzM6iTwABkrYOE8vpdkRNIu8DiCIwcORbxRAg34pLaKnfu3LHaRmVXsY2TF9DzdAvYxWHgVvTV7VBLBhFDSB+kvWR8kTBIe38R7XVxv6R5FjEW+yACWRAggcmCGu+pBYG6CQwmzUJ2g12fRGCgXfTWW2+ZY8eO9YgKiM3JkyfNTz/9ZLWF2kJgBiMV3yI0ApNnLryXCJSFAAlMWciy38IRIIEpHNKBHRYpJSC6RIjAvPPOO73IBL7p//jjjwYRGBAcUYfet2+fefLkiZGiclKkThSo5+fnrXK0RG3koS86StBbE9V7XXAO2krff/99T/E6qvAdgIEmEwrYiWgj7D579mzfmBKZWLlypfnmm2/6bNURGPz//PnzFm+M70oWiCOk3datW+1L77//vsUprmBe1PhQ+waOwA5ClBIBiivwp/sWPJ8+fWqEiMLeLVu29IlkwmeoUoxLxnDx37FjB5W5B77D2CAPAiQwedDjvZUiEAqBGR8f78z2UZQaNV5L2j5LisAgwrJz505bXRdCirjw2gcffGCJCB68q1atshICIA94+EpZf7S/f/++fbCCnKxfv96SjDVr1lhC4LZDX+gzqj8hMJAeQDvYgIe39KfFI0FgQKY+/PBDO46WOxhkD7aQ3n333d7DX+aLObiRJvSL6sDnzp0zIokAO7Zv354Kj0ePHtk+oAslYpM+8wTZA8m5efNmb57wNeast5AwZ6liDLkHUQW/cuWK9SfaS0VlkCkhkZV+WHCwTiBQC4HBm8Fd1FSn7sR6yzRJnALCt22U8McDoc7qt/hAxzYS/u3ChXkCb+COSyIymsAIYRE8Hj9+bNauXfua4rxEYD799FPz1Vdf2QcfLrz3QVhADOU1EAr8IOqidYoQGdAK0JKn4apV6y2Y9957z/al+5PfXfVqeVBrDSQQGCE5IB1adTrOHiFULoGRvJ+otePmzMjvUfaLPe74ug+txO0zT/czOS4HZmpqamBuj28OURfeQ5xjeQjUQmDkA05PiwSmPCc3uWeW8K/XeyCPqDSchsDIFxT3Pa0fqBcvXrTbEogWgBTt3bu3903efSi7hCFKRRr3gwTpb/zyMEcERJMe98EuWyGCNLasJicnzZkzZ/q2kIQA+dijCQyiSFFbLtqzUTkvcfYnjZ9EYKLmiUgNLmAHjSq9XRdFYITYRSUX660omZvexqt3JXP0NiJQC4GRb11tBJRzKg4BRFy2bZv/7eiy7pf1V4pDObknEBiQFyEwaA2/5NlCAhHA9sZ3331nfv75Z0sShoaGegQGYyRFYKIITJ4IjGyTRBEKyYHRERg3IhRlj0tgpO+kyETWCIweP4nARM3T9b7eKpqZmbHk0t1CiorAuASMEZiq3qHdHocEptv+D2r2+LCE2jMemriWt2lYwr9OJ5WRxAtyIjkeSOaVKIDkUgzKgUkiDEtLSza3BnkakgMjuS0SNcBDPioHBttDkkfjbiEhBwYkSaIpt2/f7o0ziMDIWgYRwIMd84/KgdHHu9PkwPgQGJ0Do+d5+PDh3tYdXvfJgQGxkfkjBwbRmz//+c/m6tWrRjCWhGFGYOp897Z/bBKY9vu4MTNcjrhs6327x+8PHkDtmSX8G+NEY3qnV5K2kFasWNGXgKu3RQadQoojDL6nkA4dOmQjQEjYlZNNkscjWyhinz6FhJNGOOHknooaRGCQ/Iux5HSUPhnk+lVOIWEMJO/Kaa1Bp5BA2pBfExeBiZunz+tRp5D0qSqZjz7lhHtwZa2D06T1TlvrQ4AEpj7sObKDgBCYxcVF+8HHEv7NXCJtq8Src2bwwOdFBIhAGAiQwIThB1rxW24FIjBCYAAKS/g3b2mQwDTPZ7SYCDQRARKYJnqtpTa7ERiZpuTG4JgtTsTUeYy6pdAXOq22EZhCwWFnRIAIFIYACUxhULKjvAjEERjpN4RCdnnn2IX7SWC64GXOkQjUjwAJTP0+oAW/IUAC046lQALTDj9yFkQgdARIYEL3UIfsI4Fph7NJYNrhR86CCISOAAlM6B7qkH0kMO1wdhyBEX0cVHzVV95aIVWeEmKBtnasUc6iHQiQwLTDj62YBQlMK9wYWwcmSuBP6puguBtF/9rhf86CCFSFAAlMVUhznIEIkMAMhKjyBkVW4o1TKNbqzijGpnWDUEUXitJaKfr8+fMWBxRLQ3VbNwKjC6rt2LHDVsx1RRTR5tSpUwa6Sxs3buxV1ZXokdyHcVCE7vnz5+bWrVvWFlScRYE7EK64AnOVO4oDEoEOIkAC00GnhzplHwID23fv3h3qFFpnF1TAgbcWcwSpyaKFFEdgNAFBhVwtvIiKr7hE6wj/d6UC8JpoJ0kJfvy+fv36vmq/2jkgMCI1IJV/Re9IkyUZd82aNZYs6S0k6DehjD7IDCQGRIYgijC1bmFwQkQgAARqITCiVqvnTzXqAFZDzSYMIjDy95rN7NzwurCgRGQ0gZGohQAjavPue9qHwLiVbkURWYiEaO1o6QFNYECAdGl/rS+k+3Zfd6NAImroqi9rArN69epY0UmQIl5EgAiUi0AtBEY+4EhgynVu03ofRGCaNp822As5BxQP1BEYV43aJTDyBcWXwGgyIRpEohsEDLFV5KpNxxGY69ev94QGsW0Ul+CrVZfdbSvxG/SIJicnzZkzZ3pbRprAoJ2OFrl6Tm3wP+dABEJGoBYCA0AYcQl5WdRjGwlMPbgnjQoCA/IiBAZtXQLj3j/oFNKRI0f6EnZ19EMrHQuxQNTHl8CkicDEiTDq+binjhiBCW+N0qLuIkAC013fBzdzEpjgXGLKTuJ1TyFpMvPy5UubYzI8POxNYNLkwGgCAzskBwbbP5LPIltIkrTLHJjw1igt6i4CJDDd9X1wMyeBCc4lmQwaFIFJqgOja8VgC2fPnj1mdnbWuEQibgsJeS6+p5A0gcFE9X0Y+9y5c0a2tKIIDE8hZVoevIkIFIYACUxhULKjvAiQwORFMIz7WYk3DD/QCiLQdgRIYNru4QbNjwSmQc5KMJUEph1+5CyIQOgIkMCE7qEO2UcC0w5nk8C0w4+cBREIHQESmNA91CH7SGDa4WwSmHb4kbMgAqEjQAITuoc6ZB8JTDucTQLTDj9yFkQgdARIYEL3UIfsI4Fph7NJYNrhR86CCISOAAlM6B7qkH0kMO1wNglMO/zIWRCB0BEggQndQx2yjwSmHc4eRGB0vRXM+MSJE1YMMesVJxcQ11/a9lntSroPhfKgqh2nlp1mTFcME/Vt3Lo5vv25Egu+97EdEagDARKYOlDnmJEIkMCEtzCKrMSL2bkq0FLZVkQaq0CgbgKDOUMtG0SvaNFHEpAqVhDHCAUBEphQPEE7rMbOtm3bjFY/Jiz+CAC/oq/5+XmzdevWPjFHkBqtRu2OGReBiSMrLqGAnAAiCLh+//vfmwsXLth/v/jiC7NmzRobucAFkce//OUvfYKNrhhkVHQnKmLx5ZdfmijtpT/96U/m0qVL5smTJ71IkWuvJg2wC3aKGKU7vmAgf4cm3NDQkJVMkArF7rw2btxozp49azEA8YGAJNpGzV+0oNwIjBv1wrioJIzXT506ZZ4+fWowzkcffWSuXr1qgMf9+/ctycIllYldtfCi1xv7IwJpEKiFwIharTaU4o5p3NbOtiQw2f0K0cWxsbHsHSTcqQmlRGQ0gXHVqEVt3n1Pu3pDUUNqZWo8LLHVgkvEHPF/ebhCuwjkBhce7PiBGjVsBLGB3ADaglDoB28aAvPo0SMrKQCNJdFK0uOJdIHIEkCMctD4Wk9p/fr11j6JQGmMMM6+ffvs3LHFBizQv8w5yp4oArN69eo+nSetNwWSIjgiGiRk7PDhw2Z8fNz+Da/jHlx5tvpKWZzstNMI1EJg5AOOBKbTa++1yZPAZF8PiFzhOn78ePZOIu5EBGb37t19ERhXjdolMPIFJYrACNHw/SaPB6dWo5YHfZwWkiYwcUCkITB6awsEAqrc7733Xo8wJRGYuPFdhWvdzp2XFpgULISc4W/40YQqLgKjx9ARIxAYRHRA0vRcXAJT6KJiZ0SgIARqITCwnRGXgjzYom5IYLI7EwQGD1dsdxR5IbKDfvEjl0tg3PHitpB8IjDuFgv6xlaJRGBEVDFJzFESZOVzBlsl+kpDYGQ83O9DYLANNWh8l8C42zuybaaJCchFHgKjbUK/kjwMAqNFLTW5wbYZIkD4t4hk4yLXJfsiAkCABIbrIBgESGCyu6IsAlNkEm9cDoze6kEE5fbt23brJyonxYfACIqa5Ohk2SQC425ZSQRG2+5GYPSWDGweNL4mMJL/cuTIEZuTkkTMshIY2BMVZZGtuDgCo+eix86+SnknESgWARKYYvFkbzkQIIHJDl5ZBCaLRUnHqONOISE5F1sjmgy8fPnSJrcODw97R2AuXrxoo0XI1fDNgZEckFWrVr02HuaPBz2iEDrnBJEJbIdJDou0m5qaGjh+EoHB/NGHm9uTJwKjCYwkOYu9cRGYPXv2mMnJSTtHGRv3MAcmyzuC95SFAAlMWciy39QIkMCkhsxgiwd5KsAOD+65ubn0nRR8R9o6MHKaBmaAdMiJHJx8wYN0dnb2tbomcZEK9KFP9MhpGz1F9xSRbK9gvO3bt5sXL170CJM+9aT7kpNS2O5B8vTCwoIlOkK65ERR1PjuFpI+dYXTQ+gLkSYk3+qcoawRGCFZOPkEe48ePWquXLli+5acGYl46S0kJAzLaTBuIRX8JmF3hSBAAlMIjOykCARIYNKhODExbcbHHyJ11xjzwBhz2YyM3KidxAwiMOlmWU/rpETbeiziqESACLgIkMBwTQSDAAnMYFdMTEzYUzm4pqeRWOueOpo2c3PrzMjIyODOSmpBAlMSsOyWCBCBPgRIYLgggkGABCbZFdguAoHBVhFIzIMHi5E3jI6OFX4aKc0iaQOBSTNftiUCRKAeBEhg6sGdo0YgQAKTvCxAXkBiUFgOeRfT04i+vDrevHw3quROkMDwHUYEiEDrESCBab2LmzNBEhh/ArNceRftR52buIXUnBVPS4kAEciDAAlMHvR4b6EIkMD4Exi0xNHpGzeQ6/IqiXd09EGt0RfYxS2kQt8W7IwIEIEYBEhguDSCQYAEJh2BsRtGDx6Yy5cvW90aJO424Rg1jjFLhVfMQR+jLmIxSsXcpJolbTtllEeFum517iJ8zj66iQAJTDf9HuSsSWDSExi5o6xCdkVW4oWtbiE7vAbCsbS01Ku+m3dxdpHA5MGMBCYPery3TgRIYOpEn2P3IUACEx6BcbWQlk8/IVHYzb15ZXvcFlJc1CNKnfn58+fm1q1b5rPPPjMoCieF1vCwRXE4VMWN0h2CerQUXztx4oStHKu1hqQgG6yFCrRIE7h6RHFF67Zu3Wp+97vfJVYGhmyB1h5KijC5uklSdC5JMmHlypUGRelwiZ1uBCZLv1GF7XTxPB05E70mLdHAjzMiUDUCtRAYUavVk6W4Y9WuD288EpjsBAYnlLCNVMaFU08i5igRGU1gXDVqUZtPo0btahCJtICrZ4QHKi4QE/fhKlVrtZyAPHR12X/0rcUhUfHWVX0WPSYtIRAlNRBFNJ4+fdoTSIStGBsYuQ/7KPvhwzNnzvSIlVtxGFtvsB3z15ErLQmACrrwE6QZJLoyqF/Bzq3M66qBa8J38+ZNOwYvIlAXArUQGPmAI4Gpy+1hjksCk53A4E5ES4q+IFNw/PjxVARGvqCkITDug1JEFDEfPKi3bNlidYeEDCACoCMoet56C8mNTOB3CBtC50cTBX2/W05fyADaxD3QNdHQBEYLIuoxfKJRUeKOmmhpO4XAIPqEyJNW0ca47nhxUgy+BKbodcb+iEAWBGohMDCUEZcs7mr3PSQw+QhMGavD3ULCGPBTli2kpFyLOGKA8fCgxrf9nTt39raPRHNIVJzjCIyrFB0XkdBbLuhLtpogrIhLIg0+BAaRFq1vJFtZ2kbRfHLt9yUaEFiMIjCHDx82n3zyicnabxyBwfxdnapz585ZoUdeRKAuBEhg6kKe476GAAlMeASmyCRen6iDmwMCRERVemhoyLzzzjt2+yTpFFHaCAzGQFRGHshZIjAgRjo6Ip70mTMiLXHtdb9oo8Ud80Rg4vp1CYxs7blbRXlOPfGjjwgUhQAJTFFIsp/cCJDAhEdgsjg1qQ7MoFNIGC9qawgPUuR2XLhwoZdLoh+u+oEMpWXk7IDo+OTAaAKzYsUKOz4uJA4PyoGRXB1EXBCtgX13797t5aCAwMTlwETZj1ymr7/+2kT160NgYLOOGgkuvv2CwICIYR4652fv3r32dfwgwiRRMebAZHmH8J6iECCBKQpJ9pMbARKYeAixlYN6L8Do0qVLiVs4uR2Rs4NBheyS6sDERSyivvFLW/dEjmzf+J5CkqgP+kFuzdGjRw1IEIgHtkikvw0bNpjt27ebFy9e9BJkpZ7NoUOHzJ07d+wDXvJzxK6oLSRAHGe/xkf360tghAS6uPj2K9tp7nz1SS38jVtIOd8ovD03AiQwuSFkB0UhQAITjeTExLQZH3/YV3F3ZORGEEXroiweRGCyrBef2i5Z+k1zjxAOnWCc5n62JQJEoFgESGCKxZO95UCABOZ18JYxmf+NvOi/1695FOfqIgmMkAaMJbVgciyx1Le69WGKrhqc2iDeQASIQA8BEhguhmAQIIF53RXLqtOXIn00OjpWu+5RVRGYYBYpDSECRCAYBEhggnEFDSGBiSMwEGtc5/wR1XAnSGD4tiECRKCzCJDAdNb14U2cBOZ1nyxX2P2DMcYt3d+NLaTwViktIgJEIBQESGBC8QTtsCdsIEqoS9d3HZZXEgGQCUAk5oEx5rIZHX0QZPQF/ioyB6br/uf8iQARiEeABIarIxgESGDiIjDjltQhHwaF5VDaP6kSbt0OjSMwcox348aNfQm5kqiLY8i6zkvd8yhi/KSCe0X0zz6IQJcRIIHpsvcDmzsJTDyB+fXXXw2iMagHAzJT1VVkJV4pqvbWW2+ZY8eO9QrS4fWTJ0+an376ydZeaZPCMQlMVSuV43QRARKYLno9wDnjwQzhQPwbeqG2KuGTLaS6CIyrhQRCg588WkiIwIgkALBEobgff/yxVwgOr8WVzMffUCk3qUic6B1hnLNnz9rCcugPcgH37t0zchTa1WbSxfKSxtEF4UQzSatBQ8AxSjMJqtd55lXluuNYRKAJCNRCYEStVgNEcccmLJdybGxaobZyUIjutSoCA1IilX61JXh9bm4ulRq1qM3HqVFDlHF2dtZuIwlZ+eCDD+z2ESrZJhEYyAmIOrRoJIHQaFFBIRgHDx60cgJahgB9i2ZRlnHkfimpLwX23n33XfPtt9/2tsbSEhifeVW57jgWEWgCArUQGPmAI4FpwhIp3kY8gOTC/5tWqK14ROJ7rIrAINKCHBs3sgL/ICIGbSFcsqWk20nOi8xCvqDEEZhPP/3UfPXVVz2ygnYHDhww4+PjqQhMHGqusKKQCVFUFk0fXwKjx4kTMXRfz0NgqlxfHIsINBmBWggMAGPEpcnLJrvtyHORZNRXvfwa2WGohdqyzz79nVUTGPcEmLuFhBnAh3m2kLCNcvHiRbNlyxbz6NEjS4q0WGASscD2jGj1yOeIVnPGa+7WUBYCEzcO+rp9+/ZrVYHzEhifeaVfPbyDCLQbARKYdvs3uNnpkzQwDg/oGzdQabY5hdqqBLVuAlN0Eq/kgED1+LvvvjM///yz+fjjj83Q0FBP7dglMHGkAVtIWiFZ/JKVwPiM8/Tp076tIh110ltIojSNbSxR13ZzYHzGa1NCc5XvG47VDQRIYLrh52BmKQQGeRW4lrcu8L/mFGqrEsy6CY8tcvkAACAASURBVEyWuSYdoxYC8+zZMwMlZyTzQtUYl97awd/QVpSi8XfkzExNTdntLOS2JOXA6GTZpAhM2nFgt+TQgFwIUUE0Ca8jj2fVqlV2S2x4eNi4BCbteDq3J4sveA8RaDMCJDBt9m6Ac3MJDExE8bobN0YaU6itSlirIDAgkZLAW8QJMB8Cs2LFChuZWLNmjXFzU0AMQDo+//xze4IIa2ZhYcESmJcvX1pygNNEuLAVnXULKes4WuBRTiHpLaANGzaY7du3mxcvXvQRGNiZZ15VrjuORQSagAAJTBO81CIbowgMpoetCqlzgmROFGvjtbzFBjzKOkZdxgkwVuLlyiUCRKAKBEhgqkCZY/QQiCMwaMBCdq8vFJfAgMwUVciurBNgJDB8wxMBIlAFAiQwVaDMMUhgMq4BTWCiT3Bl7Lh3W/EnwEhg8vqE9xMBIuCDAAmMD0psUxgCjMD4QxmVmyKVcP17iW9Z1gkwEpgivMM+iAARGIQACcwghPj3QhEggfGDs4zcFHfksk6AkcD4+ZitiAARyIcACUw+/Hh3SgS6SmBAFnyvhw8fmvFxtHYTmafN3Nw6MzKCE1vFXGWcACOBKcY37IUIEIFkBEhguEIqRaCLBEbK9KcDuvjclLjxiz4BFkdgULdFH4EWe/RR5CSMRHcINWDcYnXpsA2/dZxkQfiW00IiUB0CJDDVYc2RjOnJCEghOw1KW08hJZG2qEWB9tPTiL5UV51YSJYrJZBl0Q4iMEeOHOnVbvnll19sPZjNmzfb4nQkMFkQ5z1EoJsIkMB00++1zbqLEZi0BKas3JQkp8cRmCKlBCQCowkMbNKVcuV3FLHDhUJ2qG579+5dW9gO12effWauXbtmi9mhaBx+/8c//mEr96JyrY5eoD0IEtrjOnHixGtESaI5K1eu7LXTBfKiCtdJv8+fPze3bt2yNsAeFNtDUTsdIZKifWJDXN/79+83S0tLto/79+/3SRa4+k9SoRgyDCiQ58oq6PboF8UCeRGBtiFAAtM2jwY+HxIYPweVkZviQ2BQZ8aNiqGooFajBqnJIuYYRWDcCAzIwunTp628AMiIlOrHAzhuCwnl/bV0gCYwMzMztkiiVPsFOQCh0SX6QTZQ4h9l/xEFwjhCJJ48eWL/pmUNUD1YJAKSKgnLuHoOsM2VHAChcyUTNIHRcxBiBD+dOXPG6ki5BEbrNcGXsB1RMeoq+b332Ko5CNRCYPAmdst/U526OYsmj6UkMP7o4QEIvLC1VkSJ/6SRMRbkBNxkY7yut5UkIqMJjGwZSf+PHz82a9eufU1xPi4HJilCoKMzeQlM3PxBCrS+kSZAbiRECNbk5KQlELL1pYnYhx9+2BNwhEgl8n4k6iTtQDxwaQHIqHERdULUSIiKzEH3k0RgEA3iRQTaikAtBEY+4DSoJDBtXWL98yKBSednXcgu3Z3FtAahwaknHYEBoUoiMPIFxX1PuxEYlzjAYnkwy3YLXhOCk4XAaI0i9OWjneRGcG7fvv3a1pAbAUHfQrZ27tzZiwjh9ajEZZASXLrvKAJz+PBh88knn/QIkA+B0RpPaB+1bVbM6mAvRKBeBGohMPJBUu/UOXodCJDApEM9BAID8iIEBta7BMadUZokXjz0EYWQLSP8rh/qWSIwbh9in5snIq+7J5rSRGB0ZET6AYH597//HSlSqbFyTxrlicBEkUFNCN0ITrpVyNZEIEwESGDC9EtrrSKBSefauglM2Um8bg6MJh+iPD08PGzJQFIExs1TAcrId5mamrLkC7ktIDBxOTBxOTSDcmA0MdDRIx3p0Tkwkm+D8fT2UlIODOaACxgIUcG6+Prrr3tq3sAN7SThWfJvYBNzYNK959i6OQiQwDTHV62wlAQmnRvrJjDprF1unSYCg/ZRia1ywmjPnj1mdnbWEg8ks0pOyPbt2+3WDC5Eb65fv27/hlNLWGMLCwv2HiFB6A9X2i0kbEElnUJyIxtuRElHQaJOQknfrt069wZ96JNUMgchQyBZhw4dMnfu3LG5POhr0MmrLH7lPUQgNARIYELzSMvtIYFJ5+A2EZh0M+9eax2p6d7sOWMikB4BEpj0mPGOHAiQwKQDjwQmHV5Naq0jKLDbtyJxk+ZIW4lAmQiQwJSJLvt+DQESmHSLggQmHV5sTQSIQHcQIIHpjq+DmCkJTDo3kMCkw4utiQAR6A4CJDDd8XUQMyWBSecGEph0eLE1ESAC3UGABKY7vg5ipl0jMCgEBxKCCyX5k0rwRzmIBCaIZUsjiAARCBABEpgAndJmk7pEYCYmps34+ENQF2PMA2PMZTMycsNEKXHH+bxtBMaVE4AYoxSxC3nd6xovFEcM2VO0rUsIkMB0ydsBzLWpBAbVZ9NcyzpGQl70ndNmbm6dLc/vc7WJwAh5Qe0UFJbDFVU3xQeXqtvEFcGr2g6ORwSIwCsESGC4GipFoIkEBuQF6tDpr18jbxkdHbPijD5X3QSmyEq8UeXutT7S6tWrY1WlgZVPcTbUUjl//ryFVkdKdORHoj5QsUbhN1xvvPGGjQThNVT1RXE4aYe/i54RisSh2i0Un7WIZVSBPB//sg0RIALZESCByY4d78yAQBMJDEgEclnSbv1MT2PraJ2D0gMzOjqRmsD4Ep4MLkm8ZX5+3uzevbtPzBGkJimXJ64Sb1ypfTEgSZMIVXilPH5cNERrCaFPKaEvlWmlaq4WXRQJAlF0BlGRCBHI0NLSUq+iL8iOEB6tXh2nvVS0L9gfESAC/QjUQmBErVabQjXqbizNJhOYxcVFbyeB8IyNofmoc0+6LSQ8tBH9wb91XZh3GjVqUZuPe0/r0vyYky6NH6dJpAlMHA6uOGIcMdKvayLiEigdMVq1apUlL/iB2rO+4saty18clwh0BYFaCIx8wJHAdGWZvZpnVwgMZgziceMGcl1eJfGOjj7wjr6EsDpAxJCvk4bAyBcUny8lmiRI1AQk5u2337YaRFCqhqYRNIn09lDclg2iIdBEwnXixAmba4N+Tp8+/VqycFTER7fT6tUugdG2YCxW0Q1htdKGriFQC4GRb11dA5vzNVZoD9GEqO0YyTXR3/hDwEy2kNJEYMTu5WTe5TlnOUZd9/xBYEBehMDAHvgpyxYSiMTNmzetqrJcsq2EbRs3ByZua0YTCzca4tNvXGTGNwKD/BdNdBiBqXuVcvyuIkAC01XP1zTvrhEYwJw055rc4D1skUm8OmEXOSe4tBI1fpeclPXr19ukXVyIwExNTVkShYhKXA6M5LaAIIEYSQ4MoifIbTly5IjBuEKMoHQ9OTlp2yHi456SisuB0QRmxYoVfXYiUsSLCBCBahAggakGZ47yGwIkMO1fCnFJvJi5WwdGTvVIJEW2gPA61srCwkIviVZOAqGfqC0knSSMNrKFhP9r4UR9Cknn3MS1E3IjOTCSFHzt2jWD/x89etRcuXKlR4Ta72HOkAiEgQAJTBh+6IwVJDDtd3USgWn/7DlDIkAEqkKABKYqpDmORYAEpv0LgQSm/T7mDIlACAiQwITghQ7ZQALTfmeTwLTfx5whEQgBARKYELzQIRtIYNrvbBKY9vuYMyQCISBAAhOCFzpkAwlM+51NAtN+H3OGRCAEBEhgQvBCh2wggWm/s0lg2u9jzpAIhIAACUwIXuiQDU0jMCjkdvnyZVu8DXpESQXc4tzY5DowWZYmCUwW1HgPESACaREggUmLGNvnQqBJBGZiYtqMjz/skwIYGbmRStQRYJHALC8ZtwYMXnPrwORZXD4VevP0z3uJABEICwESmLD80WprEM1AWX5cUWX165YS0IKJyyKK87+RF+2WdGKMTScwZVfiLVLJmQSm1R8fnBwReA0BEhguikoQ8Ilm1Elg8KAWzaNXgPwaic3o6FgqQUZEYDC3KP2nSsDPMQjs1lpIwAk/WbSQoqQEovSHICfw5MkTIxVzUQk3qcoupqf/LlEdkRC4d++eRWD//v1WhylKxFFEI+/fv29OnTplIBewceNG89FHH5mrV6/2BCW1XIFW1da25oCbtxIBIpACgVoIjKjVajt9lGtTzItNA0BAHnbLgoayFRMfzaibwPzxj3804+Pj5g9/+MNveS+XjDHrHCTx8J5IRWAQeQKJaeqlxTUlIqMJjOS8yPxEbd59T0cRGE0IkrSIZmZmLHECAYnTQtIRGCn3v3nzZquf5Kt6DQIDyYALFy4YyBu4Qo1i7969e207/KAdXseFsXgRASJQDQK1EBj5gCOBqcbJdY2ybds2G3lYvgZHM0IgMIiSjIyMmGXSAbtHHfjSbyGhg1c41OWNbOPOz8+b3bt399SofQiMfEGJIzASEYFFOnKRpAZ99+7dHoGJm0nSFpL+G+7XGkiapIDAJClNxxGYbOjyLiJABPIgUAuBgcGMuORxWzPufeONN2xEAw+96enjA6MZIREYILxMwEb6knhHRx+kir40w1PxVoLI6S0kIWNFbiEhigFCoVWeXQFFRDmgDn3+/HlrbJSYo0tg9BYP7pGtpUEERraToCwdF4GRrSjZ7tqxY0dvm6npPqf9RKApCJDANMVTDbQTBAZHj3H5RDNCIzCwe3n7a8z+G5V43EC3pDK57CReyV35+OOPzerVq/siI3rbR9SqYXxcpEW/LvkvR44cMZs2beq7xyUwOpEYEZgkAgMShQsERl96KywVwGxMBIhAZgRIYDJDxxsHISAEBt/WfaIZIRIYzFGSe5ELwmswAnF1YOKSeCUCI6QDZAa5JCALS0tLNrIxNTVlI0F43ScHxiUwIBjoA7ktuBA5QdRn/fr15osvvrCvYZwoAiM5MdLn8PCw2blzZx/ZYg7M4HXBFkSgaARIYIpGlP31ENAExieaQQLTjsUziMDoHBjMWG8HIeoSdQrJrSETtYUk0Zw7d+5YooK8mc8//9yCin8XFhYMyBEiMiAceA3bSoiw4W9RBAb3ytYV8nW2b99uXrx4YSMw0gfacAupHWuXs2gWAiQwzfJXo6x1CQyMD7WQHbZKcApJkng10IzApFt2rMSbDi+2JgJEIBsCJDDZcONdHgiQwHiA1MImJDAtdCqnRAQCRIAEJkCntMUkEpi2eDLdPEhg0uHF1kSACGRDgAQmG268ywMBEhgPkFrYhASmhU7llIhAgAiQwATolLaYRALTFk+mmwcJTDq82JoIEIFsCJDAZMONd3kgQALjAVILm5DAtNCpnBIRCBABEpgAndIWk5pCYFBtFiXz8S8qB6Ngnb54CindiowjMHJEGiKJOLKMSre43OPPumhdupH9WqO6rpYLiLpLF9jDseu4y63Uq9vh+LXUrvGz7FUrGV+0nNLeX0R7V7hSF/gron/2QQTyIkACkxdB3h+LQBMIjI9KdpcJTJGVeKWy7ltvvWWOHTtmRRBx4fWTJ0+an376yRaHawuByfPREBqByTMX3ksEykKABKYsZNmvyUpgRBG6bAgfPnxoxscxSn/ExZh+wcYuExhXC0kUxrNoIYlYIyIw77zzTk+5Gd/0f/zxR4MCdKLuHFfQDhEPqaaLqJnoG4H0yEP/2rVrdunEFcjbv3+/+f777825c+cMNJe0ZpIUpMP9qNCrJQ5g99mzZ/vGlAjMypUrzTfffNMnTqkjMFrHCeO7UgSy1qXd1q1b7Uvvv/9+T007qsBf1PiQTwCOT548MSdOnOjhHDVPRME01oIndKkkkgZ7t2zZ0iexoIv4yRgu/izuV/YnGPuvhcCIWq2Gn+KO7VuMaQkMEOhXsK4Ck8Eq2cvK1GM9ReYqrAplDBAWSChgKwSXjxq1qM2772khMCjDPzs7a7eRcCHq8sEHH1higgdvkqQASv3jwYq+RQZgzZo1lhBo6QG0cyUAtESBEJhnz57ZdrABD2+QFvR38ODBPgID8vDhhx/2KvDevn27V7k3yR7g9u677/Ye/jJf3ONGmkAKsE0DYgW7MCbsQPXfAwcOWDLlSixE4fHo0SPbxw8//NDbKvOZJ7bK8Nl88+bN3jzhb2DrKnbLdtLLly8tfvi5cuWK9SfaR8lGhLKmaUd7EKiFwMgHHAlMexZS1EyyEJgqEQEp8VHJhk2IwnTxEhHLNARGvqDEEZhPP/3UfPXVV/ahJ5ESPKAReZPXQCjwgwiJFnV0FaslT0MTDjyI9RbMe++995pIpPR//fp1I2REq09DZgCRBYnACMkB6dCikXH2CKFyCYzk/UStJTdnRn6Psj9OwVv3IYQRc/WZp5vrE5cDo3Wp4t4TvjlEXXxPcc7FIVALgZEPreKmwZ5CRCB0ArMcWQFyow58/VtIIWJblU3uFhLGhWZVni0kPFAvXrxotyUQLQBJ2rt3b++bvEsKXMKgk0nlIYv7QYJEfRp2ysMcERCdtOs+2EUvSTCF5tHk5KQ5c+ZM3xaSECofezSBQdQkastF+zAq5yXO/qTxkwhM1DwRqcEF7KBRhbnL1loUgRFiF5VcrLeiZG5RmlVVrV2O034ESGDa7+PaZhg6gQEwPirZtQEYwMBFJ/FK5APbG9999535+eefLUkYGhrqERhMOykCE0Vg8kRgZJskilBERWDciFCUPS6Bkb6TIhNZIzB6/CQCEzVPd4npraKZmRlLLt0tpKgIjEvAGIEJ4M3bARNIYDrg5Lqm2AQCA2zwIS2JulHHqOvCr6njJh2jFmIiOR5I5pUogORSDMqBSSIMS0tLvdwUyYGR3BaJGuAhH5UDg+0hyaNxt5AkH0WiKToHZhCBkTUGIoAHOzCIyoHRx7vT5MD4EBidA6Pnefjw4d7WHV73yYEBsZH5IwcG0Zs///nP5urVq0YwloRhRmCa+i5uht0kMM3wUyOtbAqBkQdMnBp1I8Gv0WgfArNixYpewqwkfQqBwYM06RRSHGHwPYV06NAhm+CKhF33FJJsoYh9+hQSThrhhJPeZnHrwOhtF4mGIPkXY8npKH0yyHWTnELCGEjeldNavnjERWDi5unzetQpJH2qSuajTznhHlxZ6+DUuHw5dIMQIIFpkLOaZioJTNM8Voy9bavEq3Nm8MDnRQSIQBgIkMCE4YdWWkEC00q3DpwUCcxAiNiACBCBAhAggSkARHYRjQAJTDdXRtsITDe9yFkTgfARIIEJ30eNtZAEprGuy2U4CUwu+HgzESACngiQwHgCxWbpESCBSY9ZG+4ggWmDFzkHIhA+AiQw4fuosRaSwDTWdbkMJ4HJBR9vJgJEwBMBEhhPoNgsPQIkMOkxa8MdgwiMW7FVCzImzV+fBsIxaH2cumrc5Pi0rhfjluKv2iaORwS6hgAJTNc8XsF8UX4eSsH41y0MB/0hFI6bm5urwBL/IWAT68D445XUMonARBU40wXcko4pk8AU4x/2QgTaggAJTFs8Gcg8JiZAWh4aY46jxq0x5rIZGbnRIywkMIE4ytOMIqUEovR+YIZbdl6UjKHNgwtF0VDsLorAuBEQrRMkFWfPnz/f1487dT3ejh07rLwBiupJZVohZLhPKstGRWBWr17dJ4Ggi9zhXt9idp6uYTMi0HkESGA6vwTSAYAHGn6iLrw+NibkRbd4JY4YOoFB5VBRXk6HTDtbw6eXLl3qYSL+zyrmqFWdoxBzSY7WHUJ7raWELaQkAgNRSNlmknujSvijqiwukCRU0oXWz4ULF+xr2l78zZUQcCUHtIZTnK4QCNOXX37ZqwTczpXDWRGB8hGohcDgje3uF+ObDa+wEYAKMTSD8G/89Wvkn0ZHx+yDMFQCA6NlfmF7oVrrZLtPSJ1EZDSB0REKWPf48WOzdu1aG63Ql1vR1o20RJXY1xGVPATmzTffjATOjdi4v+ubNCG5f/++JUdZCEy1HuRoRKC9CNRCYOQDTsNKAhP+IsMDHurNyF+JilIsCyJi62idM5kHZnR0IngCE74HqrcQeUwjIyN9ERisgyQCI19QoghMXARGa/hoTR3MWJJ80xIYbAEhagKSgSuKIOkID9onbUGhD2wxIXqSlsCAQGn9IIocVr+WOWL7EKiFwABGEpbmLSYhMIuLi5EEBg+7sTHMa9SZXPhbSM3zRjUWw6futppLYFxL4pJ443JgcL8QGAgYQt34yJEjNkqbNgLjEhKxzc2zkdeTIjDYgjp9+rRVyxbRQ9mS8iEwestJR4CSojzVeJWjEIF2IEAC0w4/VjKLQQQGRiBCc+PGSF8S7+joch4FrpC3kCoBsWGDFJnEi6nHnUIC6UGExCUwbk5KXA7MmjVrXsthuXv3rs3XQm4LCAzuTZMDowmMqFNjDkkRmH379tlx1q9fb3NcpD3yakSZmTkwDXsT0NxgESCBCdY14RnmQ2BgNR4aly9ftkeosdUg5IUEJjyflmHRoDowbu6LWwdGb/tg+2dhYcF8/PHHRp/y0XVgnjx5YkAc8O+hQ4fMnTt3bPIt+vU5+aPtibsffR09etRcuXLFEhQZ300iFtvRHmQdtoPwvHz50kaW5GQVt5DKWHnss2sIkMB0zeM55utLYGSIJhWyywELb3UQGERgQgbMtyZNyHOgbUSgKwiQwHTF0wXMkwSmABA70EWTCIzkxly7ds16xrcqcAfcyCkSgeARIIEJ3kXhGEgCE44vQrakSQQmZBxpGxEgAskIkMBwhXgjQALjDVWnG5LAdNr9nDwRqAwBEpjKoG7+QCQwzfdhFTMggakCZY5BBIgACQzXgDcCJDDeUHW6IQlMp93PyROByhAggakM6uYPRALTfB9WMYNBBMattBtVIbcKO/UYcYXuBtmh5QXi5ArQhy7i99577/U0nZ49exb5/yRV7kE24e++dvn0xTZEIFQESGBC9UyAdpHABOiUAE1KIjB4sKJGC8QSUbo/qTpvlVOrksDs2rWrNzVXH6qoOZPAFIUk+wkZARKYkL0TmG0kMIE5pAJziqzEG0dW3Ie4LmSnjzW7R56lGJzcv3LlSiPHoXWhOB3xES0jQIcid8+fPze3bt2yhOrq1avmT3/6ky28iKJ4OjLkRo2kfyEKGPubb74xGzZs6EkPYAzRP9q6dav11vvvv28kAnPs2DFbHA/F7XDfZ599Zv7xj3/YiIxU/pX5xEWpMHcp4qfHdgmM1mGKm9f+/fvN0tKSLbyHaFKcH9DXixcvzPz8vMVJMHX1ntAfqiDzIgJlIUACUxayLey3KAIzSEunhdA1dkrw1fHjx/vEHEFqtJijO7m4CEycTpG+3y0kh4clLjwI9f91JAd/x0P84MGDBtENtJMHsVTp1eX9ITuAtiAwIkEg5Ah9iVSARIrwmhah1BpH0EQSGQQZW+xFO2gnQUsJW0Vio88W0vXr13syCHHSA1JBWHSj9LxFqwlzmZmZMbdv37bz0ngMDQ31dKdc6QPcr3WgXD98//33ffMCvrhEKwr/j5NuaOybgYYHh0AtBEbUajUaFHcMbm28ZlARBAYPP9FDCn/GtBD+0uKdEpFJUqMWtfkoNWrRMvLN8QAJwJh79+7tE3nUWz6QGNAEQ0cf9IMcEQIhSJOTk+bMmTNm8+bNlvS40aEkwUW3f/2g19Gkixcv9vSPJBoDPaS0BCZuFbpkT4/tSh3IPLUd7777bo9wCDZCQNx8HvGDSyS1HzSBScoH4ruKCBSFQC0ERj7gSGCKcmM1/RRBYKqxlKMUhQDUqEdGRvoiMG4ETSIuMqZ8QYkiMJpoRNnobhOhDbYihMCIlpDci+0QTQhc1WgdfcBDVR7y0OkCgYHGElSv3RwYl8DoLRiMLdsmLkFy+48iDj4EBvPQY0ZpJ7nbWrBLttwgRAkyIlpNshUluAFTkCmJzLgEBu20jpT4QQiMCFO6uOltpxCSs4t6H7CfMBGohcAACkZcwlwQSVaRwDTPZ3ktBoHBwwo/cg3aAozbQorLgdFbJNg60Q9VHYEB+cEPkn/15ebQpInA+BAYrUrtEiR3q0VHRfJEYHSEKi4alJSoK39zxSY1bu79+neX+LkRmDgCI/1nTYrOu155f7cQIIHplr9zzZYEJhd8jby5yCReABB3CklyUXR+iSg4Dw8Pv5YDI8mr2JLSKtUuwRiUA5OWwEhyLeYiuTIgbBIhcfN0ZHspbQ6MJj++OTA650ardWsyIphi3tu3b4/NgYm6R/shisA8evSol7cDAsMcmEa+5RtlNAlMo9xVr7EkMPXi35TR09aB0adVJDFVTubs2bPHzM7OWrLgbmvIFkVSBEa2RsQm9xSSD4HBtoxsp+D/ODl05coV+4AWoiCnkPSJHNgr20A4IQTC8M477/RteaHNgQMH7Nz0KSR5XbbMoraQ0EafQtIntpJOIWm8ZRsK9yI3bWFhwWItRCfKD1NTU73cHh1pkUTgQSenmrKOaWf4CJDAhO+jYCwkgQnGFUEbMojABG18h43T0aMOw8CpNwgBEpgGOatuU0lg6vZAM8YngWmGn3T0Bha70aNmzIJWdhkBEpguez/l3ElgUgLW0eYkMB11PKdNBCpGgASmYsCbPBwJTJO9V53tJDDVYc2RiECXESCB6bL3U86dBCYlYB1tTgLTUcdz2kSgYgRIYCoGvMnDkcA02XvV2U4CUx3WHIkIdBkBEpguez/l3ElgUgLW0eZxBEYfkdbQxB0RrhK+uKJwrmRBWimEvHNoUkE4Xewu77x5PxHwQYAExgcltrEIkMBwIfggMIjAiPgg+tIF6VDSv64rqaqt2OTWm6nCVhKYKlDmGE1FgASmqZ6rwW4SmBpAr3nIIivxuurJMjVX3fnUqVMG5fs3btzYV+0W7fVRX60FhEJxUH1GJV5XT0kiPEJA0O/Zs2d7ukGQJhACIwXppD+pvIuCd27FX637o4vIaZdF9QsCB0kEVAnWekF6PnEF91z9I5kbXr9w4YIden5+vm9ueE3rKsWNiQJ3ouKNAoBx84sqngd/CXGVQnlR80G/sOX//u//zK1bt/rmX/NS5/ANRIAEpoFOq8vkLAQGonlbt26ty2SOmxMB4Z/gNwAAIABJREFUPAzhP9FCAqHBj1ajdodIE4GRKIxszaCyLR7ueBiDWOgIjVR6hewAxB21NhIetrigLI0HpDyIoVUk/eHv+/btMx9++KGVJnCJk0gC6HEOHjxoq/C6BAZ2ahXquCJw8hAH0ZB+UXIfZEv3AakBEbqUyr+Ypzu+FsP0sV/mCWFHjCmSBsB7aGgoVkrA1XiS+Wl7EDHD/G7evNnDE2sDY8JvUfMRMUhNlHIuUd7eYQRqITCiVqtxp7hj+KswLYFBaXKIAfJqNgKLi4up1KhFbd59T8dFYPTWjEsMogQHQRwQpTl58uRr4o7ulosWkIQKtCYAWiTRFWyUfI44AqPFFuHduPwPLe4oCtOiI6Tn7YpYphVjdAlHnPiiRGPw75YtW6xiNaQDXDVq/K6vKDzcLT89piZXbt+QIsAFMsOLCORBoBYCIx9wJDB5XFf9vWkJDL6N8Wo2AvD5yMhIKgIjX1B8CYx+yGsRQtnG0OrU+qEv0QRsxciWi2j46DwbRA9AGkBgdBKuS2D0w3wQgZGtJdH9gZe1xpB4PUqTKI7AQDlaX9jGmpycNGfOnLERIBAGvRWEtjJvEJgk+zdv3myjU5pswQ6NrbYV7UT/SWyS+bl6VbJ15xKYqPmgravS3ex3CK2vE4FaCAwmzIhLnW7PNnZaApNtFN4VEgKIoOFBJ1tIsA3roMgtJHcrJCkq4EY0BKu4CEFSBEZvcyACk4bAuBGTpAiM7lfIFMiEG4GR7Rftfx1Rwut620oTjjgCI1s2QprQh2wHJUVgtBq1EMko+7QNuEfaJJ1I0hiEtNZpS/MQIIFpns9qs5gEpjboaxu47CRe9xSSG7GIy4HZuXNnXzQlTQ4MtoVAIJKI06AIjCYwEvUZHh5+bVvENwKjc2CQ+yN5PIhiIOkWERhNYCQChNewBZREYDCXtDkwmsDo+bm5Rz45MHo+sFWrWde2sDlwKxAggWmFG6uZBAlMNTg3fZRBSbz37t3rm6KuAxN1nDnuNIs+JaNPJw06hYSTRtj60SeX3HEHERhM4MCBAwZzQT979uwxs7OzvXwSmaAvgUF+TNSpKn0KSpKAYTsSfY8ePWquXLliiVzU1puOmAw6hYT+kLO2sLBg5yCkJWp+IEviYxdDvB51Ckm3YwSm6e/wcOwngQnHF8FbQgITvIuCMDDUSrx11HEJwiGeRsSdpPK8nc2IQOUIkMBUDnlzBySBaa7vqrScBKZKtLOPpeu5oBcdxcreK+8kAtUhQAJTHdaNH4kEpvEurGQCoRKYSibPQYgAEagMARKYyqBu/kAkMM33YRUzIIGpAmWOQQSIAAkM14A3AiQw3lB1uiEJTKfdz8kTgcoQIIGpDOrmD0QC03wfVjEDEpgqUOYYRIAIkMBwDXgjQALjDVWnG5LAdNr9nDwRqAwBEpjKoG7+QCQwzfdhFTPIUwcmi31VHo92tZay2Mt7iAARKAYBEphicOxELyQwnXBz3ySrrsTbPYQ5YyJABLIiQAKTFbkO3kcC0z2nu1pIIDT4KUsLSXR3RAgQFWIvXLhgK89CXHDNmjXm/Pnz1hFS8dWNwMRV7tXeQxsoWkMDaePGjb1y/BI9kpoouAfjPn/+3Ny6dcvacvXq1Z64oq6loqvNdm+lcMZEoHoEaiEwolarp0txx+qdn3bEthAYPIAnJiYMHs68BiOwuLiYSo1a1OZ91ag1AUFJfC1YKNVhoV8EIoFLtH/++te/WkKBS1SmRaEav0vpfZAeiBq6BEbuh1aPFnbUZEnGlT70FtLQ0JCVE4BOEbSVRL8I9oGI8SICRKBcBGohMPIBRwJTrnOL7r1NBOaPf/yjjSJs3bq1aJha1d/8/Lw5fvx4KgIjX1CyEBhoAunL1STavHmzJQv/+c9/DAgIfjSBcTWB4tSr3de1sCPIh2gYiZiijKsJzOrVq/sEJTUJAiniRQSIQLkI1EJgMCVGXMp1bBm9t43AXLp0KXErpAwMm9anu4UE+7EOitxC0mRCxAshWCgXtookEoJox6ZNm2IJjFaJBhGJS/CNEm+UbSsZF1tCk5OT5syZM70tI01g0E5HizSpIoFp2kqnvU1EgASmiV6ryWYSmJqAr3HYspN4MTUd/ZiZmTG3b9/uqTpHqUInEZg0EZhvv/32tXHcrSb31BEjMDUuRg5NBBwESGC4JLwRIIHxhqrTDQcdoz5y5IiNouCSJFjkrOA1TWZevnxpc0yGh4e9IzBpcmA0gXG3fySfRbaQJPLDHJhOL21OPjAESGACc0jI5rSBwGBLBHkd+Hd8fNzmd/AqFoFBBObevXt9A2I7WQgNtmFAWtAGWzh79uwxs7OzxiUScTkwyKHxPYWkCQwM0vfJiSLZ0ooiMLCZp5CKXTvsjQikQYAEJg1aHW/bdAIzMQHS8tAYA9LywBhz2YyM3DBzc3Md92yx02cl3mLxZG9EgAhEI0ACw5XhjUAVBAY5F5cvX/a2ybch+p2eXvcbedF3TZu5uXVmZGTEtyu2G4AACQyXCBEgAlUgQAJTBcotGaMKArNt2zZ7yqWc69fIbkdHxwxOJPEqBgESmGJwZC9EgAgkI0ACwxXijUAVBOaNN96wZCLpmK63warh2NiYmZ7G1hGiMPpCVdkJEpgsoMbcQwJTIJjsiggQgVgESGC4OLwRaDKBQdLu2BimOurMl1tI3gvAsyEJjCdQbEYEiEAuBEhgcsHXrZubTGDgqeXtKeS6vEriHR19wOhLwcuYBKZgQNkdESACkQiQwHBheCPQdAKDiWodJGxTMffF2/3eDfMco/YeRDWMq7abpa9B97iF7Qa159+JABEoDwESmPKwbV3PbSAwQmKghVRGrk3bnF52JV63kF3b8ON8iAARKA8BEpjysG1dzyQwrXPpwAm5WkggNPgpUgvJFVLE76JLBGVoKE5rhejz589bu6GRhNL/bgTGt5DdqVOnzNOnT83GjRt7CtcSPdqxY4d9DRdUsJ8/f25u3bplbbl69WpPG4mF7AYuITYgAqUhUAuBEbVaPSuKO5bm48I6bguBASA47bRunXsiqTCoWtMRyMri4mIqNWpRm8+iRg0tIy2QiJL+uETMEf8Hsbh//75VogahwAUpAvykkRKQ+yG8qKUENFmScdesWWPJEqUEWrO0OZEWIFALgZEPOBKYZq2gMglM1SX+MRdICvBKRgAEBnILQvZkS0lHYCRqIT3JF5QsBAZSAPpyxRw3b95sdu3aFatGnUbMURMlNwokatUiYSDjUsyR7xgiEA4CtRAYTJ8Rl3AWga8lZREYlvj39UD17dwtJFiAdVDkFhLIgpAJ0R66du1ab7LYKpJIiGgSxWkhXb9+vU/NOi7BVwgKojlvvvmmFZGUbSsZGHpIk5OT5syZM70tI01g0E6TIG0Tojq8iAARKBcBEphy8W1V72UQmOU+EQlxRRVZnyWExVN2Ei/mqKMfMzMzfQTEjcAMIjBpIjBazFHGwTaRvtxTR4zAhLAqaQMRWEaABIYrwRuBogkM+puYmDA3bkSLKbLEv7drgmo46Bj1kSNHeurT7ikkTWZevnxplamHh4e9IzBpcmA0gdE5MIieIPdmaWnpNRVs5sAEtdRoTMcRIIHp+AJIM/2iCQzIy/j4uDFmkSX+0zgi8LaDCMy9e/f6ZoDt5E2bNtnXsA0D0oI22MLZs2ePmZ2dfY1IxG0hIYfG9xSSJjAYW9+Hsc+dO2dkS0siP25EhqeQAl+MNK/VCJDAtNq9xU6uPAIDIUWW+C/WW/X1xkq89WHPkYlAlxAggemSt3POtQwCI0miLPGf0zkB3U4CE5AzaAoRaDECJDAtdm7RUyuLwKDOCJJFL1++bLeUWOK/aM9V2x8JTLV4czQi0FUESGC66vkM8y6TwIg5KDDHEv8ZnBPQLSQwATmDphCBFiNAAtNi5xY9NRKYohFtZ38kMO30K2dFBEJDgAQmNI8EbA8JTMDOCcg0EpiAnEFTiECLESCBabFzi54aCUzRiLazvzzHqLMgEldtN0tfg+5xj1EPas+/EwEiUB4CJDDlYdu6nklgWufSUiY0iMAkFbIrxSB2SgSIQCsRIIFppVvLmRQJTDm4htxr1VICri4RlKGhOK0Vos+fP28hg0YSSv+7ERjfQnanTp0yT58+NRs3buwpXAv52rFjh30N1xdffGGeP39ubt26ZW25evVqTxuJhexCXr20re0IkMC03cMFzq8qAjMyMtJTPy7QfHaVAYEoNWq8VqSYoyYg0DLSAoko6Y9LxBzxfxCL+/fvm7/+9a+WUOD629/+Zn/SSAnI/ZAO0FICmizJuGvWrLFkiVICGRYRbyECJSFQC4HBNyQpHS7zojp1SR4usNsqCIzoIxVoNrvKgQDIytzcXI9QSkRGExiJWsgwjx8/NmvXrn1NcV5kAvQWEu5JymFxxRw3b95sdu3aZSUHQEDwowlMGjFHTZS0BhOiQKJWDYXqEydOGBmXYo45FhNvJQIFI1ALgZEPOD0XEpiCPVtCd1UQmBLMZpc5EEClZB0R8yEw8gXFfU/HERi0FzIh2kPXrl3rWY2tIomEDFKjvn79ep+adRw5EoKCaI67bSUDQw9pcnLSnDlzprdlpAkM2mkSpEkVojq8iAARKBeBWggMpkTCUq5jy+idBKYMVMPuU6Qe1q1b1zMU66DILSQd/ZiZmekjIG4EZhCBSROB0WKOMg62ifTlnjpiBCbs9UrruoUACUy3/J1rtiQwueBr5M1lJ/FKEizyV7CtrMnMy5cvrTL18PCwdwQmTQ6MJjA6BwbRE+TeLC0tvaaCzRyYRi5jGt1SBEhgWurYMqZFAlMGqu3rc9Ax6nv37vVNGtFYyYmTbSa0wRbOnj17zOzs7GtEIi4H5u2337b5K+5pImwT6cvdQsLf9H0Y+9y5c0a2tCTy40ZkeAqpfeuXM2oOAiQwzfFV7ZaSwNTugkYYwEq8jXATjSQCjUeABKbxLqxuAiQw1WHd5JFIYJrsPdpOBJqDAAlMc3xVu6UkMLW7oBEGkMA0wk00kgg0HgESmMa7sLoJkMBUh3WTRyKBabL3aDsRaA4CJDDN8VXtlpLA1O6CRhhAAtMIN9FIItB4BEhgGu/C6iZAAlMd1k0eiQSmyd6j7USgOQiQwDTHV7VbSgJTuwsaYUAcgZEjxyKeKEeb5WjynTt3rLZRm6rYuseuG+FAGkkEGoIACUxDHBWCmSQwIXghfBuSCAy0i9566y1z7NixHlEBsTl58qT56aefrCAjCUz4PqaFRCAEBEhgQvBCQ2wggWmIowo0s8hKvKJLhAjMO++8Y0UZcaH67o8//mgQgXHFGaUwnVTNRfsvvvjCiFYShBalH5m2Hufs2bMG6tIgRtAtQoE8aCtBMsDVSdLF7ZLG0cXrduzY0VPHjpIm0BpOq1ev7qlmZ5lXgW5lV0SgFQiQwLTCjdVMggSmGpyLHgV+AxHJcs3Pz5vdu3f3qVGjryxaSEIYdu7caavrQkgRF8jFBx98YLePBhEYaCVhfBAQVONFHyA0IASawOzbt8/KD4DcQBYA96F/XBgDY8rY+L9LKOLGkfvRh0gOQCfq3XffNXkIjM+8sviP9xCBNiNQC4ERtVoNLMUdw19mJDDh+8i1ED4bGxvLTGDQ3+LiYh+BccUcZctIxha1efc9LQTm008/NV999VWPrKAdNI/Gx8dTEZg4b7i6RlqocZAEgZAQTSj0OFESBPh7lLo1iJZvBCZuvOatOFpMBKpDoBYCIx9wJDDVObqIkUhgikCx2j7y+gxq1CMjI6kIjHxBiSMwiHhcvHjRbNmyxTx69MiSq71791ryMigCg8RfRFTOnz9vgdQ6SjoCgzEkspKFwMSNo8Umtb5SXgLjM69qVw5HIwLhI1ALgZEPnvDhoYUagbwPQxfNiYkJgwckvuHzKgeBvD6Df7BFgh+53AiMa3lSEq8Qix9++MF899135ueffzYQShwaGoolMHGkQUdTdOKvm9viS2B8xnn69GnfVpHM3SUwIFm4kiIwPuO1KaG5nBXOXruMAAlMl72fcu55H4YkMCkBL6B5Xp+VkcQLEvPs2TODPBUk80L1GZeOwOBvaLd+/Xqb44IL+S5TU1OWTCG3JSkHxjcCk3Yc2C05NJIDA9sQTcLryLNZtWqV3RIbHh5+jcCkHU/n9hSwHNgFEWgVAiQwrXJnuZPJ+zAkgSnXP27viJ4gCRf/Xrp0KTHxtkjLfCIwK1assMRkzZo1vYRcITAgBohOfP755/YEEXJ4FhYWLIF5+fKlJQc4TYQrzxZS1nEQbZE5yikkvQW0YcMGs337dvPixYs+ArNp06Zc8yrSR+yLCLQBARKYNnixojmQwFQEdAHDTExMm/Hxh8aY48YYnEC6bEZGbpi5ubkCek/ugpV4S4eYAxABImCMIYHhMvBGgATGG6paGy77af438qJNmTZzc+tsUm6ZFwlMmeiybyJABAQBEhiuBW8ESGC8oUrVEHkm2CYp6kJ/Dx5EJ0aPjo7Z7aQyLxKYMtFl30SACJDAcA2kRoAEJjVkXjds27bNHiUuKjKyXLgOW0WvTg4tG4ICdBMkMF5eYSMiQARCR4ARmNA9FJB9JDDlOAMEBidrioqMIGl3OaAz6hjMLaRyPMheiQARqAMBEpg6UG/omCQw5TiuaAIDK9HnjRvIdXmVxDs6+qAwkpSEBLeQylkn7JUIEIF+BEhguCK8ESCB8YYqVcMyCIzdMHrwwEixQJTpP34cZKb8K47AoG6LPgItluijyEnWoTic1IBxi9WVP6tqR4iTLKjWCo5GBMJGgAQmbP8EZR0JTDnuKIvAwNqifeaDwCACc+TIEYOaKLh++eUXWw9m8+bNr6lKu2N1icD44Mw2RKDrCJDAdH0FpJh/0Q9DSgksgx8ygSmyEq9EYDSBwfx1qX/5HUXscKGQHarb3r171xa2w/XZZ5+Za9eu2WJ2KBqH3//xj3/0tI909ALtQZDQHteJEydeI0oSzVm5cmWvnS6QF1W4Tvp9/vy5uXXrlrUB9qDYHora6QiRFO0TG+L63r9/v1laWrJ93L9/v0+ywNV/kgrFkGEAGXRlFXR79Av1bl5EoG0IkMC0zaMlzocEphxwqyAwSBDWeka+M0El361bt/aJOYLUjI66CcKveswTgQFZOH36tJUXQBl90RTCAzguAoPy/lo6QBMYrfKcJD2AEv/QLYJEAcYRIvHkyRMreaBlDVA9WDSOkioJAyexG+jg/7DNlRwAoXMlEzSB0XMQYoQtwTNnzlgdKZfAaL0mjAvb4RPqKvmuerZrCgK1EBhRq9Ugucq1TQGwS3aSwJTj7TIJjNSYge+yXhDbFPIjERlNYISwSP+iNu++p+NyYJIiBDo6k5fAxM0fpEDrG2kC5EZChGBNTk5aAiFbX3or7MMPP7RRHxGpRN6PRJ2kHf6G69tvv+1FbaLGRdQJUSMhKjIH3U8SgdGK2Vn9z/uIQKgI1EJg5AOOBCbUZRFtFwlMsf4SrSLgCoJQVpn/5cJ2kBNIfyECs3v37lQERr6gxBEYeZi7xAHWyYNZtlvwmhCcLARGaxShLx/tJDeCc/v27de2htwICPoWsrVz585eRAivRyUug5Tg0n1HEZjDhw+bTz75pEeAfAiM1nhC+6hts/QrgXcQgfAQqIXAyAdJeHDQojgEyhAG7HIOTJ1aRWlWOfwOcqW3n0C4itpCwkMfUQjZMsLv+qGeJQLj9iHzdfNE5HX3RFOaCIyOjEg/IDD//ve/I0UqNfbuSaM8EZgoMqgJoRvBSbMG2JYIhIoACUyongnIrrIetiESGDywy74ePnxoxscxinusuZpCc2nmV3YSr3sKSZMPUZ4eHh7u5ZJEHaNGDoybp4I5Ihl2amqqd/Q6KQcmLodmUA6MJgY6eqQjPTqPB0RDbB0aGrLRmUE5MJgDLuTQCFHBe+frr7/uqXkDN7SThGfJv4FNzIFJs+LZtkkIBE9glsuiZwt/N8kRodpa5sM2NAID8gKbqllvv0a6vAqtorLXWpokXtgSldgqJ4z27NljZmdnLRlBMqvkhGzfvt0+/HEhenP9+nX7N5xagq7UwsKCvUdIEPrDlXYLCVtQSaeQ3MiGG1HSUZCok1DSt2u3zr1BH/oklcxByBBI1qFDh8ydO3dsLg/6GnTyquw1wP6JQBUIBE1gQF7wYVTNA6UKuJs6RjkP29AIDOxBbsOvv0bPtyjvYU1PTyP6Uo9WUVHziOuHlXizIawjNdl64F1EoFsIBE1gljVdxkp/oHTL5elmW+bDtqsEpm6tonQrIH1rEhg/zHQEBXf4ViT2652tiED7ESCBab+Pc82wzIdtVwkMHFKnVlGuBeFxMwmMB0hsQgSIQG4ESGByQ9j+Dsp62HaZwGDVYGv08uXLdttqZGSktGPUVa9QEpiqEed4RKCbCJDAdNPvqWddhjBg1wmMOKHMQnapHV3ADSQwBYDILogAERiIAAnMQIjYQBBoeyG7qpJ43RVFAsP3GBEgAkQgPQIkMOkx6+wdJDDluJ4Ephxc2SsRIALtRoAEpt3+LXR2JDCFwtnrrCsEJkoLSdSmixAajKu0W47X2CsRIAJ1I0ACU7cHGjQ+CUw5zgqZwJRdiTeu7H8WpElgsqDGe4hAcxEggWmu7yq3vM0EBsfFcSIIc7x06VKi1k/RwIdMYFwtJBGGLEoLydUh0rVRNmzY0NNIckUeXYFC/XeJ6qxatapPSFFEIQdpH506dco8ffrUbNy40Xz00Ufm6tWrPTFHrc2kK/RqW4teH+yPCBCBaARqITCiVqtNcpVr8TcWsgtr2baVwJSl9eTrPUke9m1fdbvFxcVUatSiNj9IjRrz0IRAtphQnn/Xrl0GlWmXlpZ6MgKi7xOnaaQjMFJOf/PmzbYvLXaIceO0j1DCH+X4oSmEbS1XcFHs3bt3r22HH1F/Rr8YixcRIALVIFALgZEPOBKYapxc1ChFEpg6Ih5RkhR4bdu2+dqFFasQkcyyDubn583x48dTERj5ghJHYESXCPboyEVUNAYEAWTj7t27tm4OBA3jrqQtJP23QQTm9OnTvciPL4HJgi3vIQJEIB8CtRAYmBwVcXGnwghMPucWfXdRBKaOiIfYHo1JOVpPReNfR3/uFhJsAJZFbiEJScG2jSYPLiFBROb8+fMWhihRRre93uLBPbK1NIjAfPvtt70tozgCI8rQUJaGmCJlAOpYnRyz6wiQwHR9BaSYfxEEZrmP6iMeIgq6e/fuvhkv571caq2wYgr3RjYtO4lXclewbbR69eq+rR297aNPKcVFWvTrkv9y5MgRs2nTJpMUgdGJxFoFWpSoNaGJE1zUW2F5Mef9RIAI+CFAAuOHE1v99s0bCac6J8IHGK0ovpwEuhh52+jomE2gLeMSG+bm5vq6L1PrqYx5NKHPuEq8kuMipAJz0SRFSEdUDszU1JTdxkKOiU8OjEtgQDDQB3JbcCFygq2p9evXmy+++MK+9uWXX5ooAiM5MdLn8PCw2blzZx/ZQv+4mAPThBVKG9uCAAlMWzxZwTyyRGBELgAPH1zLBAYkYvn3V9cDMzo6UTmBwfhlaT1V4JIghxhEYHQODCagt4PiTiG5NWSitpAkmnPnzh1LVJA38/nnn1uM8O/CwoIBOUJEBoQDr2FbCeQWf4siMLhXtq6Qr7N9+3bz4sULm4sjfaANt5CCXIo0quUIkMC03MFFTi8PgUHUBlddEY+4CIzgA2KFNnUcoy7SRyH0RS2kELxAG4hA+xEggWm/jwubYREEpq6IxyACA7vq0kIqzEGBdEQCE4gjaAYRaDkCJDAtd3CR0yuKwMAmiXjgXxzTTTrVUsQcSGCKQNGvDxIYP5zYiggQgXwIkMDkw69TdxdJYCTigS0l2V4qE0wSmDLR7e+bBKY6rDkSEegyAiQwXfZ+yrmTwKQErKPNSWA66nhOmwhUjAAJTMWAN3k4Epgme68620lgqsOaIxGBLiNAAtNl76ecOwlMSsA62nwQgXEr5LrCjBo2txJuGkh91aldCYM0Y2Rtqwv44Vg3LyJABNIjQAKTHrPO3kEC0z3XF1mJF+iBkGixRHmQi+hikQiHTGCKnCf7IgJdRYAEpquezzBvEpgMoDX8FlcLabkQIYoOjsbOLC4CE0dWdATkhx9+MKdOnTLQRdq4caP56KOPzNWrV3vaRFF6SNLvtWvXrE0ocicVdvEaitX9z//8j/n66697hezipAUwvpYO0BIBOnKkRShdIHSRvK1bt5rf/e535uDBg7bi7/Pnz82tW7dsoT3MSwrr6Xnt37+/J1oZV9gvSaPJ186GL02aTwRMLQRG1Go1/lHijhRzDGuFtp3AyHobGRkJC/garQFZgfyCrqTsijkKYREzRW3efU/HaRvp6bkRGv2gnpmZ6SlSa9Jz8eJF2wWq4+r7Ufof0R78gMSAQAhhSEtg9u7d2+sLukxx0gFR0giQHhACs2bNGmun3kKC7UKa8H9IHABTVw4BJGdpaSmyYrAQLV87a1xSHJoIFIZALQRGPuBIYArzYyUdtZ3AAESQmPl5iE3yAgIgMNCnSkNg5AtKFIHBwxk/b7/9diTAuFcrUguBQdl/5MoIAZGbXX0lTQyGhoZKIzBxq8MVdZTfhcDIVlkcgYGApFwuFm6kKipS5BIYrmIi0GYEaiEwADQq4uICzQhMWEuvCwQmLMTrt8bdQoJFbgTGtTJuC8k3AqMfzEJgDh8+bD755BOjhSAxrquRJLaA7EC3qKgIDKImejsnTvvIVat2CYwQMDeJV+sqSVKzm+yMuSGShO0nbLHFbXX52Fn/yqIFRCA/AiQw+THsTA8kMJ1xdW+iRSbxxuXAaHVpNwfFJwIjJAVbO/rS20TuFpImU7hHIkPu+C4hkf7dSEvc674ERu73icygrZsDk9bO7q1kzriNCJDAtNGrJc2JBKYkYFvWbdK0H2D1AAAgAElEQVQx6rhTSJIb4j6Y9e9TU1MWKYmGgLiAeFy5cqXv9X379tnXo7aQZBwQC/SHaIZLYOSUlOSgIIdl586dPZKD7a+sOTBREZhHjx71cntAYOJyYDAmoi7nzp0zIFp57GzZkuN0OooACUxHHZ9l2iQwWVDr3j1p68DoUzdJBAZIIhFXnzZCDRX3FJJswcjrd+7c6REVkJsnT56YQ4cOGbwOEqAJDMiJnAjCSSNsQ7148cKSJr3NE7eFhL6knb5fcmCiCIw+MYX7dV0cvR0k20cSacprZ/dWJmfcNgRIYNrm0RLnQwJTIrgt6noQgWnRVBOnUmaNm65gyHkSgSQESGC4PrwRIIHxhqrTDbtMYNzEWx1d6vSi4OSJQAkIkMCUAGpbuySBaatni51XlwlMsUiyNyJABBiB4RooBAESmEJgbH0nJDCtdzEnSASCQIARmCDc0AwjSGCa4ae6rSSBqdsDHJ8IdAMBEphu+LmQWZLAFAJj6zshgWm9izlBIhAEAiQwQbihGUaQwDTDT3VbmURg3Mq5SaKIdc9Dj6+PajMxNyTP0JYuI0AC02Xvp5w7CUxKwDraPI7ACHlBLZRdu3ZZdHRxtjh9pBBg1NWCQ7YzBKxoAxGoCgESmKqQbsE4JDAtcGLKKRQpJRClhaTFGFevXt1X7VYXtYPZuoidLvampyTF3fCajpToyI9EfZ49e9YrZPfGG2/YCrd4TYrdSTv0deDAAXPv3r0+LSKtwg1tNxTV40UEiEB1CJDAVId140dqKoGBIOHExITF//jx42Z0dLTxvhg0Acz54cOHg5oN/Dt8Dsy0GjVITRKGcREYvQ0T9cDXasuIcmgCMzMz0yu3HxcNcQmPlOR3dZBEnwjyACI7APLhRohAhpaWlsyXX35pXr582ROGBGgiY4CquOjv9u3btp1Wkx4ILhsQASKQC4FaCAw+aNxvK1Hq1FSjzuXbwm9uIoGZmJg24+N4kB83xjwwxlw2IyM3zNzcXOH4hNIhyBreO0VcICuLi4t9BMZVo9aRCIz5+PFjs3bt2ljFebfYm5AZXwITNy9XhkDauf3q1zURcdvpiBF0keJEI+PGLQJ/9kEEiEA8ArUQGPmA02aRwIS/TOsmMHgw44Ga5pqeXvcbedF3TZu5uXVmZGQkTVeNaTs2NmZxKoKkgQgBJx2BGURg5AtK1HvaBTFOFdqNwCCyobeH4rZstF6RbDPBntOnT9stIp2/EkWYdDutZu0SGG0L5pSkjdSYhUNDiUDDEKiFwAAjnw83RmDCWk11EhhZC2lIBx7iDx4sRoI4OjpmLl26FBbABVlTNIEBeRECAxNdAuOaHbeFBCJx8+ZNK4wol2wrIbHXzYGJ25rRxEKEDV0bkvqNi8z4RmCePn3aR4gYgSlo4bIbIpASARKYlIB1uXkIBObXX3/1dgEe5NPT2DpCFEZfyOGYIIHxQLLIJF6dsCtbyHj4Y2vmwoUL1hrJSRGFZryG3JKpqSlLonB6KS4HRnJbQJBAYCQHBtETJOEeOXLEbl0LMdqzZ4+ZnJy07RCZ8c2B0QRmxYoVNrlY7GQOjMeiYhMiUBACJDAFAdmFbppGYJajNvCMm7Tb3i2kEBKW09SBQYItyItEUmQLCK+DgC4sLPSSaOUkEDwatYWkk4TRRp9UQnTFPV2EE0cgL0JgcE9UOyE3kgMjScHXrl2zp5KOHj1qrly50tdPFz4POEciUDcCJDB1e6BB4zeNwADabdu2mRs3kOvyKol3dPRBK6MvoSQssxJvg97UNJUINBgBEpgGO69q05tIYIARtkEkL6Stx6iXfTMfRMIyCUzV70yORwS6iQAJTDf9nmnWTSUwmGyRia2ZwCvoJklmju4uOj+o6oRlEpiCnM1uiAARSESABIYLxBsBEhhvqEpr+Mc//tEms7qnseCbGzdwqqr+hGUSmNLcz46JABFQCJDAcDl4I0AC4w1VaQ1BYFAFF1th+gopYZkEpjT3s2MiQARIYLgGsiBAApMFtWLviSMwGCWUhGUSmGJ9zt6IABGIRoARGK4MbwRIYLyhKq1hEoHBoCEkLA9So4YoolzuMeo8wPkUuMvTP+8lAkQgLARIYMLyR9DWkMDU755BBAYW1p2wPIjASEE52FqkECIJTP3rkxYQgSoRIIGpEu2Gj0UCU78DqyYwZVfijSrf7xacQyG5pCJ18Ir+u0R1pAKvRHz2799vZQySRCPv379vTp06ZVBtd+PGjeajjz4yV69e7SlN62q/WpRyw4YNr2kt1b9aaAERaDcCJDDt9m+hsyOBKRTOTJ35Ehj4yk30zTLg/Py82b17d5+YI0gNEonjrrQRGPQHYpFUyn9mZsZuj0k7yAughL8WZ9QRGKmWu3nzZis/4CsaCQIj0gaoDuzqHAmB2bt3b586NV7HhbF4EQEiUA0CtRAYUavVU6QadTUOzzMKCUwe9Iq514fAwE+yjVTEqIuLi6nUqEVt3n1PC0HROTA6cpEkpnj37t0egYmbU9IWkv4b7tcSApqkgMBoRWpfAlMEzuyDCBCBdAjUQmDkA44EJp2z6m5NAlOfB3BMGtEQ/IvoR1VK2hgPNWdEjVq2lHQERiIugo58QYkjMDoHRkdGXJVnl5D8/e9/N+fPn7fDRGkhue31Fg/uka2lQQTm22+/7W0ZxREY2YqS7a4dO3b07qlvlXBkItAtBGohMPIBNAhqqTqaRoF4UJ/8e3YESGCyY5fnzjo1jvAeBHkRAoN5YB0UtYUkuSsff/yxWb16dV9kRJMbEXvE+HGRFv26q0CdFIHRicSIwCQRGJAoXCAw+tK5MXl8zXuJABHwR4AExh+rzrckgaluCUxMTNjBEPGYnkZ13f7CdcZUo6hdRRIvck6wpSOkA2QGuSQgC0tLSzayMTU1ZUkUXgcZGZQD4xIYEAz0AeVrXIicYMz169fbXBpc6DOKwEhOjPQ5PDxsdu7c2Ue2mANT3XuDIxEBQYAEhmvBGwESGG+ocjVE/gqwFgJjTBgaR76TGpTEq3Ng0KfeDkLUJeoUkps/E7WFJNGcO3fuWKKCvJnPP//cmo1/FxYWDMjRpk2b7PFtvIZtJeCNv0URGNwrW1fI19m+fbt58eKFjcBIH2jDLSTf1cF2RKA4BEhgisOy9T2RwFTjYlTURbQBeS54uE5PI/pSv8aR7+xZidcXKbYjAkQgDwIkMHnQ69i9JDDVOFwTmJA0jnxnTwLjixTbEQEikAcBEpg86HXsXhKYahyuCQxGDEXjyHf2JDC+SLEdESACeRAggcmDXsfuJYGpxuEugcGoSKa9fPmyGR8fr/QYdZYZk8BkQY33EAEikBYBEpi0iHW4PQlMNc6PIjAysk8hu2qsjB+FBKZuD3B8ItANBEhguuHnQmZJAlMIjAM7IYEZCBEbEAEiQAQMCQwXgTcCJDDeUOVqSAKTCz7eTASIQEcQIIHpiKOLmCYJTBEoDu6j7QTGLfF/4sSJXCKIrobSIITTth/UX5a/S22ZIurH6Pn88MMPtpIwatwAV6l742ujK53gex/bEYE6ECCBqQP1ho5JAlON40IiMEVW4gV6eEBqtWcpPieq0VUgXDeBwZxRBRi5QloioYi5k4AUgSL7aAoCJDBN8VQAdpLAlOsEEWwEzihkNzc399qASOKFuOLx4660QDm2iS1azBGkJosWUhxZcQmFrnArAoz4FyX/16xZ0xN03L9/v62Iq+9fsWKFbXft2jULSFR0JypigSq8b775pq2ui/kdPHjQ9vOnP/3JFhR88uRJry/XXk0aMGbS+IKB2IeKwkNDQ+bAgQNGKhS789q4caM5e/asrRoM4gO1bLSNmn9cBMaNekklY7x+6tQpAyFNjPPRRx+Zq1ev9qoSS0K2Vg0vZ6WxVyKQHoFaCIyo1WpzXeVa/I1ijukdWuYdJDDloesr2LhcmXe6PEMiel5cXEylRi1q8+57Ok6cUQ+JzwY8oM+dO2fefvttW8YflxAK/F9K/kskB6/hwY6f69evWwICYhOnmZSGwDx69Mja8uzZMxs5whh6PNioCczMzMzA8bWApWgxSQRKY4RxIKuAuYs2FPoXPacoe6IIDEQypS0iPq54pY6IyVwOHz5sj+zjb3IP7IEdvIhAKAjUQmDkA44EJpRl4GdH0wkM7Me36dAuPHDHxh56CzaKTlIV85ifnze7d+9ORWDkC0oUgRGigQe/z+VGRORBH6curQlMXP9pCIze2gKZQiTqvffe6xNyjCMwceNrAgNdJn2583KJhyZn+Bt+NKHyyYHR9kK8UhPGOALj4yu2IQJVI1ALgcEkoyIu7uQZgal6OSSPVxeBwTpAETchIEnbF3EzkLUUFqLamjAFG4EbHtqyhQSL4YcsW0g+ERh3iwXjYatEIjCSlBpHYCRqc/78eQtulOhjGgKjk2B9CAy2oSRBN258l8C42zuybaaJCeYlZE6iS2kIjLYJ/UrycJT6NpKAEeXCtpkIaxaRbBzue4+WNRUBEpimeq4Gu+sgML5bKz5w4NtriNfExESwgo1FJvHG5cDorR5EUG7fvm0foFE5KT4ERnysSY5Olk0iMO6WlURgtO1uBEZvycDmQeNrAiP5L0eOHLEq2UnELCuBgT1RUZYo9e24JGA9dojvIdrUTQRIYLrp90yzLoPAYJ89blvn4cOHZnwcproJq9Nmbm6dTWZtw9VEwcYk3JMq8cadQkJyLiILmgy8fPnSJrcODw97R2AuXrxoo0XI1fDNgZEckFWrVr02HuYp0Qidc4LIBLbDJIdF2k1NTQ0cP4nAYP7oQ/Jc9JZbEQRGkpzF3rgIzJ49e8zk5KSdo0R/cA9zYNrwidOeOZDAtMeXpc+kaAKDb/c4MpwcGQlza6VosJsm2JiVwOA+d8tETtPgbyAdciIHJ1/wIJ2dnX2trklcpAJ96BM9g7aQ9JYTxtu+fbt58eJFjzDpU0+6Lzkphe0eJFYvLCxYoiOkS04URY3vbiHpU1eo34K+EGlC8m0RBEZIFk4+wd6jR4+aK1eu2L4lZ0YiXm4+D+zBxS2kot/x7K8IBEhgikCxI30UTWAGwbZ84gbRl3VOUxzjnQgyIXfQnJL+rgUbEV2KOkadp/+q7m2DFlJSom1VOHIcIkAEkhEggeEK8UagagLTtq0VX6CTCtn59lFnOxKYOtHn2ESgOwiQwHTH17lnWjWBgcFt2lrxdQAJjC9SbEcEiECXESCB6bL3U869DgIDE7G1snxSZ9puG2U5Rp1yqrU2J4GpFX4OTgSIQEMQIIFpiKNCMLMuAoO5d6kmEAlMCKudNhABIhA6AiQwoXsoIPtIYKpxBglMNThzFCJABJqNAAlMs/1XqfUkMNXA3XYCg0JyUuEViOpj1EUgLBVzk2qWtO2UUR4V6rrVuYvwOfvoJgIkMN30e6ZZk8Bkgi31TSERmCIr8QIIt5AdXgPhWFpa6lXfTQ2Yc0MXCUwezEhg8qDHe+tEgASmTvQbNjYJTDUOC4nAuFpIIDT4yaKFFBf1iFJnfv78ubl165b57LPPDIrCSaE1PGxRHA5VcaN0h6AeLcXXTpw4YSvH6sJ5UpANnvziiy9swTiU8HeL68UVrdu6dav53e9+l1gZGLIFWnsoKcLk6iZJ0bkkyYSVK1caFKXDJXa6EZgs/UYVttPVf3XkTPSatERDNe8OjkIEXiFQC4ERtVrtiChxxy4lbjZhUZLAVOMlOXFVzWjJo4CsLC4uplKjFrX5NGrUrgaRSAu4ekZ4oOICMXEfrlK1VssJyENXl/1H31ocEhVvXdVn0WOCoKH8LUpqIIpoPH361IggImzF2KiN4z7so+yHtMaZM2d6xMqtOIytN9iO+evIlZYEmJmZsSQT0gwSXRnUr2DnVuZ11cA14bt586YdgxcRqAuBWgiMfMCRwNTl9mzjksBkwy3LXSAxIVx4EB4/fjwVgZEvKGkIjPugFBFFYIAH9ZYtW6zukJABRAB0BEVjpbeQ3MgEfoewIXR+NFHQ97vl9IUMoE3cA10TDU1gtLijHsMnGhUl7qiJlrZTCAyiT4g8aRVtjOuOFyfF4EtgQlibtIEI1EJgAHtUxMV1ByMwYS1QEpiw/FGFNe4WEsbEOsiyhZSUaxFHDDAeHtT4tr9z587e9pFoDomKcxyBcZWi4yISessFfclWE4QVcUmkwYfAINKi9Y1kK0vbKJpPrv2+RAMaTlEE5vDhw+aTTz4xWfuNIzCYv6tTde7cOSv0yIsI1IUACUxdyDdwXBKYBjotp8lFJvH6RB3cHBCYL6rSQ0ND5p133rHbJ0mniNJGYDAGojLyQM4SgQEx0tERgd1nzoi0xLXX/aKNFnfME4GJ69clMLK1524V5Tn1lHNJ8nYi0EOABIaLwRsBEhhvqDrdMEkLadApJAAXtTWEBylyOy5cuNDLJdEPV/1AhtLyunXrLNHxyYHRBGbFihV2fFxIHB6UAyO5Ooi4IFoD++7evdvLQQGBicuBibIfW4dff/21ierXh8DAZh01Elx8+wWBARHDPHTOz969e+3r+EGESaJizIHp9Fu99smTwNTuguYYQALTHF/VaekgMcekOjBxEYuob/zS1j2RI9s3vqeQJOqDfpBbc/ToUQMSBOKBLRLpb8OGDWb79u3mxYsXvQRZqWdz6NAhc+fOHfuAl/wcsStqCwn+ibNf46P79SUwQgJdXHz7le00d776pBb+xi2kOt9lHBsIkMBwHXgjQALjDVWnGw4iMFnA8antkqXfNPcI4dAJxmnuZ1siQASKRYAEplg8W90bCUyr3VvY5IokMEIaZEsn7lRPYcY7Hbn1YYquGlyW3eyXCHQBARKYLni5oDmSwBQEZMu7KZLAtBwqTo8IEIEcCJDA5ACva7eSwHTN49nmSwKTDTfeRQSIQDoESGDS4dXp1iQwnXa/9+RJYLyhYkMiQARyIEACkwO8rt1KAtM1j2ebLwlMNtx4FxEgAukQIIFJh1enW5PAdNr93pMfRGDcY9S+woC6kq9bcM3buIIayrHuuNL9BQ3DbogAEUhAgASGy8MbARIYb6ha07DISrwARU71aLVn0ScaVFeEBKY1y4oTIQKFIEACUwiM3eiEBKYbftazdLWQQGjwk0ULKa6OSpT+z4EDB8y9e/esKXJ0OYrAuBEQV71aaxzFHYHWGj/QQPr555/7Ks5KRAm2CPGKisBA1Tqu1D/uRYXfQcXturfCOGMikB2BWgiMqNVqs6PEHSnmmN2xZdzZRgKDOYWi/FyGz/L2CbIyNzeXSo1a1Oaj1Kij9IK0jS7JGaTZk0RgtCo0xvAp6a8lAXCPtlcLQ0apPycRGMggiKq1aDuB0FAMMe8K5f1dRqAWAiMfcCQwzVp6bSQwb7zxhn0444fX6whkITDyBSWKwOgIhY58YOQ41WbR4BESgj4kB8aXwMQVwHMjNu7vGpFB4om+BIbrjAgQgWIQqIXASCh20BQYgRmEULV/byuBuXTpUuKWSLUohzWau4UE67AOsmwhxSk2o09XQVpv20iSb1oCA9FB0TGKI0iuTUlbUOgDW0wQTEwbgQGB0ttZOgcoLI/TGiLQHARIYJrjq9otJYGp3QWVG1BkEm+SlpAQGIglIv/lyJEjZtOmTUYTCh8CE0eS4kQikyIw2II6ffp0T7QwbQRGbznpCFBSlKdyB3NAItBgBEhgGuy8qk0ngaka8WaOl3SMOu4UEu7BFpJLYNycFNmCcreQ1qxZYxWidfu7d+/28k5AYNLmwGgCs2LFCpuEiyspAgN1aowjCtfSfmpqym5T7tq1y5Iy9MEcmGaub1odDgIkMOH4InhL2kRgsDUyPz9v8O/4+Lg5fvx48Pg3xcBBdWDc3Be3Doze9kGOy8LCgvn444+NzjHRdWCePHliQBzw76FDh8ydO3ds8i369Tn5o+2Jux99HT161Fy5csUSlLgcHLEd7cfGxqztICsvX760kSU5WcUtpKasZtoZMgIkMCF7JzDb2kJgJiZAWh4aY0BaHhhjLpuRkRv2tA2v/AgMIjD5RyivB9+aNOVZwJ6JABHwRYAExhcptrPJm9u2bTOLi4tep3YQ3bh8+bK9L2+irCR0Y+w8F3I6tm2b/4286J6mzdzcOjMyMpKne95rjGkSgZHcGKnP4lsVmI4mAkSgfgRIYOr3QWMsSENgio5yyNjFgPVrZDejo2OWaPHKh0CTCEy+mfJuIkAE6kSABKZO9Bs2tpAI5Iz84Q9/iLX+4cOHZnwcf3bzSvJFOaQKbB7YULTuxg2QFLfuC6rLTpDA5AH3t3tJYAoAkV0QASIwEAESmIEQsYFGAImJ2M4ZfIUZ5VjeioL1o84U8pGrwXh0pwUJTHd8zZkSgToRIIGpE/2Wjr1MchB9CTPKgTyeGzeQ6/IqiXd09AGjLwWtRxKYgoBkN0SACCQiQALDBVI4Ak2IcmA7CgnG2A5DVVnmvhS3DOIIDIrM4bjzxo0b7dFiKe4mibQ4/nzhwgWDCrplXj4njeIK37l26eJ2rlyBri6cdj5JRf/S9pW1PY6Ei35T0jyz9s/7iEBeBEhg8iLI+yMRaEqUA1pIeU9IcQn0I5BEYFCf5a233jLHjh3rERUQm5MnT5qffvrJ1lhpC4HJsy5CIzB55sJ7iUBZCJDAlIUs+7Xf3rCdhH9RKC5JP6cuuEhgkpEvUkoARAUEBRGYd955x1alxYVv+j/++GOvAB0IjERrUJxuw4YNfeX8EaXBhUKE+tizeyRaF4vT/e3fv998//33fX0K6RKtI/SPIni6gB7sPnv2bN+YEplYuXKl+eabb/ps1REYrYOE8VE1OOqSdlu3brV/fv/99y1OSXh8++23Ro8PGQYQRWCnBTKlCjL6lXkiaqT7FjxRhVgwgb1btmwxGEciZ1EaUy7+eoy63t8ct90IkMC027+1zw6nfrCllLd+S1kTAYEBsaIadTTCOHkG8in4yEmwrGKOIDA7d+40s7Oz9mGIC6998MEHdvsID95Vq1bZqrUgD3h446G+tLTUK+GPByvIiZTrFxkBtx36Qp9R/QmBefbsmR0TNkjlXvR38ODBPgKDra8PP/ywJ1dw+/ZtL3uA27vvvtt7+Mt8MQc30gRSAJJw7tw5A7swJuwQeQVfPB49emT7QLVg0XLymSe0p0Bybt682Ztn1BaSCFlKhWFRC0eVYlwgZ1LdWDStynr/st9uI1ALgcGbBG8WfeEDyb2oRt38xRk6gcEag428ohHAA0wXLpSIjCYwWjkavTx+/NisXbvWkgx9SQTm008/NV999ZUlDrjQDoQF+Ujymmgevf322zZCICTDFViUPA1NOPDZordg3nvvPUtQ8CP9ye/Xr183QkYQjZCICiQMEL2QCIyMD9KhxRjj7MFDXCIwmsC4eTIaHzdnRn6Psj8OD92H4I25+szT/UyOy4HRuk5x7xvfHCK+74hAHgRqITDyAUcCk8d1zbg3dALTDBTrsxIED9WJdQQGUZkkAiNfUOIIDB6oFy9etNsSiBaAFO3du9eSFPy4pMAlDO5WhtyvVayBmCYQWlXafbCDrOgLW1aTk5PmzJkzr2kwgQD52KMJDKJIUVsuesyonJc4+5PGTyIwUfNEpAaX6DTp7booAiPEbvPmzb0tQJmH3oqS16j5VN97twsj10Jg5FvXIIAZgRmEUPh/J4EJ30dJFuI9CPKit9hcAuPen5TEq9Wkv/vuO/Pzzz9bkjA0NNQjMOgvKQITRWDyRGBkmySKUERFYNyIUJQ9LoGRvpMiE1kjMHr8JAITNU/Xd/q00czMTOQppKgIjEvAGIFp9vu+KdaTwDTFUw21kwSmoY77zewyknhBTiTHA8m8EgWQCMygHJgkwqBzZSQHRnJbJGqAh3xUDgy2hySPxt1CknwUiaboHJhBBAZQCnnAgx3zj8qB0ce70+TA+BAYnQOj53n48OHe1h1e98mBAbGR+YvK9p///Gdz9epVIxhLwjAjMM1+/4duPQlM6B5quH0kMA13YAbzfSIwK1assEmykoCrt0UGnUKKIwy+p5AOHTpkE1wxPraE9Okc2UIR+/QpJJz0geijeypqEIFB8i/GEsFIfTLIhVdOIWEMJO/Kaa1Bp5DkdFBcBCZunj6vR51C0qeqZD4aR9yDC5E7OW2WYSnxFiKQiAAJDBdIqQiQwJQKb5Cdt60Sr86ZwQOfFxEgAmEgQAIThh9aawUJTGtdGzsxEpju+ZwzJgJ1IBAsgUHyIEq9I2GQlVLrWBrFjEkCUwyOTeqlbQSmSdjTViLQJQSCJDATE9NmfPxhn9jeyMgNMzc31yXftGKuJDCtcGOqSZDApIKLjYkAEciIQHAEBhGXbdvmfyMvelbTZm5una1Jwas5CJDANMdXRVlKAlMUkuyHCBCBJASCIzDQzpmevhRp8+joGFWDG7aeSWAa5rACzCWBKQBEdkEEiMBABAIlMMdxAM8x/oEZHZ0ggRno0rAakMCE5Y8qrEk6Ro16KhBFlGO/sEeOP9+5c8dqF5WtRl0FBjIGC7pViTbH6hoCwRGY5eq7cMOo4wtuITVxcZLANNFr+WxOIjAoLvfWW2+ZY8eO9YgKjimfPHnS/PTTT7bIGwlMPvx5NxHoCgLBERgAv23bNnPjBnJdEIl5YIy5bEZHHzD60sBVSQLTQKcpk8uoxIsIjBRow1DQ3Pnxxx8NIjBRYo66vD3aDyoKJ3VbMM7Zs2etyjSIEfSQ7t27Z1BkDaX+3fouvuPoonI7duzoqVIPkjhYvXp1n0SC73jNXkG0ngiUh0CQBAbTxQenPPx4jLq8BVB2zyQwZSNcbP9IotfX/Py82bp1a5+YI96bWszRtWBQJd6dO3ea2dlZ++DHBXLxwQcf2O2jQQRG6/Ogei/6kIq6YocQDOgjoQosqsbiPvSPS5ScZWxRqY7TAdLjyP3oQ0ryo9qsqzgdpZKdRGB85lWsp9kbEWg+AvUWOP8AACAASURBVLUQGFGr1fC5yrX4G8Ucm7/ASGCa40OQFyTRg6Doa3FxMZUatajNx6lRf/rpp+arr77qkRW0gxry+Ph4KgITh6wWWwTJ0KrKWrLAl8DocTTJefPNN3t/cl/PQ2Cas2JoKRGoF4FaCIx8wJHA1Ov8KkYngakC5WLGkC8MICxygdSgdIGoUcuWko7ASMRF7pEvKHEEBhGPixcvmi1btphHjx5ZwrR3795YNWqXHGgdniixQHdrKAuBATmJGgd9iZBhkQQmbrxiPMteiEA7EaiFwADKqIiLCzEjMM1fdCQwzfFh1PsNr4G8CIHBbEBq8mwhgcBATPG7774zP//8s4Fg4tDQUCyBiSMNrgCkIJ2VwPiM8/TpU6NzXTRpc1Wh8TdsY2GLS4tCypaVz3htSmhuzjuBljYFARKYpniqoXaSwPz/9s4n1Krr+uO7MwUziOlEnCg/MtRSB4qT+uQN60BByDD+qZlkIGK1kAgaiINqQxHyKDz/05FQ0EGcJfisA6GDJ6/SUSiagDqqRfogzvLje8y6WW97zr3n3Hv+n88BSbxvn73X/uxz3/m69tprdWfh0gRMFUG8eoG/fPky6Ei1gnkXFxcTSIorsRgY/Uzttm3blggAXYp3WVhYGFU4HhcDo3u9UNA8FLgbbyEVHUd2WwyNxcDINnmT9LnibDZu3Jhsie3atestAVN0PIpHduf7g6X1E0DA1M98UCMiYLqz3GV5PCcF8UpYrFu3LhEmmzZtektYWNzKp59+mpwgUlzOyspKImBev36diAOdJjJP7s6dO9dAzuuBmXYcbWnZHO0Ukt8C2r59e5ifnw+rq6trBIzslNdl2nl150nCUgjUQwABUw/nwY6CgOnG0pdZPJVMvN1Yc6yEQNcJIGC6voIttx8B0/IFCiGUXTwVAdP+NcdCCPSBAAKmD6vY4jkgYJpZHMujlGf0GzdUtkNJI/01feZrBEwe6rSBAARmJYCAmZUg948lgIBp5gHZunVrMrA/PZRmiYTO06c/H5v2baYtnoqAaWbNGRUCQyOAgBnaitc8XwRMzcB/Gk4CRkedz56NPStr7XlT/b3c4qkImGbWnFEhMDQCCJihrXjN80XA1Ay8oICpongqAqaZNWdUCAyNAAJmaCte83wRMDUDLyhg1Lzs4qkImGbWnFEhMDQCCJihrXjN80XA1Ax8CgGjW8osnpolYJREzudwMTI+l8o4Wkrtr5geFWiMc700Q7m6UbNqLlU3Ij1DoHsEEDDdW7NOWYyAaWa58sbAeOuqzsRrAubUqVPBks/98MMPSUK73bt3J8IEAdPM88KoEOgiAQRMF1etQzYjYJpZrLIETFwL6c2ppadT1UJKEzCi44st2t+VrVaXMvEqPf+jR4+SDLa6Pvnkk/DVV18l2XiV9VZ//8tf/jIqHeC9F2ovgaT2us6fP/+WUDJvzjvvvDNq54tEpmXetX5fvXoVHjx4kNgge5QtWFl5vYfIsg6bDVl9Hzt2LLx48SLp4/Hjx2tqLsWFJa3EgmosSQzGdaF8e/WrMgpcEOgbgUYEjFWr9TDTijuWldq8b4vWpfkgYJpZrWkEjIo0Kh4mvlSdukg1aqs2H3+n83hg9Lvh4sWLSX0k1QHSi1iXXsBZW0iqT+RrH3kBc/fu3URwWR0kiQMJGl9jSGJDNYpUeFFeII1jQuL58+fJz3xdJpU/sCKN40oh2Lh+DrItrpkkj1Rc88kLGD8HE0bnzp0LX3zxRVIkMhYwvuCk2Ml2betRGLKZ7yKjVkegEQFjv+AQMNUtbFt6RsDUuxIS/ffv3w/6r45RX79+vZABEjF68dqlvnQUu4iAsX+gZAkYq2NkY4zzEHjvzKwCJguERIEv0OgFUOwJMYF16dKlREDY1pffCvvtb387qkCtKtuK+7FtM2sn4aHLV7BOG1deJ3mNTKjYHHw/4wSMvEFcEOgrgUYEjGCmeVxiyHhguv/YIWDqW8OySwLI8ngLSZ9J5EgcZV2TgnjtZR4LB/VnL2bbbtFnJnCmETC+yKL93plU/DH24Dx8+PCtraHYA6K+TWwdOHBg5BHS52mByxIlunzfaQLm5MmT4fjx4yMBlEfA+CKVap+2bVbfU8lIEKiOAAKmOrb0nNTZ+Sx5CWobgqsaAvKYSFQcPvxdqSUBZK317S2fm5sbm+E3r4Cxl768ELZlJBHgX+rTeGDiPsz2OE7EPo9PNBXxwHjPiPUjAfOvf/0rtcq25xifNJrFA5MmBr0gjD041TyJ9AqBegkgYOrlPbjREDDVL/mbPC5LIYQfUwebtiTAtJYXETDxKSQvPl6/fp14L3bt2jUxBiaOU5HtindZWFgYHb2WgMmKgcmKoZkUA+OFgfce+UBdHwNj8TYaz28vjYuB0Rx0KY7HhIq+V9euXQsWgyNuamcBzxZ/I5uIgZn2Sea+thNAwLR9hTpuHwKm+gX8xS9+8dMg8nKpMKO/dGLos8KxMLNYXUTAaJy0wFY7YXTkyJHw9ddfJ8JDwawWEzI/P5+IG13y3nzzzTfJz3RqSeURVlZWkntMBFncjRcWeTww2oIadwop9mxISHiPkveCpJ2Esr5ju33sjfrwJ6lsDiaGJLJOnDgRlpeXk1ge9TXp5NUs68u9EGgLAQRMW1aip3YgYKpfWAkYbessLX0YQohjU6avKj2t5WTinY6c99RM1wN3QWBYBBAww1rv2meLgKkeuQSMThvdvHkzLC3N/RQHo5NEN8OhQ09r9b5otgiYfGvuPSi6I29G4ny90woC/SeAgOn/Gjc6QwRM9fhNwOhkkGIfJGR0SmaaY9RlWIuAKYMifUAAApMIIGAmEeLnMxFAwMyEL9fNXsDYDdMksss1WI5GCJgckGgCAQjMTAABMzNCOhhHAAFT/fOBgKmeMSNAAALtI4CAad+a9MoiBEz1y4mAqZ4xI0AAAu0jgIBp35r0yiIETPXL2TUB448li864TLFxsrciNLMS18V9xInsiowxbdu4FMC0/XAfBIZMAAEz5NWvYe4ImOohVylgyszEKxI+54tS3seJ7Mqk1WYBU+Y86QsCQyWAgBnqytc0bwRM9aCrFDBxLSQJGv2ZphZSlljxHpBvv/02XLhwIaii8o4dO8L+/fvDnTt3RrWIlCvl8uXLCVRL6BbXT9LnltlWyeOU2O3LL79MMtemVW9WX5aJV+P7Aou+lIH3HG3fvn1U/iBeYd1jSfX27NkTNmzYMKpe/erVq/DgwYMkY67mZfb4efnilv6otR8z9kxNY2f1TyYjQKBaAo0IGKtW66eWVtyRYo7VLn4dvSNgqqecJWDKGFliRXWsilSjtmrz8Xc6q16PtzP20MSFFS1Fvhc9V69eTbpQqv04q68y0/rstNMKmKNHjyb96I8VS9SYBw8eXIPZz3Hjxo2jUggff/xxkh3XUv9nVaU2MaWTXHa/Fb+UyHnx4kUi5uIq2SZg8tpZxrNBHxBomkAjAsZ+wSFgml7+6sdHwFTPOE3AaFSxn/WSYDh79mwhAWP/QEkTML7mUJptuvfixYsj74YJGCshEKfu1zaRSgrYS94LA9UaqkrAZHH1nhC1sb+bgNm9e3cierIEjEoX2BWziD1VaZ6iWMDMuv7cD4E2E2hEwAhImsclBoUHps2PTj7bEDD5OM3SKkvAzNKn3RtvIelzFY6cZgsprwfGv5hNwJw8eTIcP358JFTMPhMwVuvIPldgsOollSVgrJCiikaq9lBW1ty4HEAsYEyAxUG8tu0k+y2oOQ521s+0HabtJ22xZW11+W0nsvuW8S2gj7YSQMC0dWV6YhcCpvqFrFLAlBnEmxUD46tExzEoeTwwfmvH0/ZBvFbg0ASEF1O6JysGJqs+UexpsXEneWCyBIzdn8czo7ZxDExRO6t/KhkBAtUTQMBUz3jQIyBgql/+KgXMNNaPy8SbdQrJYkPiF7P/+8LCQmKOeUMkXCQ8bt++veZzeUn0edoWko0joaH+5M2IBYz61ec+huXAgQMjkfPuu+8mW0O6isbApAmY77//PgmM1rwkYGR7WgyMr3QtoTeLndOsK/dAoG0EEDBtW5Ge2YOAqX5BuyRgzHtgIkd/96duxgkYtVUgrE4W6co6hWRbMObNWF5eHgkV2wI6ceJE0OcSAV7ASJzYiSCd+tE21OrqaiIu/DbPuK0Za+fvtxiYNAHjT0zJFp8Xx28H2faRgoh1zWpn9U8mI0CgWgIImGr5Dr53BEz1j0DXBEz1RNoxQpU5btoxQ6yAQLMEEDDN8u/96AiY6pcYAVM947wjxIG33ruUtw/aQQAC+QggYPJxotWUBBAwU4IrcBsCpgAsmkIAAr0hgIDpzVK2cyIImOrXBQFTPWNGgAAE2kcAAdO+NemVRQiY6pcTAVM9Y0aAAATaRwAB07416ZVFCJjqllNJ5u7fvx/033PnziUZc9twjTtG3Qb7sAECEOgHAQRMP9axtbNAwFSzNJ99JtHyXQhBouVpCOFmmJtbCvfu3atmwAK9ThIwcaCrPzZcYJhRU59iX8egJ11F20/qb5qf2xHoMjLlppUYyCq9MMnW+Bj7pPb8HAJNEkDANEl/AGMjYNIXWV6T776TACl+KenZjRtbfhIv/v4b4d69LWFubq54pyXeMU0iO6sRVKIZmV01LWB8sjrL6VLWvBEgZZGkny4QQMB0YZU6bCMC5u3Fk3iZpdCiBEwIP6Y+FYcOHQ7Xr18v7Ympo5RALCh8wjhL3malAJRJ9/Lly8n87Iiyv3/dunVrkt2leXfyFEW0xHO/+tWvEp6qf2R9xfZ60SC7fLK9eHzLDeOT8SljsApSWj2neF47duwIf/7zn5M6SMrSq2KXaps2fyvFEHtgYq+XJQHU5xcuXEhqK2mc/fv3hzt37owqXpsYVVK+xcXFkMfDVdrDR0cQmEAAAcMjUikBBMzbeGdlcvjw4XDjhraO5IXx19Nw6NBnuQSMCjLevHlz4tqnVaPWZ1UWc/TVqK3GjwkKGfz555+Hx48fj1Lp6zOrZfTNN9+M0vL7Gkv+xVtEwCjNv17cL1++TMbTOH489esFzN27dyeO7+sdWRZe80DFNZqUOVhzV8kCsVD/Vv4gzZ40AfPee++NbJfHRwLx4cOHb3HUz3zxTMVVaQy7R/OOSydMfIBoAIEKCTQiYPQl2blz55pppVWnphp1hStfU9ezvqxrMrPWYWZl8uZ7IZMPRXbn20KSANm6dWuurSa1VVzNli1vxJJ5ZLyA8WUB1ObZs2dh8+bNb1Wcn2brJq7mbC96X6gxS8BkLWoRAeO3tiQgxOHXv/71mrpIWQIma/y4ErVvF8/LRIqJCKuZlDX/LA+MH8PbKyHoBWOWgKn1C8JgEMhJoBEBY7/gvI0ImJwr1rFms76sOzbdXOaWwWTv3r1haUmxLj8H8R469DSX98UEjITJpHgZiSW1KSJg7B8o8XfaexeyYj/iLRYB1VZJXEso6wXuaxnpXtsq8QtTRMBY7SLdn0fArF+/flSjKGv8WMDE2zu2beaFmRWQnFbAWNCwcbDgYQmYW7duJd4Y2e7FjbbNrHZUGcHGub4cNIJAAQKNCBj7Yk+yEw/MJELt/3kZL+v2z7KYhWUx0ctM20By9csjkjf2paiAkXgxAaOZavtpmi2krNpAfqtHW0C2vaEXauyBMUExTsDYavg2XjCNEzDxlpV5YLztsQfGb8nI5knjewFj8S+nTp1KvNLj5mUsVFiyiAdG9qR5WWwrLkvA+Ln4sYs97bSGQHUEEDDVsaXnEJJgVQnRJ0+ewOMnAmUzKZrIroiAKTOIV9PXv/C1LaI4DokKe5krONcqPpuAef36dRLcumvXrtwemKtXryZiS7EaeWNgzJ6NGze+NZ5s1ote3ggfcyLPhOJhLIbF2i0sLEwcf5yAkVBQHxbnYrE9s3hgvICxIGezN8sDc+TIkXDp0qVkjja27iEGhl9jbSKAgGnTavTQlrJf1n1AVDaTIgKmjuR3RfPA+IKHEh12IkcnX/Qi/frrr0N8qibLA6Hnw5/ombSF5LecNN78/HxYXV0dCSZ/6sn3ZSeltN2joOqVlZVE6JjoshNFaePHW0j+1JXmqb7kaVLwbRkCxkSWTj7J3tOnT4fbt28nfVvMTNoWkgKGZY8utpD68Junf3NAwPRvTVs1o7Jf1q2a3JTGlM0kr4CpK/ndJAEzJbZabxsXaFurIQwGAQhkEkDA8HBUSqDsl3WlxtbUedlM8ggYxa3s3Xu/luR3CJiaHiSGgcDACSBgBv4AVD39sl/WVdtbR/9lM8kjYN7kjklPcFd28rs+CJg6ngPGgAAEZiOAgJmNH3dPIFD2y7oPwMtmkl/AzJb8Li97BExeUrSDAARmIYCAmYUe904kUPbLeuKAHWhQNpM8AmbW5HdFsCJgitCiLQQgMC0BBMy05LgvF4GyX9a5Bm15o7KZ5BEwb2Jg9oYQzk2V/K4IUgRMEVq0hQAEpiWAgJmWHPflIlD2yzrXoC1vVDaTIgJG2XeV/E4eGSXAO3tW20rlXpMEjBLJWYZXjeyPUZdhiWXMHZezpG+njGapQj1NiYcy1ok+IDArAQTMrAS5fyyBsl/WfcBdNpMiAsYSCqoWUp5SAtPwHidg4kR26l+C48WLF6N09tOM6e8ZooCZhRkCZhZ63NskAQRMk/QHMHbZL+s+ICubSZUCpsxMvFlej7TqzK9evQoPHjwIn3zySVBSOEu0ppetksMpK25a3SFVj7bka+fPn08yx/paQ5aQTc/RmTNnkoRxSuEf1yPKSlq3Z8+esGHDhrGZgZVh2NceGudh8u00piWdG1cy4Z133glKSqfL7Iw9MNP0m5bYzpcQ8J4zq9eUVdOqD99T5tB+AgiY9q9Rpy0s+2XdaRg/GV82k2kFjOoZ6YU87rp//3748MMP1xRzlKiZphbSuH/pxzWIrLRAXM9IL1RdEibxy9Wy1vpyAvbS9Wn/1bcvDqmMt3HVZytn4EsIpJUaSBMa//nPf0YFEmWrxpZXKn7Zp9mvbb0vvvhiJKzijMPaepPtmr/3XPmSAMqga0Ufjfmkfo1dnJk3qxaVBNPf//73pPwDFwSaItCIgLFqtX7SVKNu6hGodtyyX9bVWltP72UzKSpgVCtINuillufStlORatRWbT6tGrVPje/Hjl+UVkRRbfSi/s1vfpN4J0wMyAPgPSi+L7+FFHsm9HcVNlSdHy8U/P3+Hi8G1CZPcUkvYHxBRD9GHm9UWnFHL7S8nSZg4pILNmY83qRikObxyppvnueGNhComkAjAsZ+wSFgql7e5vsv+2Xd/Ixmt6BsJtMImLyzULDv3NxcIQFj/0CZRcCYZ0N22r/2Dxw4MNo+sppDVsU5S8DElaKzPBJ+y0V92VaTCivqMk9DHgEjT4uvb2RbWd5Gq/kU259XaKiGU5qAOXnyZDh+/HiYtt8sD4xVwPZ1qhYXF5NCj1wQaIpAIwJGk03zuMQQ3uSuOBx+/PHHpvgw7owEyn5Zz2hOK24vm0nVAkbeF/PACKCOZE+zhZTH6xDHgGg8qyr9/vvvh1/+8pfJ9sm4U0RFPTAaQ14ZeyFP44GRMPLekSzPR9HPfb+613uwZvHAZPUbCxjb2ou3imY59dSKLyFG9IIAAqYXy9jeSZT9sm7vTPNbVjaTKgVMmUG85k3Ri/7KlSujmBAfy6E2aVtDaqPtnPg+8474F7IqLUtwSejkiYHxAmbdunXJ+Lq0jTIpBsZideRxkbdG9j169GgUgyKhlRUD48WB2a9n49q1ayGt3zwCRjZ7r1HRfiVgbH18zM/Ro0eTz/VHHiZiYPJ/32lZHQEETHVs6TmEJNZCnjQ7vguU8plMEjDir2Bc/ff69etjvSdlrM8seWCyPCtp/+K3tvGJHNu+yXsKybw+6kexNadPnw4SQRIe2iKx/rZv3x7m5+fD6upqsqXkT+WcOHEiLC8vJy94i88xu9K2kMQ5y/6sfvMKGBOBMZe8/dp2Wjxff1JLP2MLqYxvC33MQgABMws97p1IAAHzNqKymYwTMJ99poR1363Jvjs3t5TkgKnqmiRgphk3T26Xafotco8JDh9gXOR+2kIAAuUSQMCUy5PeIgJlv6z7ALhsJlkC5k35gPs/iRdP7ka4d29LEpxbxVWmgDHRIDvtZEwVNmf1GeeHKTtrcJ1zYSwI9I0AAqZvK9qy+ZT9sm7Z9KYyp2wmEjBxoK0MU/zK06dPUm08dOhwsp1UxVWmgKnCPvqEAAT6QQAB0491bO0syn5Zt3aiBQwrm4k8LapvFF/6/OlTbRVtiX6kRHSfIWAKrBlNIQCB9hFAwLRvTXplUdkv6z7AqYvJmzQEInYowtadLaQ+rDdzgAAEqiGAgKmGK73+RKCul3WXgNfJZO/evWFpSbEuqjr9NIRwMxw69LQy74vWgS2kLj2N2AqB7hJAwHR37TpheZ0v6y4AkVdE2z3a3qnjSLOYKBbG1kHlA86elZip7honYCwDrQo06urKcVx/5JlA3uqeHXqGQBECCJgitGhbmAAC5mdkTRxpttHfnEjam+Tj8Vl1Cy9ojhuyBIyJF5UJUJI5XcqxcuvWrdbnFLFswEpyR/r8HA8BTSBQAwEETA2QhzyEFQ0ceiI7eUGaONI8q4ApMxNvWrp9XxNIVaGzUuVrHhIPk5LD+ZpG3lPiPT/m9Xn58mWSeE6XTnIpMZs+U8VnZeC1dvq51QBSkjpl21XBRhNq+rlKo6j4IhcEIFAfAQRMfawHOZL+5a96VnoRcqXX9KrySPMkAfPmqHX22iiD7549e9YUc1T7WWohSYSkvfCt0KJlwM2qSZTlDfHtNe+sytVWkFHFISVW1M4qP0uomIfIlzhQ8UhLpa++fd2juGAkzzkEIFAPgUYEjFWr9VNMK+5IMcd6HoKqR5n0kqx6/Db0L0/U0pLyrtR7pHmSgHkT5Ls0FpHfdjKPjBcw3hOhjqzafFbB1jg5nImZvAImy9isAoNxv3Z/7BGK2/mfqy6QrwXkbaCwYRu+YdgwRAKNCBj7BYeAGeIjN8w5N3WkeZKA0daJAnvlZUm75IH58MMP13hg4mrUsYCxf6DkqTift9ry+vXrg98eytqysbpFmouvheSrTXsBE29Z+Xby9JhoiQWMt0X97du3r5FMwcP8NjFrCLwh0IiA0cB5frnhgeEx7ROBJo405xEw405D6TsYZ/mNBUy8RllBvGkVjH3xxjgGJmtrxgsLVUZOu8b1myVg8npgFP/ihQ4emD59S5lLlwggYLq0WtjaeQLagrGYIB1nHhdLUuZks04hTapkXWYQrw/YtYBXvfzl5VBgrC6LSbEK0fpMNZAWFhYSIaXTS1kxMBbbokrREjAWAyPviWJbTp06lcS6mDA6cuRIuHTp0qjqdHxKKisGxguYdevWJcHFZqc8RVwQgEA9BBAw9XBmFAiMCDRxtHxaATPNshXJA2OnesyTYltA+lxCb2VlJREwCqK1k0DmwY1P/fhcLWpjW0j6f3lX4tNFOnHkt5Cy2unYtPf6yDY7EaX/P336dLh9+/ZICE3DjHsgAIHiBBAwxZlxBwRmItAGAaOtIcW36L9lJ7cjE+9Mjwc3QwACOQkgYHKCohkEyiLQtIC5eXMpnDv33ZryAnNzS+HePRV+nP1CwMzOkB4gAIHJBBAwkxnRAgKlEmhSwCjm5sYNHeWOywmUV+ARAVPq40JnEIBABgEEDI8GBGom0ISA0RRt3KdPn6TOuKyEegiYmh8ohoPAQAkgYAa68Ey7OQJNCRjNWIGxN27I+1JdQj0ETHPPFiNDYEgEEDBDWm3m2goCTQqYOhLqIWBa8ZhhBAR6TwAB0/slZoJtI9CkgBGLqhPqIWDa9sRhDwT6SQAB0891ZVYtJtC0gBEaJai7efNmcoRagb3KxlvWlSVgfEVoGyvOAzOLDXky9M7SP/dCAALtIoCAadd6YM0ACLRBwBjmpjPxllnJGQEzgC8PU4SAI4CA4XGAQM0EuiRg4lpIVll8XAmESR4YS+kv7Gn1h+KMucqEOy7LrvrxPzevjpUQ+Oc//5ms8LFjx4LKDIyrev348eNw4cKFoHIBO3bsCPv37w937twZFWr05Qp8Ve3t27eHxcXFIFu5IACBegg0ImCsWq2fYlpxR4o51vMQMEq9BNokYLZu3ZpsJ427njx5UqgatVWbj7/TabWQvCAYV4vo7t27iZ0SIFm1kNLS/e/evTupn5S36rUEjNVmUnmDuFCj2Xv06NFRpWq10+e6NBYXBCBQD4FGBIz9gkPA1LPIjNIuAm0SMGnFGj0tlRtQ0UkVUtRl7b0Hxjwudp/9AyVLwJhHRO2952JcNehHjx6NBEzWao7bQvI/0/2+BpIXKRIw4ypNZwmYdj1hWAOBYRBoRMAIbZrHJUaOB2YYD+HQZtkmATOJfbyFpPYqDFnmFpI8HhIUvspzXEBRXg5Vh758+XJisn5/xMUcYwHjt3h0j20tTRIwt27dGm0ZZXlgbCvKtrv27ds3umcSU34OAQiUQwABUw5HeoFAbgJdEjBpHpq5ubmRRyZt0kViYCx25YMPPgjvvffeGs+I3/axatUaL8vT4j+3+BeLtxnngfGBxPLAjBMwElG6JGD85bfCcj8INIQABGYigICZCR83Q6A4gS4JmOKzC6GIgPEixUSHxIxiSSQWXrx4kXg2FhYWEtGkz/PEwMQCRgJDfVy5ciWZkjwn8vps27YtnDlzJvlM46QJGIuJsT537doVDhw4sEZsEQMzzZPCPRCYjQACZjZ+3A2BwgSGLmB8DIzg+e0gCZq0U0hxDpm0LSTz5iwvLydCRXEzn376abI++u/KykqQONLWkwSHPtO2ksor6GdpAkb32taV4nXm5+fD6upq4oGxPtSGLaTCXwNugMDMBBAwMyOkAwgUIzBUAVOMEq0hAAEIjCeAgOEJgUDNBBAwNQNnsOb6bgAADURJREFUOAhAoJcEEDC9XFYm1WYCCJg2rw62QQACXSGAgOnKSmFnbwggYHqzlEwEAhBokAACpkH4DD1MAgiYYa47s4YABMolgIAplye9QWAiAQTMREQ0gAAEIDCRAAJmIiIaQKBcAkMXMP6otMhahlyfrC6NuC818O23365JOFfuCk3uzTL06ij2+fPnR8ezJ99JCwhAoCwCCJiySNIPBHIS6JKAKTMTr/BYen+fx0Wf+fpDWRgRMDkfMJpBYCAEEDADWWim2R4CXRIwcS0kCRr9maYWkiWaswrRtiK+nICSzMVJ644dO5YkjksTMLEHJC4z4OsnWT/xk+DHU0K6//3vf0mlaatG7YtVmvBK88DEpRB8HSWNqYy/X331VTK8vDZUrm7PdxJLukmgEQFj1Wo9srTijhRz7OZDhdXjCdhzrZpCbb8kVu7du1eoGrVVm4+/01m1jTyDWOT4e9TOqkjbFtI4AaPikFbXyO6VGIm3qnx9o7jkgBWa1D1pNZP8+OMEzN27d0fVtLNKIbT9WcA+CLSNQCMCxn7BIWDa9jhgT10E5IWROGj7JRuvX79eSMDYP1DSBIwJEKs2/dFHHwUrLZDmlcgqwlhUwKxfvz4VdeyxySoUqZu9R8VqJk0jYNq+5tgHga4QaETACE6axyWGhgemK48RdvaVQLyFpHkuLS1NtYU0zgMjL4gVa7Q4GWNqQb5FPTDmNbF6SGkCKbZp3BaUxreaR0UFjASU385Kq+XU12eIeUGgKgIImKrI0i8EekCgzCDerBgYYTIBo2KJ8sqcOnUqKbpY1AOTJZLiOBtbmnEeGG1B+eDioh4Yv+XkPUDjvDw9eGSYAgRqI4CAqQ01A0FgGAQs6DXNy5p1Ckn3yEMSC5g4JiUrBmbTpk2jCtELCwujatQSYAoAloDRvUViYLyAWbduXRKEq8tXrY63kFRJW+Ns27ZtTXvZZB4mYmCG8T1gltUTQMBUz5gRIDAoAuMEjEDEp4ziPDASLbbto/+urKwkeVZ8kKzPA/P8+fMg4aD/njhxIiwvLyeniNRvnpM/3p6s+9XX6dOnw+3btxOBkhWDY7ar/eHDhxPbJXhev36deJYs3octpEF9JZhsRQQQMBWBpVsIDJXAJAHTZi55c9K0eQ7YBoGhEEDADGWlmScEaiLQJQFjsTGWnyVvVuCaUDIMBCAwhgAChscDAhAolUCXBEypE6czCECgVgIImFpxMxgE+k8AAdP/NWaGEGgDAQRMG1YBGyDQIwIImB4tJlOBQIsJIGBavDiYBoEuEkDAdHHVsBkC3SOAgOnemmExBFpNYJKAiTPtjits6JPHZZUDyIKRN2GcLxKpEgd1XFmJ9eoYmzEg0BcCCJi+rCTzgEBLCExKZKccLVeuXEmKKo7LzjvrdNosYGadG/dDAAIhIGB4CiAAgUwCdZQS8B4QJYi7cOFCUBbcHTt2hP3794c7d+4kyeCy6gnFR6GVJM4y4ep4tI5Gf/nll+HatWtJQrw8JQpsPCWms2y+3nO0ffv2sLi4GNI8Nj6Z3Z49e8KGDRvCxx9/nCTVe/XqVXjw4EEi4DQvs8fXSTp27FiSPViX2FiSPj9m7Jmaxk4eewh0nUAnBMy5c+e6zhn7IdBJAircePbs2TXVqPVCP3ToUOZ8sjww44o5Wmd6MXsPjX9R3717dyQmvOi5evVqcrte+v7+jRs3Jn35rLzTCpijR4+O+rIikRrz4MGDazj4OWp8Zd/dtWvXSMBYyQO/haQObt26lYg0XVbywO63ulASOS9evFhTyiAWWnnt7OTDiNEQiAg0ImD0S0b/CvJXWt0U/aK8efNmUEVcLghAoH4C+g4+efJkjYCJq1GbYDHrnj17FjZv3vxWxfk8sSZxJlwTML7mkP/dYWUA7CXvhcH7779fmYDJWgnvCVEb+7t5YHbv3p2IniwB4+N8Yhaxp8pEj+6xcWIBU/8Tw4gQqI9AIwLGfsFNEjD1YWAkCEAgjYD+8TA3N1dIwNg/UOJ/lOT1wPgXswmYkydPhuPHj4+qVJutcV0l+9wKQ5blgZF3x2/n7Nu3b7St5bnJS6LLtoBiAWMeoDiI19d/sqDmONhZ/VqmYG2xpQmYvHbytEOgDwQaETACl+Zx6QNQ5gCBPhGQgFEVZf2xK/bAxPPN2kLKCtj11Zl9kUZ5FvJ4YEykaGvHXz6I1wo7moDwYkr3xFWufcyNFyTWf+xpyfo8r4Cx+/N4ZtQ2joGJhdMkO/v0jDKX4RJAwAx37Zk5BCYSKDOI1168aaeQLDYkfjH7vy8sLIy8G16AqEK0iQzzkkiQpG0h2TgSFupPwbSxgDH7fAzLgQMHRiJHgbu6X1fRGJg0D8z3338/iu2RgMmKgdGY8rooeFhCbxY7Jy48DSDQAQIImA4sEiZCoEsEiuaB8aduxgkYMdBJHiu8KC+u4mHiU0i2BWOfLy8vj4SKneg5ceJE0OcSAV7ASJzYiSCd+pmfnw+rq6vJlpDf5snaQlJf1s7fbzEwaQLGn5jS/T4vjt+2igtNzmpnl54pbIVAGgEEDM8FBCBQKoFJAqbUwVrcWZU5blo8bUyDQG0EEDC1oWYgCAyDwJAFTBx4671Lw1h9ZgmB+gggYOpjzUgQGASBIQuYQSwwk4RASwggYFqyEJgBgb4QQMD0ZSWZBwTaTQAB0+71wToIdI4AAqZzS4bBEOgkAQRMJ5cNoyHQXgIImPauDZZBoE8EEDB9Wk3mAoEWEEDAtGARMAECAyCAgBnAIjNFCNRJAAFTJ23GgsBwCSBghrv2zBwClRBAwFSClU4hAIGIAAKGRwICECiVAAKmVJx0BgEIZBBAwPBoQAACpRJAwJSKk84gAAEEDM8ABCBQBwEETB2UGQMCEMADwzMAAQiUSgABUypOOoMABPDA8AxAAAJ1EEDA1EGZMSAAATwwPAMQgECpBBAwpeKkMwhAAA8MzwAEIFAHAQRMHZQZAwIQaLUHhl+E+R9QWOVnpZbwys+rKKui7fNbQksIQAACPxNAwPTkaeClUWwh4ZWfV1FWRdvnt4SWEIAABBAwvXsGeGkUW1J45edVlFXR9vktoSUEIAABBEzvngFeGsWWFF75eRVlVbR9fktoCQEIQKBhAfOPf/wj7Ny5c+I6PHv2LOhPnrYTO+t5A1gVW2B45edVlJXab968Ofz1r3/NPwgtIQABCBQkUHsMjOyzf6EVtJXmEIBARwggXjqyUJgJgQ4TaETAdJgXpkMAAhCAAAQg0AICCJgWLAImQAACEIAABCBQjAACphgvWkMAAhCAAAQg0AICCJgWLAImQAACEIAABCBQjAACphgvWkMAAhCAAAQg0AICCJgWLAImQAACEIAABCBQjEBrBcy///3v8Lvf/S48f/48HDt2LPz+978vNrMet87L5k9/+lO4fPnyiMT58+fDwYMHe0ym2NTEZ8uWLTCJsE3iwnNV7DmjNQQgUA2BVgqY//73v+Gjjz4Kp06dCtu2bQtnzpwJu3fv5kUTQsjL5ocffki4ffDBByQCTPnu2EsYUbcWziQuPFfV/CKmVwhAoDiBVgoYeRj++Mc/Jn/efffd8Le//S08fPgwfP7552H9+vXFZ9mjO/KykdD5wx/+kPz5v//7vx4RmG0q9gLetGlT0hEemDc883LhuZrt+eNuCECgPAKtFDAqNXDr1q2RYNHfL168GBYXFxNBM+QrLxu/zSRe+/btQwAW3CoZ6nM2bguJ52qoTwXzhkD7CLRSwMQeFwTMzw9OXjae2bp165LtJHkdiCX6meWkWI/2fV3rsWgcF56retaAUSAAgckEWilg8noZJk+vfy2mZYMIfPtZQMCkfz+KcOG56t/vGGYEga4QaKWAyRvn0RXIZdo5LZtY+JRpU1f7KvKi7uocp7G7CBeeq2kIcw8EIFAGgVYKmLwnbcoA0LU+8rLRVtPTp0+TLSML0OQk19rVLvKi7tpzMou947jwXM1ClnshAIEyCbRSwGiCeXOdlAmjK31lsYlfPD5fB7l02ELK+3ynPUf+tBbPVV6StIMABKok0FoBU+Wk6RsCEIAABCAAgW4TQMB0e/2wHgIQgAAEIDBIAgiYQS47k4YABCAAAQh0mwACptvrh/UQgAAEIACBQRJAwAxy2Zk0BCAAAQhAoNsEEDDdXj+shwAEIAABCAySAAJmkMvOpCEAAQhAAALdJoCA6fb6YT0EIAABCEBgkAQQMINcdiYNAQhAAAIQ6DYBBEy31w/rIQABCEAAAoMkgIAZ5LIzaQhAAAIQgEC3CSBgur1+WA8BCEAAAhAYJAEEzCCXnUlDAAIQgAAEuk0AAdPt9cN6CEAAAhCAwCAJIGAGuexMGgIQgAAEINBtAgiYbq8f1kMAAhCAAAQGSQABM8hlZ9IQgAAEIACBbhNAwHR7/bAeAhCAAAQgMEgCCJhBLjuThgAEIAABCHSbAAKm2+uH9RCAAAQgAIFBEkDADHLZmTQEIAABCECg2wQQMN1eP6yHAAQgAAEIDJIAAmaQy86kIQABCEAAAt0m8P+ZPxbEdXningAAAABJRU5ErkJggg==</figureUri><figureSize type="array"><element>560</element><element>639.3333333333335</element></figureSize><regionNumbers type="array"><element>119</element><element>124</element><element>128</element></regionNumbers><originalRegionNumber>119</originalRegionNumber></outputData><lineNumbers type="array"><element>169</element><element>183</element><element>188</element></lineNumbers></element><element><type>variableString</type><outputData><mc:AlternateContent xmlns:mc="http://schemas.openxmlformats.org/markup-compatibility/2006"><mc:Choice Requires="R2019a"><mc:AlternateContent><mc:Choice Requires="R2019b"><type>string</type></mc:Choice><mc:Fallback><type></type></mc:Fallback></mc:AlternateContent></mc:Choice><mc:Fallback><type></type></mc:Fallback></mc:AlternateContent><mc:AlternateContent xmlns:mc="http://schemas.openxmlformats.org/markup-compatibility/2006"><mc:Choice Requires="R2019a"><mc:AlternateContent><mc:Choice Requires="R2019b"><subtype>string</subtype></mc:Choice><mc:Fallback><subtype></subtype></mc:Fallback></mc:AlternateContent></mc:Choice><mc:Fallback><subtype></subtype></mc:Fallback></mc:AlternateContent><header>35×1 &lt;a href="matlab:helpPopup string" class="headerDataType"&gt;string&lt;/a&gt; array</header><name>labels2</name><varSize>35×1</varSize><rows>35</rows><columns>1</columns><varType>string</varType><value>    ""
    ""
    ""
    ""
    ""
    ""
    ""
    ""
    ""
    ""
    ""
    ""
    ""
    ""
    ""
    ""
    ""
    ""
    ""
    ""
    ""
    ""
    ""
    ""
    ""
    ""
    ""
    ""
    ""
    ""
</value><savedData>[["{\"value\":\"\"}"],["{\"value\":\"\"}"],["{\"value\":\"\"}"],["{\"value\":\"\"}"],["{\"value\":\"\"}"],["{\"value\":\"\"}"],["{\"value\":\"\"}"],["{\"value\":\"\"}"],["{\"value\":\"\"}"],["{\"value\":\"\"}"]]</savedData><truncationInfo><wasTruncatedMidLine>false</wasTruncatedMidLine><wasTruncatedAtLineBreak>true</wasTruncatedAtLineBreak></truncationInfo></outputData><lineNumbers type="array"><element>171</element></lineNumbers></element><element><type>variableString</type><outputData><name>aa</name><value>  35×1 &lt;a href="matlab:helpPopup matlab.graphics.primitive.Text" style="font-weight:bold"&gt;Text&lt;/a&gt; array:

  Text    (Leaf 7)
  Text    (Leaf 23)
  Text    (Leaf 5)
  Text    (Leaf 2)
  Text    (Leaf 19)
  Text    (Leaf 12)
  Text    (Leaf 26)
  Text    (Leaf 30)
  Text    (Leaf 34)
  Text    (Leaf 24)
  Text    (Leaf 9)
  Text    (Leaf 22)
  Text    (Leaf 15)
  Text    (Leaf 6)
  Text    (Leaf 8)
  Text    (Leaf 4)
  Text    (Leaf 13)
  Text    (Leaf 28)
  Text    (Leaf 33)
  Text    (Leaf 17)
  Text    (Leaf 31)
  Text    (Leaf 32)
  Text    (Leaf 3)
  Text    (Leaf 20)
  Text    (Leaf 11)
  Text    (Leaf 25)
  Text    (Leaf 14)
  Text    (Leaf 27)
  Text    (Leaf 16)
  Text    (Leaf 1)
  Text    (Leaf 21)
  Text    (Leaf 29)
  Text    (Leaf 35)
  Text    (Leaf 10)
  Text    (Leaf 18)
</value><truncationInfo><wasTruncatedMidLine>false</wasTruncatedMidLine><wasTruncatedAtLineBreak>false</wasTruncatedAtLineBreak></truncationInfo><rows>1</rows><columns>1</columns></outputData><lineNumbers type="array"><element>172</element></lineNumbers></element><element><type>variableString</type><outputData><name>aa</name><value>  35×1 &lt;a href="matlab:helpPopup matlab.graphics.primitive.Text" style="font-weight:bold"&gt;Text&lt;/a&gt; array:

  Text    (Leaf 7)
  Text    (Leaf 23)
  Text    (Leaf 5)
  Text    (Leaf 2)
  Text    (Leaf 19)
  Text    (Leaf 12)
  Text    (Leaf 26)
  Text    (Leaf 30)
  Text    (Leaf 34)
  Text    (Leaf 24)
  Text    (Leaf 9)
  Text    (Leaf 22)
  Text    (Leaf 15)
  Text    (Leaf 6)
  Text    (Leaf 8)
  Text    (Leaf 4)
  Text    (Leaf 13)
  Text    (Leaf 28)
  Text    (Leaf 33)
  Text    (Leaf 17)
  Text    (Leaf 31)
  Text    (Leaf 32)
  Text    (Leaf 3)
  Text    (Leaf 20)
  Text    (Leaf 11)
  Text    (Leaf 25)
  Text    (Leaf 14)
  Text    (Leaf 27)
  Text    (Leaf 16)
  Text    (Leaf 1)
  Text    (Leaf 21)
  Text    (Leaf 29)
  Text    (Leaf 35)
  Text    (Leaf 10)
  Text    (Leaf 18)
</value><truncationInfo><wasTruncatedMidLine>false</wasTruncatedMidLine><wasTruncatedAtLineBreak>false</wasTruncatedAtLineBreak></truncationInfo><rows>1</rows><columns>1</columns></outputData><lineNumbers type="array"><element>173</element></lineNumbers></element><element><type>matrix</type><outputData><header></header><name>pos</name><varSize>1×4</varSize><rows>1</rows><columns>4</columns><varType>double</varType><value>    0.0518    0.0610    0.4464    0.8910
[truncated: 29,147 more chars]
