# Supplementary material for: The evolution of microtubule associated proteins – a reference proteomic perspective
Source: BMC Genomics. 2022 Apr 6;23:266. doi: 10.1186/s12864-022-08502-y (PMC8985376; doi:10.1186/s12864-022-08502-y)
Supplement: Supplementary file 2 — Additional file 2. Linux bash script used for InterProtScan analysis. Code used to run InterProtScan on University of Iowa Argon HPC. [file 12864_2022_8502_MOESM2_ESM.mlx › metadata/mwcoreProperties.xml]

<?xml version="1.0" encoding="UTF-8" standalone="yes" ?>
<mwcoreProperties xmlns="http://schemas.mathworks.com/package/2012/coreProperties">
  <contentType>application/vnd.mathworks.matlab.code</contentType>
  <contentTypeFriendlyName>MATLAB Code</contentTypeFriendlyName>
  <matlabRelease>R2021b</matlabRelease>
</mwcoreProperties>
