# Supplementary material for: The evolution of microtubule associated proteins – a reference proteomic perspective
Source: BMC Genomics. 2022 Apr 6;23:266. doi: 10.1186/s12864-022-08502-y (PMC8985376; doi:10.1186/s12864-022-08502-y)
Supplement: Supplementary file 2 — Additional file 2. Linux bash script used for InterProtScan analysis. Code used to run InterProtScan on University of Iowa Argon HPC. [file 12864_2022_8502_MOESM2_ESM.mlx › metadata/mwcorePropertiesReleaseInfo.xml]

<?xml version="1.0" encoding="UTF-8"?>
<!-- Version information for MathWorks R2021b Release -->
<MathWorks_version_info>
  <version>9.11.0.1873467</version>
  <release>R2021b</release>
  <description>Update 3</description>
  <date>Feb 03 2022</date>
  <checksum>2440358501</checksum>
</MathWorks_version_info>
