# Supplementary material for: The evolution of microtubule associated proteins – a reference proteomic perspective
Source: BMC Genomics. 2022 Apr 6;23:266. doi: 10.1186/s12864-022-08502-y (PMC8985376; doi:10.1186/s12864-022-08502-y)
Supplement: Supplementary file 3 — Additional file 3. Statistical analysis and graph generation. Code used for statistical analysis and generation of graphs. [file 12864_2022_8502_MOESM3_ESM.mlx › matlab/output.xml]

<?xml version="1.0" encoding="UTF-8"?><embeddedOutputs><metaData><evaluationState>manual</evaluationState><layoutState>code</layoutState><outputStatus>error</outputStatus><splitterState><proportion>0.4</proportion></splitterState></metaData><outputArray type="array"><element><type>figure</type><outputData><figureId>18865786-537f-4e80-bdd7-471e7355a392</figureId><figureUri>data:image/png;base64,iVBORw0KGgoAAAANSUhEUgAAAjAAAAGkCAYAAAAv7h+nAAAgAElEQVR4AezBDZRVBbn4/+/ZSAJyx0TMtLru4zUfG/Oi5mtCZ29elJBCJ23UGmdvkbp6AfMtxJLtRipTlJLJfINzBow0FN/N8GXvEyjq+IJS0IPJbHQpeWdEl3cEDZj5r1m/xfrPZaGiAnGG5/NxOowxxhhjKoyDMcYYY0yFcTDGGGOMqTAOxhhjjDEVxsEYY4wxpsI4GGOMMcZUGAdjjDHGmArjYIwxxhhTYRyMMcYYYyqMgzHGGGNMhXEwxhhjjKkwDsYYY4wxFcbBGGOMMabCOBhjjDHGVBgHs0NZs2YNxhhjjPlwDuZjefXVV7n77rtpampia1u1ahWFQoE1a9ZgjDHGmA/mYD6W8847j5NPPpmTTjqJ9vZ2tqaf/exnfOlLX8IYY4wxH87BbLGWlhbuvfdeOr3++uvce++9bC0zZsxgxIgR7LXXXhhjjDHmwzmYLdbY2MiGDRu4/PLL6XTDDTewNbz00kssX76cESNGYIwxxpiP5mC22MyZM+nduzcTJ07k61//On/6059YuXIlm/P000/z9NNP01VbWxvXX389EydOZMGCBWx00UUXsWHDBiZPnsxLL73ElVdeyYYNGzDGGGPM5jmYLbJo0SKWLVtGbW0tn/nMZ6ivr6fTTTfdxKb++te/8qMf/YhXXnmFrs4++2zef/99hg0bxtSpU7nvvvvoNGHCBL71rW9RKBTYc889GThwILlcDmOMMcZsnoPZIjNnzqTT8uXLOf3007n33nvpVCqVaG9vZ6M5c+Ywbtw4vvSlL9HV888/z7vvvsv555/P4MGDmTx5Mrfccgudvv71r1MoFCgUCvTr14+BAwfiOA7GGGOM2TwH85HWrFnDrFmz2GWXXVi+fDmPPPIITz31FL179+b111/n7rvvZqMDDjiABx54gC9/+ct09corr3DQQQex0SGHHMJLL71Ee3s7Xd1444306dMHY4wxxnwwB/ORbr31Vv75z38SBAHXXHMNLS0tPPbYY5x33nl0+u1vf8tGRx11FL1792ZTa9asYdddd2Ujx3HI5XJs2LABY4wxxnw8DuYjzZgxg07nn38+AwYMYOrUqTz//PP84he/4N///d955JFHWLFiBR/GcRza29vpqqOjA8dxMMYYY8zH42A+0lNPPUVHRwfV1dV02rBhAxutXLmSjo4O9t9/fz7M7rvvzrvvvstGb7/9Nj179qRHjx4YY4wx5uNxMFvshRde4IUXXmDChAkMGDCAWbNmsaWOOuooFixYQGtrK53uuusuhg8fjjHGGGM+Poed2Ntvv83111/PxIkTeeihh/gwra2tLFmyhDPPPJNOAwYMYMCAATz22GNsiX79+hFFEaeeeiqjR49m7ty5XHzxxRhjjDHm43PYidXV1bF+/XqOP/54SqUSxWKRD9K/f3++//3v09WAAQMYPHgwmzNlyhROOeUUuho1ahSPPvooDQ0NPPjgg/Tv3x9jjDHGfHwOO6nW1lZeffVVxo8fj+/7nH322Tz55JNsa47j0Lt3b4wxxhjzyTnspPr160f//v2ZP38+a9as4aGHHqK6uhpjNlq+fDn3338/m3P33XezatUqNvXggw+yatUqulq8eDGzZ8+msbGRxx9/nE099NBDvPrqq2zOokWL+Nvf/kZXy5cv5/7778cYY3ZmDjspx3E488wzueSSS6ivr2fRokXU1NSwOXV1dYgIIoKIICKICCKCiCAiiAgigoggIogIIoKIICKICCKCiCAiiAgigoggIogIIoKIICKICCKCiCAiiAgigoggIogIIoKIICKICCKCiCAiiAgigoggIogIIoKIICKICCKCiCAiiAgigoggIogIIoKIICKICCKCiCAiiAgigoggIogIIoKIICKICCKCiCAiiAgigoggIogIIoKIICKICCKCiCAiiAgigoggIogIIoKIICKICCKCiCAiiAgigoggIogIIoKIICKICCKCiCAiiAgigoggIogIIoKIICKICIcddhgnnXQSrusiIogIIoKIcPLJJ/Mf//EfiAgigoggInz729/miCOOQEQ48MAD+bd/+zeOOOII/vu//5vx48fjeR677bYbBxxwACKCiHDaaadx8MEHIyKICCKCiHDggQcycOBATjjhBEQEEUFEOOywwzjppJNwXRcRQUQQEUQEEUFEEBFEBBFBRBARRAQRQUQQEUQEEUFEEBHq6uowxphK4bCTeuqpp7j11ltJ05S5c+fy85//nPr6ejbn6aefRlVRVVQVVUVVUVVUFVVFVVFVVBVVZezYsagqqoqqoqqoKqqKqqKqqCqqiqqiqqgqqoqqoqqoKqqKqqKqqCqqiqqiqqgqqsrYsWNRVVQVVUVVUVVUFVVFVVFVVBVVRVVRVVQVVUVVUVVUFVVFVVFVVBVVRVVRVcaOHYuqoqqoKqqKqqKqqCqqiqqiqqgqqoqqoqqoKqqKqqKqqCqqiqqiqqgqqoqqoqqMHTsWVUVVUVVUFVVFVVFVVBVVRVVRVVQVVUVVUVVUFVVFVVFVVBVVRVVRVVQVVUVVGTt2LKqKqqKqqCrz58+no6ODiy66iBEjRqCqqCqqiqrSqb29nR/+8IeoKqqKqrLHHnvwm9/8BlVl6NChfPWrX6WlpYV33nmHKVOm8O677zJkyBDy+Tyqiqrypz/9iffee4/nn38eVUVVUVWiKOIrX/kKK1euRFVRVebPn09HRwcXXXQRI0aMQFVRVVQVVUVVUVXGjh2LqqKqqCqqiqqiqqgqqoqqoqqoKqrK008/jTHGVAqHndRzzz3HEUccQVVVFZ0KhQJvvvkma9asYWsYN24c28u4cePYHsaNG8f2Mm7cOLaXcePGsalSqcR3vvMdzjzzTEqlEm1tbWxqwoQJXHrppSxfvpxNvfXWW9x0003cfPPN7LHHHnQaN24cn/nMZ5gxYwZJkvDUU0/R6eijj+bAAw/k9ttvp6vZs2dz1lln0VWpVOI73/kOZ555JqVSiba2NjZn3LhxGGNMd+awkzrkkEN48cUXef/99+m0ZMkSevfuTa9evTBm5syZ1NXVUV1dzSGHHEKpVGJTQ4cO5ayzzqK+vp5NLViwgF122YWvfvWrbGqvvfbi6KOPZtGiRWx01llnceutt7LRqlWrSNOUuro6upo5cyZ1dXVUV1dzyCGHUCqVMMaYnZHDTmrgwIEMGTKE4cOHc+655zJ27Fh+/etf4zgOZueWJAnr16/n+OOPp1NdXR033XQTm3PVVVfx+uuvM3XqVLpau3Ytffr04YPssccerFixgo3q6upYsGABr732Gp1mzZrFySefzF577cVGSZKwfv16jj/+eDrV1dVx0003YYwxOyOHndj555/Po48+yjXXXEO5XOboo4/GmFtuuYX29naGDRvGsGHDmD17NkuWLOHxxx9nU3379mXGjBn89Kc/Zfny5Wz0uc99jjVr1tDe3s7mvPLKKxx99NFstNdeezFy5Ehuv/12Os2ePZvRo0fT1S233EJ7ezvDhg1j2LBhzJ49myVLlvD4449jjDE7G4ednOM49O7dG7PjKJVK5HI54jhme3vrrbeYO3cu1157LZMmTWLSpElMnTqVE088kRtuuIHNGTp0KGeddRb19fVsVCgU2H333bnzzjvZ1IsvvsjSpUsZOHAgXf3gBz9g1qxZPPvss7z77rsMHTqUjd566y3mzp3Ltddey6RJk5g0aRJTp07lxBNP5IYbbsAYY3Y2DsbsYMrlMp3SNGV7mz17NgcddBCnn346gwYNYtCgQQwaNIgf/ehH3H777bS0tLA5V111Ff/4xz9obW2lk+M4TJ06lR/+8Ifcf//9bPTss8/yrW99i4suuoj99tuProYPH86bb77Jz372M8466yy6mj17NgcddBCnn346gwYNYtCgQQwaNIgf/ehH3H777bS0tGCMMTsTB2N2MFEUUSwWKRaLbG8zZ84kCAI2NXToUPbZZx9mzpzJ5vTt25eZM2fSVV1dHTfeeCPnnXceffv2paqqipEjR3Leeedx5ZVXsjlBEHDvvfdy1lln0dXMmTMJgoBNDR06lH322YeZM2dijDE7EwdjdjCu6xIEAa7rsr0tXryYCy64gM1ZuXIlEyZMoFNHRweDBg2iK9/36ejo4KSTTmKjU089lZdffpnW1lb+8Y9/sGrVKi644AI+yBVXXMH69ev5whe+QFeLFy/mggsuYHNWrlzJhAkTMMaYnYmDMWab69WrF3369MEYY8zW4WCMMcYYU2EcjDHGGGMqjEM3cs4559De3s7f//53DjnkEA499FCefvppjDHGGNO9OHQTYRjSo0cPHMfhv/7rv6ivr+d3v/sdY8aMwRhjjDHdi0M3sWzZMq6++mo2bNjAq6++ShAEHHzwwVRVVbFmzRqM2ZmsX78e3/f55z//SVdXXHEFl1xyCcYYU+kcugnHcejo6GDFihXstttu9O/fn07vvPMOPXr0wJidxWuvvcYJJ5xAmqZ0tWjRIqZNm0ZbWxvGGFPpHLqJM844g8GDBzNy5Ejq6upobW1l0KBBHHzwwey6664Ys7O4+uqrufDCC+nfvz8btbW1cdFFFzFp0iSMMaY7cOgmxo4dy5w5c3jggQc4//zz6d+/PxdddBFz5szBmJ3Jr371K0aMGEFX48aN47LLLmPPPffEGGO6A4duZP/99+eAAw5go1GjRmHM1vLQQw/xQVpaWliwYAELFixgwYIFLFiwgAULFrB8+XI+joceeojNWbFiBXfffTcvvvgiXTU1NXH33Xdz9913s2rVKjZn3rx57LbbbgwfPhxjjOkuHLqRlpYWVqxYwYoVK1ixYgUrVqxgxYoVGPNpXXHFFYwePZoPsmDBAk488UROPPFETjzxRE488UR83+dXv/oVW+qKK65g9OjRbOp3v/sdxx13HHfeeSejRo3isssuY6Ompibuuusu7rrrLl5//XU258ILL2TZsmWMHDmSa665hgceeIDrrrsOY4ypZA7dxI033sjAgQOpq6sjDEPCMCQMQ0aPHo0xn9Sbb75JGIZcffXVfJiamhreeecd3nnnHd555x3uuOMO9tlnH6644go+yptvvkkYhlx99dVsav369Zxzzjk8+uijzJ49m6effppp06axfPlyOp177rk0NjbS2NjI1772NTZnyZIl3HPPPdx2222ce+65HH/88fzgBz/AGGMqmUM3USwWueOOO3j88ccpl8uUy2XK5TJJkmB2Xu+99x719fVcd911HHjggRx99NHcf//9dFq6dCljx45l7NixjB07lrFjxzJ27FguueQSNrrsssvYa6+9mDFjBluqra2NMAy5+eab2XPPPel07733EoYh7e3tdJo/fz6jR4+mvb2dyy67jL322osZM2awqYceeog999yT6upqOu21114MHz6c+fPns6X69u1L37596du3L71796Znz5706tULY4ypZA7dRI8ePdhvv/34ODZs2MCtt97KpZdeyqxZs2hvb8d0L+vXr2fWrFk8++yzLF26lF/96lecccYZvPjii2yJhoYGrrrqKnbbbTe21C9/+UsGDBjA8OHD2WjkyJG88MILXHHFFbS0tFBXV8eoUaNwHIeGhgauuuoqdtttNzb15ptvMmDAALrafffdWbJkCR+lpaWFz3zmM3RVV1dHQ0MDxhhT6Ry6iR//+MdMnTqV999/ny113nnn8be//Y0TTjiBZ555hilTpmC6nx49evCb3/yGXXbZhWOPPZbvf//7zJw5k+rqahoaGmhoaKChoYGGhgYaGhq48sor2chxHD6O9957j2nTphHHMV05jsNtt93G1VdfTU1NDaeffjrf/va36eQ4Dh9k/fr1OI5DV47j0N7ejjHG7MwcuolSqcTtt9/Of/7nfyIiiAgiQnV1NZuzbNkysixjypQpFAoFJk2aRI8ePTDdT1VVFX379mWjr33ta7zxxhs8++yz1NTUUFNTQ01NDTU1NdTU1FBfX88nNXfuXPbff3+OPPJINnXggQcSBAFPPfUUURSxJXr16sX69evpqr29nZ49e2KMMTszh26isbGRpqYmmpqaaGpqoqmpiaamJp588kk2Z+nSpRx66KE88cQTTJo0iQULFvCTn/yEDzJ9+nRMZVqzZg1dvfTSS/Tq1Yt9992X2tpaamtrqa2tpba2ltraWk4++WQ+qQcffJCTTz6Zzfnb3/7GrbfeyvHHH88FF1zAlth333159tln6aqlpYXjjjuOrWn69OkYY0wlcahgK1asQEToVFNTw5FHHsmRRx7JkUceyZFHHsmRRx7JMcccw+YsW7aMcrnMfffdx1FHHcVtt93G5MmT+SDjxo3DVKb333+fxsZGOrW0tPC73/2OIAjYZ599qK2tpba2ltraWmpra6mtreWkk05iSz311FO8+uqrbPTYY49x9NFHs6n29nZOO+00Jk6cyOzZs5k/fz7z5s3joxQKBTo9+OCDdPrLX/7CI488wtChQ9maxo0bhzHGVBKHCrb//vvT1NREp3nz5tHU1ERTUxNNTU00NTXR1NTEk08+yebkcjm+8IUv8Itf/IKRI0fy29/+lttuu40NGzZg/vWyLGNruv322znuuOP48pe/zNixYykUCmwNP/3pT5k/fz6d2tvb+Z//+R8OO+wwNnXppZey6667MmHCBPbYYw9uvPFGzj77bN544w0+jOM43HrrrYwePZohQ4YwcOBAGhsb2XvvvTHGmJ2ZQ4WrqqqiU1VVFVVVVVRVVVFVVUVVVRVVVVVUVVWxOV/96lf53Oc+x0b9+vUjl8vxz3/+E/OvFccx+XyeMAzZWh588EEefvhhWltbmTBhAh/XiBEjeO2119jUww8/zOjRo+nkOA4dHR3ss88+bOrKK6/kqaeeYqORI0eyevVq9t57bzYaMWIEr732GpvyfZ9Vq1Zxzz33sHr1ak499VSMMWZn59CNvPHGG1xwwQXU1NSwbt06Zs2axQc56qijWLhwIS0tLXRauHAh+Xye3r17Y/61siyjU5ZlbE19+vRhl112oVL17dsXx3EwxhgDDt3ECy+8wDe+8Q2yLGPFihW8++67TJ8+nXPPPZfN2WeffZgyZQrf/e53Offcc7n88sv5xS9+gfnXKxaLFItFkiTh09pll104++yzMcYY0704dBPnn38+d999N/PmzaPTZz/7WZqamkjTlHXr1rE5I0aM4NFHH+Waa67hkUce4ZBDDsHsGIIgYGvo1asXN998M11lWYbv+/i+j+/7+L6P7/v4vk+pVMIYY8yOz6Gb+N///V8OOOAANrXnnnuybt06PojjOPTu3Ruz83BdlyiKiKIIz/PoFEURURTheR7GGGN2fA7dxL777ss999xDV3/9619ZvXo1ffr0wZiuPM/D8zwKhQKdPM/D8zxc18UYY8yOz6GbuOOOO5g0aRKDBg1i7dq1DB48mJqaGqZNm4YxH8TzPJIkwRhjTGVx6CayLGPp0qXccsstXHLJJVxzzTU0NTXRt29fjDHGGNO9OFS4lpYWWlpaOOecc/j73/9Ov379GDlyJF/84hd56623CMOQdevWYYwxxpjuw6HCXXLJJQwbNoxXX32VU045hWHDhjFs2DCGDRvGqFGj+MY3vkHPnj0xOz7f98nn8+TzefL5PPl8nnw+j+/7GGOMMV05VLgZM2awePFijjnmGP785z+zePFiFi9ezOLFi1m8eDE333wzpjIUi0WSJCFJErIsI0kSkiShWCxijDHGdOXQTTQ2NlJVVYWpXK7r4rouruvSyXVdXNfFdV2MMcaYrhy6kddff51Ro0YxePBgRowYwfz58zHmw6Rpiu/7GGOMqSwO3cTTTz+N7/scdNBBTJs2jeHDh3PhhRcybdo0jDHGGNO9OHQTEyZMYN68efzyl79kwIABjB8/niVLlnDDDTdgjDHGmO7FoZtoa2vjwAMPZFOf//znaWtrw1SWjo4OjDHGmA/i0E3sueeePPjgg3S1cuVKWltb6du3L8YYY4zpPhy6iT/84Q/8+Mc/ZvDgwdTU1DB8+HCOP/54pkyZgjHGGGO6F4duYtmyZagqU6dOpVevXowfP55FixZx8sknY4wxxpjuxaGbOO+881i5ciWHH344c+bMYcSIEfTr1w9jjDHGdD8O3cTIkSMpFousXbuWj+vtt99mypQpGGOMMaYyOHQTzz77LL///e859NBDqa6uprq6murqag4++GA+yqRJk5g3bx5mx5HL5diasiwjTVPSNCVNU9I0JU1TsiwjyzLSNCVNU9I0JU1T0jQlyzKMMcbsmBy6icbGRpqammhqauLJJ5/kySef5Mknn2TRokV8mLvuuovevXtjujff94njmDiOieOYOI6J45jGxkZc1yWOY+I4Jo5j4jgmjmN83ydNU4wxxux4HLqJnj17UlVVRVVVFVVVVVRVVVFVVUVVVRUf5NVXX2XWrFlMmDAB071lWUaSJCRJQpIkJElCkiQkSUKSJCRJQpIkJElCkiQkSYLneWRZhjHGmB2PQ4WbM2cOBx98MIceeiiHH344L7zwAlvq4osvZsqUKfTq1YuPMn36dIzprqZPn44xxlQShwq2du1a4jgmjmOeeuopzj77bM4880y2xPXXX883vvENDj74YLbEuHHjMKa7GjduHMYYU0kcKthbb71F//79OeWUU/jsZz/LueeeS3t7O62trXyUe++9l1tuuYXDDz+cgQMH8u6773L44Yezbt06jDHGGLNjc6hg7733Hrvssgtd7brrrnR0dPBRHnroIZ577jmee+45Fi5cyG677cZzzz1Hz549McYYY8yOzcFsdVmWYUxXWZYRxzFxHGOMMebTc+gGVq1axapVq1i1ahWdXn/9dVatWsWqVatYtWoVH6VPnz4899xzbC1xHJPL5SiVShjTKcsyLr/8ci6//HKyLMMYY8yn41DhWlpaGDJkCEOGDGHIkCGsWbOG008/nSFDhjBkyBCGDh3K9pZlGZ1WrlzJtpZlGVmWsa1kWUaapqRpSpqmpGlKmqakacqnlWUZvu/j+z6+7+P7Pr7v4/s+nXzfx/d9fN/H931838f3fdI0pdJ4nkcQBARBgOu6bAtZlpFlGVmWkWUZWZaRZRlZlmGMMd2NQwXbf//9Wbp0KUuXLmXp0qUsXbqUpUuXsnTpUpYuXcrSpUv561//yvZWLBYpFotEUcS2lGUZ+XyefD5PmqZsC1mW0djYSGNjI77v09jYSGNjI42NjWRZxqcRxzGe51EsFikWixSLRYrFIsVikebmZorFIsVikWKxSLFYpFgsUl9fT2NjI5WoWCxSLBbZVuI4xvd9fN8nn8/j+z6+7+P7PsYY0904mK3OdV2CIGBbc12XTq7rsq14nkexWKRYLOJ5HvX19RSLRYrFIq7r8mntt99+uK6L67q4rovruriui+u6uK6L67q4rovruriui/lgxWKR5uZmmpubcV2XJElobm6mubkZY4zpbhxMRevo6KC5uRnP8zDGGGN2Fg5mq4vjmHw+T5qmbGtZlrE1ZVlGHMeEYUgYhoRhSBiGhGFIlmXEcUwYhoRhSBiGhGFIGIaUSiV2dKVSiVKpRKlUolQqUSqVKJVKlEolSqUSpVKJUqlEqVSiVCqRZRk7ujRNSdOUNE1J05Q0TUnTlE5pmpKmKWmakqYpaZqSpilZlmGMMZXOwWx1pVKJLMsol8tsS1mW4fs+uVyOLMvYGtI0JU1TCoUChUKBQqFAoVCgUCgQRRH19fUUCgUKhQKFQoFCoUChUCAMQz6JOI7J5/Pk83ny+Tz5fJ58Pk8+nyefz5PP58nn8+TzefL5PGEY8kmVy2XK5TLlcplyuUy5XKZcLlMulymXy5TLZcrlMuVymXK5TJZl7MhKpRJhGBLHMXEcE8cxcRwTxzGu69LY2Egcx8RxTBzHxHFMGIaEYYgxxlQ6B7PVRVFEp/r6erYl13XJsoxOWZaxtbiuSxAEBEFAEAQEQUAQBARBQBAEBEFAEAQEQUAQBARBwCcVBAFJkpAkCUmSkCQJSZKQJAlJkpAkCUmSkCQJSZJQLBb5pIrFIsVikWKxSLFYpFgsUiwWKRaLFItFisUixWKRYrFIsVjE8zx2ZCtXriQIApIkIUkSkiQhSRKSJCFJEpIkIUkSkiQhSRKSJCFJErIswxhjKp1DBVuxYgXV1dVUV1dTXV1NdXU11dXVVFdXU11dTXV1NQcffDDbW2NjI53iOGZba25uplgs4nkeW0uapoRhSBiGhGFIGIaEYUgYhoRhSBiGhGFIGIaEYUgYhnxS++23H67r4rouruviui6u6+K6Lq7r4rouruviui6u62KMMcZ0cqhg+++/PwsXLmThwoUsXLiQhQsXsnDhQhYuXMjChQtZuHAhCxYsYHvLsoxOruuyrbmuSxAEbE2u61IoFCgUChQKBQqFAoVCgUKhQKFQoFAoUCgUKBQKFAoFCoUCxhhjzPbkUOH69etHv3796NevH++//z7vvPMOb7/9Nm+//TZvv/02d955J/8qWZZRiVzXJQgCgiAgCAKCICAIAoIgIAgCgiAgCAKCICAIAoIgwBhjjNmeHLqJqVOn4nke3/ve9/jmN79JbW0t3/zmN7n33nvZ3lzXpVOhUGBbyLKMNE1J05Q0TUnTlDRNSdOULMswxhhjujuHbuKOO+7ggQce4OGHH+Zzn/scTU1NzJ49m/79+/OvUi6X2VbiOCaOY+I4Jo5j4jgmjmOyLMMYY4zp7hy6iQ0bNrDffvvRp08f3nnnHTodddRRrFixgnXr1vGvUCgU2BZc1yVJEpIkIUkSkiQhSRKSJMHzPMy/VpqmpGlKmqakaUqapqRpSpqmpGlKmqakaUqapqRpSpqmZFmGMcaYLefQTey+++785S9/oVO/fv1oaWmhU3t7O+vWrWN7iOOYOI7xPI8gCFi5ciVxHFMqlagUruuSpilhGBKGIWEYEhPT6xAAACAASURBVIYhYRgShiFhGBKGIWEYEoYhYRgShiGu62IgTVPiOCaOY+I4Jo5j4jgmjmPiOCaOY+I4Jo5j4jgmjmPiOMb3fbIswxhjzJZx6CauueYaTjvtNFauXMn3v/99PM9j8ODBrF27lj59+rA9ZVlGmqZUIs/ziKKIQqFAoVCgUChQKBQoFAqkaYrruhQKBQqFAoVCgUKhQKFQoFgsYv5/SZKQJAlJkpAkCUmSkCQJSZKQJAlJkpAkCUmSkCQJxhhjPh6HbmLAgAE8//zz7LfffowePZp58+bxwx/+kGeeeYbtJYoioigiiiI6RVFEFEUEQUAlCYKAIAgIgoAgCAiCgCAIcF2XQqFAEAQEQUAQBARBQBAEeJ6H+X+yLCNNU9I0JU1T0jQlTVPSNCVNU9I0JU1T0jQlTVPSNMUYY8zH49BNvPTSS/Tp04eNRITa2lqeeOIJurNSqUQYhlQi13WJ45h8Pk8+nyefz5PP58nn8+TzefL5PPl8nnw+Tz6fJ5/PE4YhhUKBHV0cx8RxTBzHxHFMHMfEcUwcx8RxTBzHxHFMHMfEcUyWZRhjjNlyDhWupaWFlpYWzjnnHP7+97/T0tJCS0sLLS0trFy5kjAMWbduHZvzxhtvcN111zFx4kR+//vf097ejtl+oigiSRKSJCFJEpIkIUkSkiQhSRKSJCFJEpIkIUkSkiShubmZIAj4JOI4Jo5j4jgmjmPiOCaOY+I4Jo5j4jgmjmPiOCaOY9I05ZPyPA/P8/A8D8/z8DwPz/PwPA/P8/A8D8/z8DwPz/Mwxhjz8ThUuEsuuYRhw4bx6quvcsoppzBs2DCGDRvGsGHDGDVqFN/4xjfo2bMnm2pra6OmpoZ/+7d/4/jjj+fxxx9n4sSJmP+rVCoRhiFhGJJlGXEcE4YhYRiSZRmfluu6uK6L67q4rovruriui+u6uK6L67q4rovruriui+u6fBJJkrA5WZZRKpXYnCAICIKAj8PzPKIoYqMsy8iyjCzLSNOUUqlElmVkWUZXSZLgui7GGGO2jEOFmzFjBosXL+aYY47hz3/+M4sXL2bx4sUsXryYxYsXc/PNN7M5Tz75JEcffTRhGOL7Pj//+c+57777MP+X53kUCgUKhQJRFFFfX0+hUKBQKOC6LpXC8zyiKCKKIqIoIooioiiivr4e13WJoogoioiiiCiKiKKIKIr4JIIgIIoioiiivr6eNE1J05Qsy+iUpilpmlIoFIiiiCiK8DwPY4wxW86hm2hsbKStrY1Ro0YxePBgRowYwfz58/kgQ4cO5dprr2Wjl19+mT333BPzf7muSxAEBEFAEAQEQUAQBARBgPlonufR3NxMc3Mzzc3NNDc309zcTHNzM57nYYwx5pNx6CaefvppfN/noIMOYtq0aQwfPpwLL7yQadOm8VFaW1u5+OKLmThxIh9k+vTpbCrLMkqlEqVSiVKpRKlUolQqkaYpWZZRKpUolUqUSiVKpRKlUolSqYTZcXieR5IkVKrLL7+cXC5HLpcjl8uRy+XI5XLkcjlyuRy5XI5cLkculyOXy5HP59mc6dOnY4wxlcShm5gwYQLz5s3jl7/8JQMGDGD8+PEsWbKEG264gQ+TZRnf/e53OeussxgxYgQfZNy4cWzK933K5TLlcplyuUy5XKZcLlMulwmCgHK5TLlcplwuUy6XKZfLxHFMHMcY82kVCgVc18V1XVzXxXVdXNfFdV1c18V1XVzXxXVdXNfFdV1c18V1XTY1btw4jDGmkjh0E21tbRx44IFs6vOf/zxtbW1szjPPPENdXR2XXXYZZ5xxBp9EFEUUi0WKxSLFYpFisUixWKRYLFIsFikWixSLRYrFIsVikSAIMB8tl8thPpzneSRJQpIkJEmC53l8kCRJSJKEJElIkgRjjKl0Dt3EnnvuyYMPPkhXK1eupLW1lb59+7Kp119/nbFjx3Ldddfh+z7GVCLXdXFdF9d1KRaLNDc309zcTHNzM83NzTQ3N9Pc3Izruriui+u6GGNMd+DQTfzhD3/gxz/+MYMHD6ampobhw4dz/PHHM2XKFDansbGRt956i9NOOw0RQUQQET6uMAzxfR/f9/F9H9/38X0f3/fxfR/f9/F9H9/38X2fUqnEx5VlGaVSiTAMCcOQMAwJw5AwDGlsbCRNU8IwJAxDwjAkDEPCMCSOY4wxxpjuyKGbqKqq4i9/+QtTp06lV69ejB8/nkWLFnHyySezORMnTkRVUVVUFVVFVfm46uvriaKIKIqIoogoioiiiCiKiKKIKIqIoogoioiiCM/z+CTiOKZQKFAoFCgUChQKBQqFAvX19URRRKFQoFAoUCgUKBQKFAoFSqUSaZpijDHGdDcOFWzFihXU19ezUc+ePTn88MOZM2cOI0aMoF+/fnQnQRAQBAFBEBAEAUEQEAQBQRAQBAFBEBAEAUEQEAQBrutiPlyapvi+jzHGmMriUOGyLONfJYoiGhsbieOYOI6J45g4jgnDkDAMieOYOI6J45g4jonjmCzLqK+vxxhjjDGfnIP5xIIgIEkSkiQhSRKSJCFJEpIkoVOSJCRJQpIkJElCkiQkSYLruhhjjDHmk3OocP/4xz+oqamhpqaGmpoaampqqKmpoaamhpqaGk499VS6gyzLyOVy5HI5crkcuVyOXC5HLpcjl8uRy+XI5XLkcjlyuRy5XI40TTHGGGO6IwdTEVzXpaOjg46ODjo6Oujo6KCjo4OOjg46Ojro6Oigo6ODjo4OOjo66OjowPM8jDHGmO7IocJ9/vOfZ968ecybN4958+Yxb9485s2bx7x585g3bx5z587FVIYwDPF9H9/36eT7Pr7vE4YhxhhjTFcOxuwg6uvriaKIKIpIkoQoioiiiPr6eowxxpiuHCrcAQccwI7C93183ycMQ7Isw/d9fN8njmPMR/M8D8/z8DwPz/PwPA/P8/A8D2OMMaYrhwq2//77M2PGDHYUURQRRRFRFJEkCVEUEUURhUKBTyvLMrIsI8sysiwjyzKyLCPLMrIsI8sysiwjyzKyLCPLMowxxpjuysFsNZ7n4XkenufheR6e5+F5Hp7n8Wm4rksQBPi+j+/7+L6P7/v4vk8+n8f3fXzfx/d9fN/H931836eT67qY/yvLMnzfx/d94jgmTVN838f3fUqlEsYYY3Z8DqYiFItFmpubaW5uprm5mebmZpqbmykWi3ieR3NzM83NzTQ3N9Pc3ExzczNJkuC6Lub/cl2XKIqIoogoikiShCiKiKIIz/Mwxhiz43MwZifkeR6e5+F5Hp7n4Xkenufhui7GGGN2fA7GGGOMMRXGwRhjjDGmwjgYY4wxxlQYB2OMMcaYCuNgKk6apvi+j+/7xHFMmqb4vo/v+6RpijHGGNPdOezE2trauP7665k4cSILFiygUnieRxRFRFFEsVikWCwSRRFRFOG6LsYYY0x357ATO/vss3n//fcZNmwYU6dO5b777qNSeJ6H53l4nofneXieh+d5uK6LMcYY09057KSef/553n33Xc4//3wGDx7M5MmTueWWW9hapk+fzvYyffp0tofp06ezvUyfPp3tZfr06WwP06dPZ3uZPn06xhjTnTnspF555RUOOuggNjrkkEN46aWXaG9vZ1NHHXUUIoKIICKICCKCiCAiiAgigoggIogIDQ0NiAgigoggIogIIoKIICKICCKCiCAiiAgigoggIogIIoKIICKICCKCiCAiiAgiQkNDAyKCiCAiiAgigoggIogIIoKIICKICCKCiCAiiAgigoggIogIIoKIICKICCJCQ0MDIoKIICKICCKCiCAiiAgigoggIogIIoKIICKICCKCiCAiiAgigoggIogIIoKI0NDQgIggIogIIoKIICKICCKCiCAiiAgigoggIogIIoKIICKICCKCiCAiiAgigoggIjQ0NCAiiAgigoggIogIIoKIICKICCKCiCAiiAgigoggIogIIoKIICKICCKCiCAiNDQ0ICKICCKCiCAiiAgigoggIogIIoKIICKICCKCiCAiiAgigoggIogIIoKIICKICA0NDYgIIoKIICKICCKCiCAiiAgigoggIhx11FEYY0ylcNhJrVmzhl133ZWNHMchl8uxYcMGNjV79mxUFVVFVVFVVBVVRVVRVVQVVUVVUVVUFVVFVVFVVBVVRVVRVVQVVUVVUVVUFVVFVVFVVBVVRVVRVVQVVUVVUVVUFVVFVVFVVBVVRVVRVVQVVUVVUVVUFVVFVVFVVBVVRVVRVVQVVUVVUVVUFVVFVVFVVBVVRVVRVVQVVUVVUVVUFVVFVVFVVBVVRVVRVVQVVUVVUVVUFVVFVVFVVBVVRVVRVVQVVUVVUVVUFVVFVVFVVBVVRVVRVVQVVUVVUVVUFVVFVVFVVBVVRVVRVVQVVUVVUVVUFVVFVVFVVBVVRVVRVVQVVUVVUVVUFVVFVVFVVBVVRVVRVVQVVUVVUVVUFVVFVVFVVBVVRVVRVVQVVUVVUVVUFVVFVVFVVBVVRVVRVVQVVUVVUVVUFVVFVVFVVBVVRVVRVVQVVUVVUVVUFVVFVVFVVJXZs2djjDGVwmEn5TgO7e3tdNXR0YHjOBhjjDFmx+awk9p9991599132ejtt9+mZ8+e9OjRA2OMMcbs2Bx2UkcddRQLFiygtbWVTnfddRfDhw/HGGOMMTs+h51Uv379iKKIU089ldGjRzN37lwuvvhijDHGGLPjc9iJjRo1ikcffZSGhgYefPBB+vfvjzHGGGN2fA47Ocdx6N27N8YYY4ypHA7GGGOMMRXGwXQL06ZNY8yYMZhPbu3atRhjjKkMDqZbOP/883nvvfcYM2YM5uN75plnOPTQQ1m9ejXGGGN2fA5mm5ozZw7HHHMM48ePZ1ubNm0aL7/8MmPGjGF7WLVqFS+88AJb29q1a9mosbGR4447josvvpht6YgjjmDy5Mkce+yxrF69mm1tzpw5HHPMMYwfP55trVwuM3LkSM455xzWrFmDMcZ0Bw5mm2lsbOSPf/wj99xzD62trdTV1bGt3HjjjXz3u9/l0ksvZfny5YwZM4ZtqaGhgdNOO41Jkyaxbt06tpZly5Zx6KGHsnr1al544QXmzZvH3LlzWb16NWeccQbbUm1tLZMnT+bYY49l9erVbCuNjY388Y9/5J577qG1tZW6ujq2lVmzZjFz5kxuvvlmjjjiCA477DDeeOMNjDGm0jmYbebaa69l9uzZ7L333qxcuZK2tjbq6urYFn7961/z2GOPMXToUMrlMrvuuitjxoxha2lra2Oj1tZW7rzzTsrlMvfccw+PPvooI0aM4JlnnuHT+spXvsJVV13Fsccey8SJE5k9ezb77rsvM2bMoF+/fpxxxhlsS7W1tUyePJljjz2W1atXsy1ce+21zJ49m7333puVK1fS1tZGXV0dW8PatWvp6pprrqFYLLLPPvuQpik/+clPeP3111m7di3GGFPJHMxWMW3aNMaMGcNGa9euZd26dXS6/PLLqa2t5a677uLZZ59l0KBBbC3vvPMOGzZsYMOGDXTV0NDAE088wZgxY/i0li1bxte+9jXa29vptHbtWnK5HEuWLOHrX/86kydPpra2lu9973tsDaNGjeKqq67i5ZdfZuXKlWzU0NBAv379OOOMM9ia5syZwzHHHMP48ePpVFtby+TJkzn22GNZvXo1W9PatWtZt24dnS6//HJqa2u56667ePbZZxk0aBCfxjPPPMOhhx7K6tWr2Wj9+vVs2LCBuro6hg0bxplnnslPfvITXnnlFYwxppI5mK3i/PPP57333mPMmDF06t27N48++iitra08/PDDjB8/nk5f/OIXuemmm9gaGhsbOfLII+nRowcDBw7k4osvpqu9996b2tpaPilVpdNXvvIVli1bxpNPPsmqVav40pe+xCGHHMLYsWP56U9/yhNPPEF9fT1VVVVs2LCBT2PVqlW88MILjBo1iquuuopTTjmF1atXs1FDQwNnnXUWW0tjYyN//OMfueeee2htbaWuro5OtbW1TJ48mWOPPZa1a9eytfTu3ZtHH32U1tZWHn74YcaPH0+nL37xi9x00018Um1tbRxxxBFMnjyZY489ltWrV9NpyJAhnHDCCQwbNowzzzyTTu+99x5VVVUYY/6/9uAHOOr6wPv4u9+cyDJp2tnzjkvQGcY5upNEp1pwzWKUSENBBvpTTvx5xJiJ3g6IkVQnWcc/R+leQi8/r3KBQItUdF3wdNBkdnOD4QBjChIHojZyk4iYuwZP0jZxaZ3I2uLSZ/a5yRzXp+09hNDzC5/XS2xmkAmzbt06BgYGCIfDZOXn53PixAkmTZpEJpOhpaWFiooKCgsLGY/R0VHG9PT00Nrayv79+8l6+umnOXjwII7jcPToUerr6yktLaW8vJzxeuCBB0gkEhw+fBhjDMPDw5SVlTE0NERzczNdXV0UFRVx8uRJGhsbmT9/Pjk5OYxXS0sLd955J6tXr+bUqVM4joPneYRCIVKpFGPKy8uZKE8++STxeJypU6cyODjI6OgolZWVZLmuS2trKz6fj3PV1dXFokWLePrpp8nPz+fEiRNMmjSJTCZDS0sLFRUVFBYWMh79/f3MnDmT06dP47ou0WiUUChEKpVi/fr1TJ48mWeffZbe3l5WrlzJzJkzyc/PR0TEZgaZEJs3b+aOO+7g0Ucf5b333iMcDpM1Y8YMcnNzKSoqYmRkhKqqKsajv7+fmTNncvr0abIGBgZ49913GRwcZExXVxf33HMPkUiEW265hWg0yniNjo7ywgsvEIlEWL58OVmO4+B5HmVlZQwNDZFVX1/PTTfdxKWXXkpDQwNnY3R0lDEjIyO8/PLLdHV1kUgk2Lt3LwsXLmTatGl4nkcoFCKdTjOR0uk0p06dImvNmjW4rktbWxtvvvkmN954I1nFxcWcq23btrF161bWrVvHl7/8ZbJmzJhBbm4uRUVFjIyMUFVVxXgVFhbS39/PG2+8wdDQEK7rEo1GCYVCpFIpdu7cSSQSoaGhgXA4zBNPPIGIiO0MMiGam5t59dVXKS8vp6uri0svvZRwOExWe3s7fX19rFmzhvEqLCykv7+fN954g6GhIVzXJRqNUlFRQSqVYozjOLS1tTF37lzGq7+/n5kzZ/LZZ59xxRVX8NFHH5FIJMhyHAfP8ygrK2NoaIgdO3bQ09NDXV0dZ6O/v5+ZM2dy+vRpstLpNF/4whc4fPgws2fPJhqN4rouFRUVOI5DMpnE5/MxEYaGhhgeHsbn87F3715GRkbYvXs3q1atIuvyyy/nqaeeYqI0NTURi8WYMWMGf/VXf0XW5s2baW9vp6+vjzVr1jBeR44cIcsYw/DwMGVlZQwNDeG6LtFolFAoRCqVYsGCBezYsYNrr70WEZELgUHOWSaTIZPJcKaWlhYOHDhAOBwmKycnh3NljGF4eJiysjKGhoZwXZdoNEooFCKVSjFRCgsL6e/v5/333ycej9Pd3U0kEiGRSJDlOA6e51FWVsbo6Chnq6amhunTp9Pf388bb7zB0NAQV1xxBVdffTU1NTU8/vjjHDhwgKqqKvLy8shkMgQCASbCpk2bWLx4MaWlpTQ3N5Ofn8+JEyeYNGkSmUyGlpYWKioqKCwsZKL8+te/JpPJcKYf/vCHfPzxx+Tk5HAuHnjgARKJBIcPH8ZxHDzPo6ysjKGhIVzXJRqNEgqFSKfTiIhcSAxyznJycigtLaW+vp4zTZ06Fdd1ORcNDQ0EAgGuvvpqOjs7cRwHz/MoKytjaGgI13WJRqOEQiHS6TTnYt26dYTDYbKMMQwPD1NWVsavfvUruru7iUQivPjii9x22204jkMymSQ3N5ezUVNTwy9/+Ut8Ph/GGIaHhykrK2NoaIjm5ma6urooKiri5MmTNDY2Mn/+fHJycpgo27dvp6enhyNHjrBt2zaam5uZMWMGubm5FBUVMTIyQlVVFediaGiI3t5exixYsICamhrONGnSJP7kT/6Ec/XCCy8QiURYvnw5WY7j4HkeZWVlDA0N4boura2t+Hw+REQuJAYZt/3797NgwQIWL17M3//933Pw4EEcx+Ho0aPU19dTWlpKeXk541VXV8fhw4f58Y9/zObNm3nwwQfJchwHz/MoKytjaGgI13VpbW3F5/NxLh588EE+/fRTwuEwWY7j4HkeZWVl/OpXv+Ltt99m06ZNlJSUkBUIBDgbNTU1pFIp4vE4YxzHwfM8ysrKGBoaIqu+vp6bbrqJSy+9lIaGBiZCIpFg4cKFfOlLX2LMoUOH2LZtG83NzbS3t9PX18eaNWs4Fy0tLdx5552sXr2aU6dOkdXc3MxPf/pTbr75Zo4ePUp9fT2hUIgpU6Zwrk6fPs0VV1zBRx99RCKRIMtxHDzPo6ysjNHRUYqLixERudAYZFxisRibN29m69atLFmyhNLSUhobG7nnnnuIRCLccsstRKNRxquuro6f/exnvPjii/h8PmbPns0Xv/hFHnroIZqbm3EcB8/zKCsrY3R0lOLiYibCunXrGBgYIBwOk+U4Dp7nUVZWxi9/+Uu6urp4+OGHOVs1NTWkUimef/55xmzatIn+/n4cx8HzPMrKyhgaGmLHjh309PRQV1fHRNi3bx/btm2jqqqKgYEBOjo6GHPo0CG2bdvGwYMHycnJ4VyMjIzw8ssv09XVRSKRYO/evSxcuJCenh7a2tr41re+xcMPP8yiRYv4h3/4B85Fe3s75eXlPPLII7z00kt0d3cTiURIJBJkOY5DMpkkNzcXEZELkUHGpampiVgsRkFBAdXV1Wzfvp17772XxYsX09bWxty5cxmv48eP097eTkVFBWMaGxv55JNPWLJkCe3t7SxatAjHcUgmk+Tm5jIRNm/ezB133MGjjz7Ke++9RzgcJstxHDzPo6ysjNHRUc5WOp1m9+7dzJ49mzHf//732bp1K4WFhWQ5joPneZSVlTE6OspE6enpYf369cRiMVzXZdeuXdTW1tLR0cGYQ4cOEQwGOVfpdJovfOELHD58mNmzZxONRnFdl4qKCrIcx6G1tZU5c+ZwLvbs2cPu3buJx+PMnj2b66+/nuHhYbq7u4lEIrz44ovcdtttBAIBREQuVAYZl0wmw5lmzZrFtGnTOHbsGOeqoKCAeDxObW0tHR0dNDU10dnZyVtvvUVpaSl79uzh6NGj/OIXvyAQCDBRmpubefXVVykvL6erq4tLL72UcDhMluM4JJNJcnNzOVs+n4/u7m42bNhAS0sLW7Zs4Qc/+AE9PT2cyXEckskkubm5TJQPP/yQd955h4GBAbKmT5/Orl27qK2tpaOjg4kyODjIFVdcwdVXX01NTQ2PP/44Bw4coKqqiry8PDKZDBPhwIEDbNy4kbVr15Kfn091dTUbN27EdV38fj9vv/02mzZtoqSkBBGRC5lBxqWkpITVq1fz2/Ly8pgIwWCQeDxObW0tL730Env27GHM6OgoWXl5eUyUTCZDJpPhTC0tLRw4cIBwOExWIBBgvPx+P93d3WzYsIF//Md/pLe3l98lEAgwEYaGhhgeHsZxHDzP4/bbbyeVSpE1ffp0du3axfvvv89EefzxxwmHwzQ3N9PV1UVRUREnT56ksbGR+fPnk5OTw0QYHh6mr6+PDz/8kDHl5eX4/X6OHz/OlClT6Orq4uGHH0ZE5EJmkP8v7e3tlJeXEw6H+cUvfkEsFmPfvn0sXLiQo0ePUlNTQ0lJCX6/n4kSDAaJx+N8/PHHdHR0MOaGG26gsbERYwxnK51OM6a9vZ25c+dSWVnJJ598QmlpKfX19Zxp6tSpuK7LRPD7/XR3d/PZZ5/R0tLC+bJp0yYWL15MaWkpzc3NOI6D53mEQiFSqRRZ06dPp6amhrOVTqf5XeLxOJ9++inhcJis+vp6brrpJi699FIaGhqYKI7j4Hket912G2f6zW9+w+TJkxERuVgY5H+0Z88edu/eTTweZ/bs2Vx//fUcOXKErq4uli5dSiQSYenSpaxdu5aJFgwGicfj1NbW0tHRwde+9jVqamq4/fbbOVs9PT1cc801pFIpOjs7eemll9i+fTvXX3891113Hd/61rc4ePAgjuNw9OhR6uvrKS0tpby8nIni9/vp7u5mw4YNtLS0cD5s376dnp4ejhw5wrZt22hubsZxHDzPIxQKkU6nGY+enh6uueYaUqkUWZ2dnaRSKcbE43E++eQTwuEwO3bsoKenh7q6Os5VV1cXixYt4r777uPkyZM4jsN3v/tdAoEAd911F4sWLSIYDOL3+xERuVgY5A86cOAAGzduZO3ateTn51NdXc3GjRtxXZes6upq2tramDNnDudLMBgkHo9TW1vLfffdRzgcZjxmzZpFNBolFArR1NTExo0byc/Pp6amhu9///ssW7aMrq4u7rnnHiKRCLfccgvRaJSJ5vf76e7uZsOGDbz11ltMlEQiwcKFC/nSl77EmEOHDrFt2zaam5txHIdkMonP5+NspdNpZs2aRTQaJRQKkUql+PnPf04oFCKVSjHm+eef5/XXXyccDjMRnnvuObZu3cqWLVuYNWsW1157LT/72c9wHAfP8zh06BDr1q2jqakJEZGLiUH+oOHhYfr6+vjwww8ZU15ejt/v5/jx4/yxBINBOjs7CYfDnAvXdYlGo/z7v/87P/3pTxkzd+5c/uzP/oyhoSEcx6GtrY25c+dyvvj9fn784x/zta99jYmwb98+tm3bRlVVFQMDA3R0dDDm0KFDbNu2jYMHDxIIBDhbPT09XHPNNaRSKVzXJRqNEgqFmDdvHtFolFAoRCqVYsxf/MVfcNdddzERvve97/HMM8+Qn5/Pa6+9xmOPPcbx48dJp9M4joPneSxatIhUKoWIyMXEIP+P/fv3s2DBAhYvXszs2bPxPI/bbruNM/3mN79h8uTJ/DEVFBQwEVzXJRqN8s1vfpPTp09zJp/Pxx+Lz+djrVysCgAAFH9JREFUIvT09LB+/XpisRiu67Jr1y5qa2vp6OhgzKFDhwgGg4zHrFmziEajhEIhUqkUrusSjUYJhULMmzePaDRKKBSiq6uLhx56CMdxmDNnDmfr5ZdfxnEc9uzZw5jPPvuMTCZDZWUl8+bN4+677+axxx7j2LFjZDmOg+d53HXXXYiIXEwM8t/EYjE2b97M1q1bWbJkCaWlpfzpn/4p3/3udwkEAtx1110sWrSIYDCI3+/HFs8//zwlJSWsWrWKLNd1+fa3v01hYSH19fU4jsN1113Hl7/8ZWzz4Ycf8s477zAwMEDW9OnT2bVrF7W1tXR0dDARXNclGo0SCoVIpVK4rks0GiUUCjFv3jx+8IMf8Hd/93f85V/+JbW1tZythx56iI0bN/KVr3yF+++/n1gsRtbXv/515s+fz7x587j77rvJ+vTTT8nLy2OM4zjs3LkTEZGLiUH+m6amJmKxGAUFBVRXV7N9+3buvfdeFi9ejOd5HDp0iHXr1tHU1IQtYrEYr7zyColEgpGRESorK8lyXZdoNEoymeTpp5+mqakJWzz//POUlJSwatUqHMfB8zxuv/12UqkUWdOnT2fXrl28//77TBTXdYlGo4RCIVKpFK7rEo1GCYVClJSUsGfPHlauXMnZqq2t5de//jWvvvoqTzzxBD/84Q+JxWJkrV+/nsmTJ/Pss8/S29vLypUrmTlzJvn5+YiIXMwM8n99/PHHZGUyGc40a9Yspk2bxrFjx3AcB8/zWLRoEalUCls8+eSTxONxpk6dyuDgIKOjo1RWVpLlui6tra1cdtll2CIWi/HKK6+QSCQYGRmhsrISx3HwPI9QKEQqlSJr+vTp1NTUcC7279/PggULWLx4McPDw7iuSzQaJRQKkUqlcF2X1tZWfD4f41FXV0dWS0sLY3p7eykpKWHMzp07iUQiNDQ0EA6HeeKJJxARudgZhFgsxnXXXUdWSUkJq1ev5rfl5eWR5TgOnudx1113YYN0Os2pU6fIWrNmDa7r0tbWxptvvsmNN95IVnFxMZ9n/f39nOnJJ58kHo8zdepUBgcHGR0dpbKyEsdx8DyPUChEOp3mXMViMTZv3szWrVtZsmQJpaWl7N+/H9d1iUajhEIh0uk0xcXFjMfIyAjt7e3MnDmTMfv27WPDhg289dZbzJ07l9raWt5//31KS0vZsWMH1157LSIiAoaLXE9PD62trezfv5+sWCzGvn37WLhwIUePHqWmpoaSkhL8fj9jHMdh586d2MDn87F3715GRkbYvXs3q1atIuvyyy/nqaee4vOurq6OW2+9lUQiQVY6nebUqVNkrVmzBtd1aWtr48033+TGG2/EcRySySQ+n4+z1d/fz5mampqIxWIUFBRQXV3N9u3buffeezl9+jSu69La2orP52O8LrvsMpLJJI2NjTz33HMcOHCAv/mbv2H79u1s3bqVb3/72/zbv/0bf/3Xf8327dsREZH/YrjIDQwM8O677zI4OMiYrq4uli5dSiQSYenSpaxduxYbpNNpxsRiMW644Qbq6+vJz8/nxIkTTJo0iUwmQ0tLCxUVFRQWFvJ5t3LlSvLy8ohEIiQSCXw+H3v37mVkZITdu3ezatUqsi6//HKeeuopsgKBAGerrq6OW2+9lUQiwZhMJsOZZs2axbRp0zh27BhZxcXFnKtAIEAymaSxsZHq6mq6u7uZNWsWBQUFzJkzh/b2dg4dOsTy5csREZH/YrjIua5LNBqloqKCVCrFmOrqatra2pgzZw426O/v55prriGVStHb20trays7duwglUqxbNkyZsyYQW5uLkVFRYyMjFBVVYUNrrzySqZMmcIzzzxDJBIhkUiQn5/PiRMnmDRpEplMhpaWFioqKigsLGS8Vq5cSV5eHpFIhEQiQVZJSQmrV6/mt+Xl5TGRAoEAyWSSrH/+539GRET+Z4aLSDqdZkwsFuOGG26gvr4e13WJRqOEQiFSqRQ2KiwsxPM8QqEQjzzyCPF4nIKCAp5++mn8fj/Lli2jvb2dvr4+1qxZg002bdrEli1bSCaTRCIREokEM2bMIDc3l6KiIkZGRqiqquJcXHnllUyZMoVnnnmGSCRCIpEgFouxb98+Fi5cyNGjR6mpqaGkpAS/389ECwQCJJNJGhsbee655xARkT/McJHo7+/nmmuuIZVK0dvbS2trKzt27CCVSrFs2TJc1yUajRIKhUin09jo5ptvxvM8BgYGGBwcZExLSwt+v59ly5aRk5PD51ldXR0NDQ1kMhnGFBcX895775Gfn08ymSQSiZBIJGhvb6evr481a9YwETZt2sSWLVtIJpNEIhESiQRdXV0sXbqUSCTC0qVLWbt2LedLIBAgmUzS2NhIb28vIiLy+xkucEeOHCGrsLAQz/MIhUI88sgjxONxCgoKePrpp/H7/SxbtgzXdWltbcXn82GbWCzGddddh+M4eJ7H7bffTiqVYkxLSwv33HMPn2fHjx+nvb2d1157jaKiIhoaGjh16hRZGzZs4NFHHyUQCJBMJolEIhw5coScnBzGo66ujoaGBjKZDGOKi4t57733yM/PJ5lMEolESCQSVFdX09bWxpw5czjfAoEAr7/+Ol/96lcREZHfz3CBe+CBB0gkEhw+fBjHcfA8j4GBAQYHBxnT0tKC3+9n2bJlFBcXY5uenh5aW1vZv38/WY7j4HkeoVCIVCrFmPLycj7PCgoKiMfjfPDBB2zcuJFLLrmEq666img0ytVXX81bb73FyZMnCQQCvP766wQCAcbj+PHjtLe389prr1FUVERDQwOnTp0ia8OGDTz66KMEAgGSySSRSIQjR47wx3TZZZchIiJ/mOEC98ILLxCJRFi+fDlZjuPgeR633347qVSKMS0tLdxzzz3YaGBggHfffZfBwUHGOI6D53mEQiHS6TS2CAaDxONx7r//foLBIH19fUyZMoWrrrqKqVOn8p3vfIesyy67jPEqKCggHo/zwQcfsHHjRi655BKuuuoqotEoV199NW+99RYnT54kEAjw+uuvEwgEEBGRzxfDBc7v93PFFVfw0UcfkUgkyHIcB8/zCIVCpFIpxpSXl2OL/fv3s2DBAhYvXszcuXOJRqNUVFSQSqUY4zgOyWQSn8+HTYLBIPF4nBUrVvCjH/2Iuro6+vv7ufnmm7nyyiuZCMFgkHg8zv33308wGKSvr48pU6Zw1VVXMXXqVL7zne+QddlllyEiIp8/hgtYLBYjEAiwZ88euru7iUQiJBIJshzHwfM8QqEQ6XQam8RiMTZv3szWrVtZsmQJpaWlTJs2jWg0SigUIpVKMSYQCGCjYDBIPB5nxYoVdHZ2Yoxh1apVLF++nIkSDAaJx+OsWLGCH/3oR9TV1dHf38/NN9/MlVdeiYiIfH4ZLlA9PT20trayf/9+svx+P93d3UQiEV588UVuu+02HMchmUzi8/mwSVNTE7FYjIKCAqqrq9m+fTv33nsvS5cuJRqNEgqFSKfT2C4YDBKPx1mxYgU/+clPOB+CwSDxeJwVK1bQ2dmJMYZVq1axfPlyRETk88twgRoYGODdd99lcHCQMX6/n7fffptNmzZRUlJCViAQwDaZTIYzzZo1i2nTpnHs2DFc16W1tRWfz8eFIBgM0tnZyfTp0zlfgsEg8XicFStW8JOf/AQREfn8M1wg0uk0Z3Jdl2g0SkVFBalUijFTpkyhq6uLhx9+GFuVlJSwevVqflteXh5ZxcXFXEgKCgo434LBIJ2dnUyfPh0REfn8M1wA6urqKCkpYcmSJRw/fpwxrusSjUYJhUKkUilstW3bNkpKSqivrycrFouxb98+Fi5cyNGjR6mpqaGkpAS/34+MX0FBASIiYgfDBcBxHIqLi6muruab3/wmN9xwA+3t7WS5rks0GiUUCpFOp7HNwYMH2bFjB62trXzwwQdUVlaS1dXVxdKlS4lEIixdupS1a9ciIiJysTBcAG688Ub6+vooKSmhp6eH5uZm6urqCAQCPPLII8yfP5/W1lZ8Ph826enp4YknniAWi1FQUMALL7zA5MmTqaysJKu6upq2tjbmzJmDiIjIxcRwgXjggQd46KGHyHrjjTcoLi6ms7OTI0eOcP311/P+++9jmw8//JB33nmHoaEhxmzZsoXJkydTWVmJiIjIxcpwgbj33ns5ePAgjY2NvPrqq7S2tlJQUEBraytvvvkmjuNgG8dx8DyPW2+9lVQqxZgtW7bgui4iIiIXK8MF5NZbb6Wjo4PW1lbOlJubi026urpYtGgR9913H/PmzcPzPEKhEKlUijGLFi1CRETkYmW4gPzt3/4tP//5zzl16hS2eu6559i6dStbtmxh1qxZXHvttZSUlOB5HqFQiHQ6jYiIyMXOcAHJzc2lqKiI5uZmbPW9732PZ555hvz8fF577TUee+wxjh8/zje+8Q2SySQ+nw8REZGLneECs2nTJr74xS9iq88++4xMJkNlZSXz5s3j7rvv5rHHHuPYsWMEAgFEREQEDBeY/Px8li9fji2ef/55SkpKWLVqFVlf//rXmT9/PvPmzePuu+8m69NPPyUvLw8RERH5Twb5XxOLxXjllVdIJBKMjIxQWVnJ+vXrmTx5Ms8++yy9vb2sXLmSmTNnkp+fj4iIiPwng/yvefLJJ4nH40ydOpXBwUFGR0eprKxk586dRCIRGhoaCIfDPPHEE4iIiMh/McgfRW9vL3feeScdHR1kpdNpTp06RdaaNWtwXZe2tjbefPNNbrzxRhYsWMCOHTu49tprERERkf/OIOfd4sWLqa+v5ytf+Qrr168ny+fzsXfvXkZGRti9ezerVq0i6/LLL+epp55CREREfj+DnFe1tbWUl5fzL//yL0SjUXbu3MmY/Px8Tpw4waRJk8hkMrS0tFBRUUFhYSEiIiLy+xnkvDl9+jQdHR3U1tbyu7S0tDBjxgxyc3MpKipiZGSEqqoqRERE5A8zyHlz8uRJJk2axO/zT//0Txw9epT29nb6+vpYs2YNIiIi8j8zyHmTm5tLTk4Ovb29/C5//ud/zujoKFk5OTmIiIjI/x+DnFcPPvggd9xxB5lMht/2H//xHxQUFCAiIiJnxyDnVVVVFbfeeitFRUV0dnaSNTo6SjgcZt68eUydOhURERE5OwY575qamtiwYQORSIRAIEAwGOSrX/0qa9euRURERM6eQf4ovvGNb3Do0CH+9V//lb6+PmpqahAREZHxMcgf1SWXXIKIiIicG4OIiIiIZQwiIiIiljGIiIiIWMYgIiIiYhmDiIiIiGUMIiIiIpYxiIiIiFjGICIiImIZg4iIiIhlDCIiIiKWMYiIiIhYxiAiIiJiGYOIiIiIZQwiIiIiljGIiIiIWMYgIiIiYhmDiIiIiGUMIiIiIpYxiIiIiFjGICIiImIZg4iIiIhlDCIiIiKWMYiIiIhYxiAiIiJiGYOIiIiIZQwiIiIiljGIiIiIWMYgIiIiYhmDiIiIiGUMIiIiIpYxiIiIiFjGICIiImIZg4iIiIhlDCIiIiKWMYiIiIhYxiAiIiJiGYOIiIiIZQwiIiIiljGIiIiIWMYgIiIiYhmDiIiIiGUMIiIiIpYxiIiIiFjGICIiImIZg4iIiIhlDCIiIiKWMYiIiIhYxiAiIiJiGYOIiIiIZQwiIiIiljGIiIiIWMYgIiIiYhmDiIiIiGUMIiIiIpYxiIiIiFjGICIiImIZg4iIiIhlDCIiIiKWMYiIiIhYxiAiIiJiGYOIiIiIZQwiIiIiljGIiIiIWMYgIiIiYhmDiIiIiGUMIiIiIpYxiIiIiFjGICIiImIZg4iIiIhlDCIiIiKWMYiIiIhYxiAiIiJiGYOIiIiIZQwiIiIiljGIiIiIWMYgIiIiYhmDiIiIiGUMIiIiIpYxiIiIiFjGICIiImIZg4iIiIhlDCIiIiKWMYiIiIhYxiAiIiJiGYOIiIiIZQwiIiIiljGIiIiIWMYgIiIiYhmDiIiIiGUMIiIiIpYxiIiIiFjGICIiImIZg4iIiIhlDCIiIiKWMYiIiIhYxiAiIiJiGYOIiIiIZQwiIiIiljGIiIiIWMYgIiIiYhmDiIiIiGUMIiIiIpYxiIiIiFjGICIiImIZg4iIiIhlDCIiIiKWMYiIiIhYxiAiIiJiGYOIiIiIZQwiIiIiljGIiIiIWMYgIiIiYhmDiIiIiGUMIiIiIpYxiIiIiFjGICIiImIZg4iIiIhlDCIiIiKWMYiIiIhYxiAiIiJiGYOIiIiIZQwiIiIiljGIiIiIWMYgIiIiYhmDiIiIiGUMIiIiIpYxiIiIiFjGICIiImIZg4iIiIhlDCIiIiKWMYiIiIhYxiAiIiJiGYOIiIiIZQwiIiIiljGIiIiIWMYgIiIiYhmDiIiIiGUMIiIiIpYxiIiIiFjGICIiImIZg4iIiIhlDCIiIiKWMYiIiIhYxiAiIiJiGYOIiIiIZQwiIiIiljGIiIiIWMYgIiIiYhmDiIiIiGUMIiIiIpYxiIiIiFjGICIiImIZg4iIiIhlDCIiIiKWMYiIiIhYxiAiIiJiGYOIiIiIZQwiIiIiljGIiIiIWMYgIiIiYhmDiIiIiGUMIiIiIpYxiIiIiFjGICIiImIZg4iIiIhlDCIiIiKWMYiIiIhYxiAiIiJiGYOIiIiIZQwiIiIiljGIiIiIWMYgIiIiYhmDiIiIiGUMIiIiIpYxiIiIiFjGICIiImIZg4iIiIhlDCIiIiKWMYiIiIhYxiAiIiJiGYOIiIiIZQwiIiIiljGIiIiIWMYgIiIiYhmDiIiIiGUMIiIiIpYxiIiIiFjGICIiImIZg4iIiIhlDCIiIiKWMYiIiIhYxiAiIiJiGYOIiIiIZQwiIiIiljGIiIiIWMYgIiIiYhmDiIiIiGUMIiIiIpYxiIiIiFjGICIiImIZg4iIiIhlDCIiIiKWMYiIiIhYxiAiIiJiGYOIiIiIZQwiIiIiljGIiIiIWMYgIiIiYhmDiIiIiGUMIiIiIpYxiIiIiFjGICIiImKZ/wPI+kfwJOR8CgAAAABJRU5ErkJggg==</figureUri><figureSize type="array"><element>560</element><element>420</element></figureSize><regionNumbers type="array"><element>18</element><element>24</element><element>25</element><element>26</element><element>27</element><element>28</element><element>29</element><element>30</element><element>31</element></regionNumbers><originalRegionNumber>18</originalRegionNumber></outputData><lineNumbers type="array"><element>46</element><element>56</element><element>57</element><element>58</element><element>59</element><element>60</element><element>61</element><element>62</element><element>63</element></lineNumbers></element><element><type>figure</type><outputData><figureId>b016101c-c5af-4099-9a00-1eb6e393bb78</figureId><figureUri>data:image/png;base64,iVBORw0KGgoAAAANSUhEUgAAAjAAAAGkCAYAAAAv7h+nAAAgAElEQVR4AezBD1TUdb74/+d81BRlqfxTa91ug7d8uZir/TF1lZhRMa9SCumyekMYsXZzwX9Z9k9w0r1batld2bZMmUGUzdUUTTkuWQyRi0oWaqEvKxx1lVpQuy6iFs58D+d3OJcfR8taM8D342EFDcMwDMMwmhkLwzAMwzCMZsbCMAzDMAyjmbEwDMMwDMNoZiwMwzAMwzCaGQvDMAzDMIxmxsIwDMMwDKOZsTAMwzAMw2hmLAzDMAzDMJoZC8MwDMMwjGbGwjAMwzAMo5mxMAzDMAzDaGYsDMMwDMMwmhkLwzAMwzCMZsbCaFJqamowDMMwDOObWRjfyeHDh8nNzaWkpIRLraKigqioKGpqajAM44eXm5tLbm4uubm55ObmkpeXx759+zAMo+mzML6TqVOnEhsby+jRowkEAlxKv/vd77jpppswDOPyiI2NJTY2ltjYWGJjYxk5ciQ/+9nPeOihhzAMo2mzMC5aZWUlGzZsoM7Ro0fZsGEDl8qyZcsYMWIEXbp0wTCMy+f2229n06ZNbNq0ifXr19OrVy+WLl1KSUkJhmE0XRbGRcvKyuLcuXPMmTOHOq+88gqXwieffML+/fsZMWIEhmFcXp06dWLEiBGMGDGC+++/n379+lEnEAhgGEbTZWFctMzMTEJCQnjyySf5xS9+wV//+lcOHjzI+ezYsYMdO3bQUHV1NS+//DJPPvkkRUVF1Js5cybnzp3j2Wef5ZNPPuG5557j3LlzGIbxwysrKyMxMZHExET+67/+C4/Hw9ixY+nXrx+GYTRdFsZFKS4uZu/evcTHx3PVVVeRmJhInSVLltDYxx9/zLRp0zh06BANTZo0ibNnzxIdHc3ChQt58803qTNr1izuu+8+oqKi6NSpE4MGDcJms2EYxg+vsrKSdevW8cYbb7B69WrOnTvHmTNnOHbsGIZhNF0WxkXJzMykzv79+xk3bhwbNmygjtfrJRAIUC8nJ4fU1FRuuukmGvrwww85deoU06dPZ/DgwTz77LMsXbqUOr/4xS+IiooiKiqKjh07MmjQICzLwjCMH15UVBQnT56kurqar776igULFvDmm2+Snp6OYRhNl4XxrWpqali+fDmtW7dm//79bNmyhe3btxMSEsLRo0fJzc2l3i233MKmTZu49dZbaejQoUP06NGDer169eKTTz4hEAjQ0Kuvvkr79u0xDOPH8fOf/5w6n3/+OYZhNF0WxrdasWIFX331FUlJSbzwwgtUVlbyzjvvMHXqVOr86U9/ot7dd99NSEgIjdXU1NC2bVvqWZaFzWbj3LlzGIbx49m3bx8PPfQQDz30EMnJyTz00EPUGTRoEIZhNF0WxrdatmwZdaZPn07v3r1ZuHAhH374Ib///e/593//d7Zs2UJ5eTnfxLIsAoEADQWDQSzLwjCMH8/f//53li5dytKlS1m5ciX//Oc/eeyxx5g2bRqGYTRdFsa32r59O8FgkIiICOqcO3eOegcPHiQYDNKtWze+ydVXX82pU6eo9+WXX9KmTRtatWqFYRg/jmAwSDAYJBgMEgwGOXPmDMePH2f+/PkYhtG0WRgXbdeuXezatYtZs2bRu3dvli9fzsW6++67KSoqoqqqijrr1q1j+PDhGIZhGIbx3Vlcwb788ktefvllnnzySTZv3sw3qaqqYs+ePUyYMIE6vXv3pnfv3rzzzjtcjI4dO5Kens7YsWNJTk5m9erVPPbYYxiG8f3t2LGDHTt20FB1dTUvv/wyTz75JEVFRRiG0TJZXMESEhKora1l2LBheL1ePB4PF9K5c2cefPBBGurduzeDBw/mfObNm8eYMWNoaNSoUbz99ttkZGSQl5dH586dMQzj+/n444+ZNm0ahw4doqFJkyZx9uxZoqOjWbhwIW+++SaGYbQ8FleoqqoqDh8+zJQpU3A6nUyaNIlt27bxQ7Msi5CQEAzD+P5ycnJITU3lpptuoqEPP/yQU6dOMX36dAYPHsyzzz7L0qVLMQyj5bG4QnXs2JHOnTuTn59PTU0NmzdvJiIiAsOot3//fjZu3Mj55ObmUlFRQWN5eXlUVFTQUGlpKdnZ2WRlZbF161Ya27x5M4cPH+Z8iouL2bdvHw3t37+fjRs3ciW75ZZb2LRpE7feeisNHTp0iB49elCvV69efPLJJwQCAQzDaFksrlCWZTFhwgSeeOIJEhMTKS4uJi4ujvNJSEhARBARRAQRQUQQEUQEEUFEEBFEBBFBRBARRAQRQUQQEUQEEUFEEBFEBBFBRBARRAQRQUQQEUQEEUFEEBFEBBFBRBARRAQRQUQQEUQEEUFEEBFEBBFBRBARRAQRQUQQEUQEEUFEEBFEBBFBRBARRAQRQUQQEUQEEUFEEBFEBBFBRBARRAQRQUQQEUQEEUFEEBFEBBFBRBARRAQRQUQQEUQEEUFEEBFEBBFBRBARRAQRQUQQEUQEEUFEEBFEBBFBRBARRAQRQUQQEUQEEUFEEBFEBBFBRBARRAQRQUS4/fbbGT16NHa7HRFBRBARRITY2Fj+4z/+AxFBRBARRIT777+fu+66CxGhe/fu/OQnP+Guu+7it7/9LVOmTMHhcNChQwduueUWRAQR4Ve/+hU9e/ZERBARRAQRoXv37gwaNIh7770XEUFEEBFuv/12Ro8ejd1uR0QQEUQEEUFEEBFEBBFBRBARRAQRQUQQEUQEEUFEEBFEhISEBJqLu+++m5CQEBqrqamhbdu21LMsC5vNxrlz52gsISEBEUFEEBFEBBFBRBARRAQRQUQQEUQEEUFEEBFEBBFBRBARRAQRQUQQEUQEEUFEEBFEBBFBRBARRAQRQUQQEUQEEUFEEBFEBBFBRBARRAQRQUQQEUQEEUFEEBFEBBFBRBARRAQRQUQQEUQEEUFEEBFEBBFBRBARRAQRQUQQEUQEEUFEEBFEBBFBRBARRAQRQUQQEUQEEUFEEBFEBBFBRBARRAQRQUQQEUQEEUFEEBFEBBFBRBARRAQRQUQQEUQEEUFEEBFEBBFBRBARRAQRQUQQEUQEEUFEEBFEBBFBRBARRAQRQUQQEUQEEUFEEBFEBBFBRBARRAQRQUQQEUQEEUFEEBFEBBFBRBARRAQRQUQQEUQEEUFEEBFEBBFBRBARRAQRQUQQEUQEEUFEEBFEBBFBRBARRAQRQUQQEUQEEUFEEBFEBBFBREhISKAlsrhCbd++nRUrVuDz+Vi9ejX//d//TWJiIuezY8cOVBVVRVVRVVQVVUVVUVVUFVVFVVFVUlJSUFVUFVVFVVFVVBVVRVVRVVQVVUVVUVVUFVVFVVFVVBVVRVVRVVQVVUVVUVVUlZSUFFQVVUVVUVVUFVVFVVFVVBVVRVVRVVQVVUVVUVVUFVVFVVFVVBVVRVVRVVSVlJQUVBVVRVVRVVQVVUVVUVVUFVVFVVFVVBVVRVVRVVQVVUVVUVVUFVVFVVFVVBVVJSUlBVVFVVFVVBVVRVVRVVQVVUVVUVVUFVVFVVFVVBVVRVVRVVQVVUVVUVVUFVVFVUlJSUFVUVVUFVUlPz+fYDDIzJkzGTFiBKqKqqKqqCp1AoEAv/71r1FVVBVV5dprr+WPf/wjqsrQoUO57bbbqKys5OTJk8ybN49Tp04xZMgQwsPDUVVUlb/+9a+cOXOGDz/8EFVFVVFV0tPT+dnPfsbBgwdRVVSV/Px8gsEgM2fOZMSIEagqqoqqoqqoKqpKSkoKqoqqoqqoKqqKqqKqqCqqiqqiqqgqO3bsoLmzLItAIEBDwWAQy7JobMeOHagqqoqqoqqoKqqKqqKqqCqqiqqiqqSkpKCqqCqqiqqiqqgqqoqqoqqoKqqKqqKqqCqqiqqiqqgqqoqqoqqoKqqKqqKqqCopKSmoKqqKqqKqqCqqiqqiqqgqqoqqoqqoKqqKqqKqqCqqiqqiqqgqqoqqoqqoKqpKSkoKqoqqoqqoKqqKqqKqqCqqiqqiqqgqqoqqoqqoKqqKqqKqqCqqiqqiqqgqqoqqkpKSgqqiqqgqqoqqoqqoKqqKqqKqqCqqiqqiqqgqqoqqoqqoKqqKqqKqqCqqiqqSkpKCqqKqqCqqiqqiqqgqqoqqoqqoKqqKqqKqqCqqiqqiqqgqqoqqoqqoKqqKqqKqpKSkoKqoKqqKqqKqqCqqiqqiqqgqqoqqoqqoKqqKqqKqqCqqiqqiqqgqqoqqoqqoKikpKagqqoqqoqqoKqqKqqKqqCqqiqqiquzYsYOWyOIK9cEHH3DXXXcRFhZGnaioKI4dO0ZNTQ2XQmpqKpdLamoql0NqaiqXS2pqKpdLamoqjXm9Xh544AEmTJiA1+ulurqaxmbNmsVTTz3F/v37aezEiRMsWbKE1157jWuvvZY6qampXHXVVSxbtoyCggK2b99OnX79+tG9e3dWrVpFQ9nZ2UycOJGGvF4vDzzwABMmTMDr9VJdXc35pKamciW6+uqrOXXqFPW+/PJL2rRpQ6tWrbgUUlNTuVxSU1O5XFJTU7lcUlNTuRxSU1O5XFJTU7lcUlNTMf4/FleoXr16sXv3bs6ePUudPXv2EBISQrt27TCMzMxMEhISiIiIoFevXni9XhobOnQoEydOJDExkcaKiopo3bo1t912G4116dKFfv36UVxcTL2JEyeyYsUK6lVUVODz+UhISKChzMxMEhISiIiIoFevXni9Xoz/c/fdd1NUVERVVRV11q1bx/DhwzEMo+WxuEINGjSIIUOGMHz4cCZPnkxKSgr/8z//g2VZGFe2goICamtrGTZsGHUSEhJYsmQJ5zN//nyOHj3KwoULaej06dO0b9+eC7n22mspLy+nXkJCAkVFRRw5coQ6y5cvJzY2li5dulCvoKCA2tpahg0bRp2EhASWLFlCS/DII48QCAT49NNP6dWrF3369GHHjh18Vx07diQ9PZ2xY8eSnJzM6tWreeyxxzAMo+WxuIJNnz6dt99+mxdeeIHCwkL69euHYSxdupRAIEB0dDTR0dFkZ2ezZ88etm7dSmOhoaEsW7aMZ555hv3791Pvuuuuo6amhkAgwPkcOnSIfv36Ua9Lly7ExMSwatUq6mRnZ5OcnExDS5cuJRAIEB0dTXR0NNnZ2ezZs4etW7fSnLlcLlq1aoVlWfzmN78hMTGRlStX8tBDD/Ft5s2bx5gxY2ho1KhRvP3222RkZJCXl0fnzp0xDKPlsbjCWZZFSEgIRtPh9Xqx2Wy43W4utxMnTrB69WpefPFF0tLSSEtLY+HChYwcOZJXXnmF8xk6dCgTJ04kMTGRelFRUVx99dW88cYbNLZ7927KysoYNGgQDT388MMsX76cnTt3curUKYYOHUq9EydOsHr1al588UXS0tJIS0tj4cKFjBw5kldeeYXmbO/evSxYsIBz585x+PBhkpKS6NmzJ2FhYdTU1PB9WJZFSEgIhmG0XBaG0cQUFhZSx+fzcbllZ2fTo0cPxo0bR2RkJJGRkURGRjJt2jRWrVpFZWUl5zN//nw+//xzqqqqqGNZFgsXLuTXv/41GzdupN7OnTu57777mDlzJjfffDMNDR8+nGPHjvG73/2OiRMn0lB2djY9evRg3LhxREZGEhkZSWRkJNOmTWPVqlVUVlbSXFmWRTAYpLy8nA4dOtC5c2fqnDx5klatWmEYl9r+/fvZuHEj55Obm0tFRQWN5eXlUVFRQUOlpaVkZ2eTlZXF1q1baWzz5s0cPnyY8ykuLmbfvn00tH//fjZu3IhxcSwMo4lJT0/H4/Hg8Xi43DIzM0lKSqKxoUOH0rVrVzIzMzmf0NBQMjMzaSghIYFXX32VqVOnEhoaSlhYGDExMUydOpXnnnuO80lKSmLDhg1MnDiRhjIzM0lKSqKxoUOH0rVrVzIzM2muxo8fz+DBg4mJiSEhIYGqqioiIyPp2bMnbdu2xTAutUceeYQJEyZQWlpKY7Gxsfzyl7+kscTERLZv306dM2fOMGbMGAYPHkxeXh7vvPMO48ePx+l0UllZSb033niDRx99lMZqa2uJjo7mxIkTNPTII48wYcIESktLMb6dhWE0MXa7naSkJOx2O5dbaWkpM2bM4HwOHjzIrFmzqBMMBomMjKQhp9NJMBhk9OjR1Bs7diyfffYZVVVVfP7551RUVDBjxgwuZO7cudTW1nLjjTfSUGlpKTNmzOB8Dh48yKxZs2iukpOTycnJYdOmTUyfPp3OnTszc+ZMcnJyMFoWr9eL2+3mx3Tw4EGKi4t5+OGHWbJkCedTUlLCiy++yIXMmDGDI0eO8Nlnn/HnP/+ZrKwsPvnkE37yk58wfvx46k2aNInc3FxqampoaNWqVdjtdgYMGEC9gwcPUlxczMMPP8ySJUswvp2FYRg/uHbt2tG+fXuM/5OTk0PPnj3p06cPY8aM4dSpU9QbNWoURsvi8/lwuVzMmTMHv9/Pj8Xr9fLAAw8wYcIEvF4v1dXVNDZr1iyeeuop9u/fT2MnTpxgyZIlvPbaa1x77bXUu+qqq1i2bBkFBQVs376dOv369aN79+6sWrWKhrKzs5k4cSINeb1eHnjgASZMmIDX66W6uhrjm1kYhmFcZqdPn8btduN2u9m+fTuTJk1iwoQJGC2Xw+HA4XBgt9ux2+38WDIzM0lISCAiIoJevXrh9XppbOjQoUycOJHExEQaKyoqonXr1tx222001qVLF/r160dxcTH1Jk6cyIoVK6hXUVGBz+cjISGBhjIzM0lISCAiIoJevXrh9XoxvpmFYRjGZXbixAk6d+7MmDFjuOaaa5g8eTKBQICqqiqMlqugoIADBw7wYykoKKC2tpZhw4ZRJyEhgSVLlnA+8+fP5+jRoyxcuJCGTp8+Tfv27bmQa6+9lvLycuolJCRQVFTEkSNHqLN8+XJiY2Pp0qUL9QoKCqitrWXYsGHUSUhIYMmSJRjfzKIFeeSRRwgEAnz66af06tWLPn36sGPHDgzDaFrOnDlD69ataaht27YEg0EM44eydOlSAoEA0dHRREdHk52dzZ49e9i6dSuNhYaGsmzZMp555hn2799Pveuuu46amhoCgQDnc+jQIfr160e9Ll26EBMTw6pVq6iTnZ1NcnIyDS1dupRAIEB0dDTR0dFkZ2ezZ88etm7dinFhFi2Ey+WiVatWWJbFb37zGxITE1m5ciUPPfQQhmEYxpXtxIkTrF69mhdffJG0tDTS0tJYuHAhI0eO5JVXXuF8hg4dysSJE0lMTKReVFQUV199NW+88QaN7d69m7KyMgYNGkRDDz/8MMuXL2fnzp2cOnWKoUOHUu/EiROsXr2aF198kbS0NNLS0li4cCEjR47klVdewbgwixZi7969LFiwgHPnznH48GGSkpLo2bMnYWFh1NTUYBhXktraWpxOJ1999RUNzZ07lyeeeIKmoqKigoqKCioqKqhz9OhRKioqqKiooKKiAsO4VLKzs+nRowfjxo0jMjKSyMhIIiMjmTZtGqtWraKyspLzmT9/Pp9//jlVVVXUsSyLhQsX8utf/5qNGzdSb+fOndx3333MnDmTm2++mYaGDx/OsWPH+N3vfsfEiRNpKDs7mx49ejBu3DgiIyOJjIwkMjKSadOmsWrVKiorKzHOz6KFsCyLYDBIeXk5HTp0oHPnztQ5efIkrVq1wjCuFEeOHOHee+/F5/PRUHFxMYsWLaK6upqmoLKykiFDhjBkyBCGDBlCTU0N48aNY8iQIQwZMoShQ4diGJdKZmYmSUlJNDZ06FC6du1KZmYm5xMaGkpmZiYNJSQk8OqrrzJ16lRCQ0MJCwsjJiaGqVOn8txzz3E+SUlJbNiwgYkTJ9JQZmYmSUlJNDZ06FC6du1KZmYmxvlZtBDjx49n8ODBxMTEkJCQQFVVFZGRkfTs2ZO2bdtiGFeKBQsW8Oijj9K5c2fqVVdXM3PmTNLS0mgKunXrRllZGWVlZZSVlVFWVkZZWRllZWWUlZVRVlbGxx9/jGFcKqWlpcyYMYPzOXjwILNmzaJOMBgkMjKShpxOJ8FgkNGjR1Nv7NixfPbZZ1RVVfH5559TUVHBjBkzuJC5c+dSW1vLjTfeSEOlpaXMmDGD8zl48CCzZs3COD+LFiIlJYWcnBw2bdrE9OnT6dy5MzNnziQnJwfDuJK89NJLjBgxgoZSU1OZPXs2nTp1ojk4ffo0L7/8MobR1LVr14727dtjXH4WLUi3bt245ZZbqDdq1CgM41LZvHkzF1JZWUlRURFFRUUUFRVRVFREUVER+/fv57vYvHkz51NeXk5ubi67d++moZKSEnJzc8nNzaWiooLzWbt2LR06dGD48OE0dUePHiU2NpY+ffqQmZmJYRjGhVi0IJWVlZSXl1NeXk55eTnl5eWUl5djGP+quXPnkpyczIUUFRUxcuRIRo4cyciRIxk5ciROp5OXXnqJizV37lySk5NpbOXKlQwcOJA33niDUaNGMXv2bOqVlJSwbt061q1bx9GjRzmfRx99lL179xITE8MLL7zApk2b+MMf/kBTce7cOXJycujfvz9OpxObzcaWLVt4//33MZo/v9+P3+/H7/fj9/vx+/34/X78fj+G8a+waCFeffVVBg0aREJCAi6XC5fLhcvlIjk5GcP4vo4dO4bL5WLBggV8k7i4OE6ePMnJkyc5efIka9asoWvXrsydO5dvc+zYMVwuFwsWLKCx2tpaHnnkEd5++22ys7PZsWMHixYtYv/+/dSZPHkyWVlZZGVlceedd3I+e/bsYf369bz++utMnjyZYcOG8fDDD/Nj++KLL3jooYeIiIjg1Vdf5emnn6Zz584sXbqUm266CaNl8Pv9OJ1OnE4n4eHhOJ1OnE4nTqcTr9eLYXxfFi2Ex+NhzZo1bN26lcLCQgoLCyksLKSgoADjynXmzBkSExP5wx/+QPfu3enXrx8bN26kTllZGSkpKaSkpJCSkkJKSgopKSk88cQT1Js9ezZdunRh2bJlXKzq6mpcLhevvfYanTp1os6GDRtwuVwEAgHq5Ofnk5ycTCAQYPbs2XTp0oVly5bR2ObNm+nUqRMRERHU6dKlC8OHDyc/P5+LFRoaSmhoKKGhoYSEhNCmTRvatWvHj6m8vJx77rkHEaG4uJjCwkLuu+8+jJbH4XBw4MABDhw4wJw5c0hKSuLAgQMcOHCApKQkDOP7smghWrVqxc0338x3ce7cOVasWMFTTz3F8uXLCQQCGC1LbW0ty5cvZ+fOnZSVlfHSSy8xfvx4du/ezcXIyMhg/vz5dOjQgYv1/PPP07t3b4YPH069mJgYdu3axdy5c6msrCQhIYFRo0ZhWRYZGRnMnz+fDh060NixY8fo3bs3DV199dXs2bOHb1NZWclVV11FQwkJCWRkZPBju+6667jxxhvJzMxkwoQJHDx4EMMwLs7cuXN54oknqFNYWMjAgQMJDw9n9uzZXEksWojHH3+chQsXcvbsWS7W1KlT2bdvH/feey/vv/8+8+bNw2h5WrVqxR//+Edat27NgAEDePDBB8nMzCQiIoKMjAwyMjLIyMggIyODjIwMnnvuOepZlsV3cebMGRYtWoTb7aYhy7J4/fXXWbBgAXFxcYwbN47777+fOpZlcSG1tbVYlkVDlmURCARozkJDQ3nnnXfYtm0bw4YNIzY2lj59+lBVVUVlZSWGYZxfcXExixYtorq6msrKSiZOnMhf/vIXPvvsM9599102b97MlcKihfB6vaxatYqf//zniAgigogQERHB+ezduxe/38+8efOIiooiLS2NVq1aYbQ8YWFhhIaGUu/OO+/kiy++YOfOncTFxREXF0dcXBxxcXHExcWRmJjI97V69Wq6detG3759aax79+4kJSWxfft20tPTuRjt2rWjtraWhgKBAG3atKElCAsLY8qUKXzwwQesX7+enj17cv/99zNw4EA8Hg+GYfyf6upqZs6cSVpaGnXy8/MZO3YsXbt2JRAI8NZbbzFs2DCuFBYtRFZWFiUlJZSUlFBSUkJJSQklJSVs27aN8ykrK6NPnz787W9/Iy0tjaKiIp5++mkuZPHixRjNU01NDQ198skntGvXjhtuuIH4+Hji4+OJj48nPj6e+Ph4YmNj+b7y8vKIjY3lfPbt28eKFSsYNmwYM2bM4GLccMMN7Ny5k4YqKysZOHAgl9LixYv5sd18882sXbuWjz76iOnTp7N06VIMw/g/qampzJ49m06dOlHn3Xff5dixYwwcOJD+/fszevRovvrqK64UFs1YeXk5IkKduLg4+vbtS9++fenbty99+/alb9++9O/fn/PZu3cvhYWFvPnmm9x99928/vrrPPvss1xIamoqRvN09uxZsrKyqFNZWcnKlStJSkqia9euxMfHEx8fT3x8PPHx8cTHxzN69Ggu1vbt2zl8+DD13nnnHfr160djgUCAX/3qVzz55JNkZ2eTn5/P2rVr+TZRUVHUycvLo85HH33Eli1bGDp0KJdSamoqTUWbNm0YM2YMW7duxWhZ0tPTSU9Pp6koKysjNzeXrVu3ciGVlZUUFRVRVFREUVERRUVFFBUVsX//fr6LzZs3cz7l5eXk5uaye/duGiopKSE3N5fc3FwqKipYu3YtHTp0YPjw4dQLBALs3r2brVu38v7779OlSxeWLFnClcKiGevWrRslJSXUWbt2LSUlJZSUlFBSUkJJSQklJSVs27aN87HZbNx44438/ve/JyYmhj/96U+8/vrrnDt3DuPH5/f7uZRWrVrFwIEDufXWW0lJSSEqKopL4ZlnniE/P586gUCAf/zjH9x+++009tRTT9G2bVtmzZrFtddey6uvvsqkSZP44osv+CaWZbFixQqSk5MZMmQIgwYNIisri+uvv57mrLy8nP79+9O/f3/69+9P//796d+/P/3796d///7079+fX/ziFxjGD2XKlCmMHDmSN954g9/+9rdERkZy5swZGisqKmLkyJGMHDmSkSNHMnLkSJxOJy+99BIXa8to5ccAACAASURBVO7cuSQnJ9PYypUrGThwIG+88QajRo1i9uzZ1CspKWHdunWsW7eOo0eP8uijj7J3715iYmJ44YUX2LRpE3//+9+58847sSyLOsOGDWPPnj1cKSyaubCwMOqEhYURFhZGWFgYYWFhhIWFERYWRlhYGOdz2223cd1111GvY8eO2Gw2vvrqK4wfl9vtJjw8HJfLxaWSl5fHW2+9RVVVFbNmzeK7GjFiBEeOHKGxt956i+TkZOpYlkUwGKRr16409txzz7F9+3bqxcTEcPz4ca6//nrqjRgxgiNHjtCY0+mkoqKC9evXc/z4ccaOHUtLcOLECW6++WZefPFFcnJyyMnJIScnh5ycHHJyclixYgWG8UMoLS1lyZIlvP/++2RnZ1NaWsr//u//snLlShqLi4vj5MmTnDx5kpMnT7JmzRq6du3K3Llz+TbHjh3D5XKxYMECGqutreWRRx7h7bffJjs7mx07drBo0SL2799PncmTJ5OVlUVWVhZ33nkne/bsYf369bz++utMnjyZYcOG8fjjj7Nz507qvfvuu/Tt25crhUUL8sUXXzBjxgzi4uL4+uuvWb58ORdy9913895771FZWUmd9957j/DwcEJCQjB+XH6/nzp+v59LqX379rRu3ZrmKjQ0FMuyaAm6detGaWkpDz74IE8//TTjx49n/fr1dOzYkW7dutGtWze6deuGYVzImTNnSExM5A9/+APdu3enX79+bNy4kTplZWWkpKSQkpJCSkoKKSkppKSk8MQTT1CnU6dObNy4kU6dOlGve/fuHDp0iG9SXV2Ny+Xitddeo1OnTtTZsGEDLpeLQCBAnfz8fJKTkwkEAsyePZsuXbqwbNkyGtu8eTOdOnUiIiKCOl26dGH48OHk5+dzPqGhoYSGhhIaGkpISAht2rTB6XQybNgw7rjjDqKjo/niiy+YNGkSVwqLFmLXrl3cc889+P1+ysvLOXXqFIsXL2by5MmcT9euXZk3bx6//OUvmTx5MnPmzOH3v/89xo/P4/Hg8XgoKCjgX9W6dWsmTZqE0fSEhIRw3333UVBQwJYtW+jUqRMjR44kMjKSrKwsampqaErcbjc2mw23243x46utrWX58uXs3LmTsrIyXnrpJcaPH8/u3bv5NjfddBNDhw6l3qeffsrGjRuJjY3lmzz//PP07t2b4cOHUy8mJoZdu3Yxd+5cKisrSUhIYNSoUViWRUZGBvPnz6dDhw40duzYMXr37k1DV199NXv27OHbJCQkkJGRQZ25c+eyY8cO3nzzTXJzc7EsiyuFRQsxffp0cnNzWbt2LXWuueYaSkpK8Pl8fP3115zPiBEjePvtt3nhhRfYsmULvXr1wmgakpKSuBTatWvHa6+9RkN+vx+n04nT6cTpdOJ0OnE6nTidTrxeL8blFxoayoQJE9i6dStr1qzho48+4q677qIp8fl8GE1Lq1at+OMf/0jr1q0ZMGAADz74IJmZmURERJCRkUFGRgYZGRlkZGSQkZHBc889R2NHjhxhyJAhzJ49mz59+nAhZ86cYdGiRbjdbhqyLIvXX3+dBQsWEBcXx7hx47j//vupY1kWF1JbW4tlWTRkWRaBQIDvqnXr1rRr144rjUUL8c9//pNbbrmFxjp16sTXX3/NhViWRUhICMaVw263k56eTnp6Og6Hgzrp6emkp6fjcDgwLr/Tp0+Tl5fH4MGDueeee/D7/eTl5dGUeDwePB4P6enpGN+P2+3G7XZzqYSFhREaGkq9O++8ky+++IKdO3cSFxdHXFwccXFxxMXFERcXR2JiIg2VlJRwxx13MHXqVJ5++mm+yerVq+nWrRt9+/alse7du5OUlMT27dtJT0/nYrRr147a2loaCgQCtGnTBuPiWLQQN9xwA+vXr6ehjz/+mOPHj9O+fXsMoyGHw4HD4SAqKoo6DocDh8OB3W7HuDxOnz7Nxo0bGTx4MH369OHll19m6dKlqCqrV6/GbrfTlNjtdpKSkjCajpqaGhr65JNPaNeuHTfccAPx8fHEx8cTHx9PfHw88fHxxMbGUm/Lli3ce++9/OlPf2LGjBl8m7y8PGJjYzmfffv2sWLFCoYNG8aMGTO4GDfccAM7d+6kocrKSgYOHIhxcSxaiDVr1pCWlkZkZCSnT59m8ODBxMXFsWjRIgzjQhwOBwUFBRiXV3l5OX369GHevHk8++yzFBcXs3z5cq655hqOHz/O8ePHOX78OIbxTc6ePUtWVhZ1KisrWblyJUlJSXTt2pX4+Hji4+OJj48nPj6e+Ph4Ro8eTZ3y8nLi4uJYvnw5MTExfPXVV3z11VfU1tZSb/v27Rw+fJh677zzDv369aOxQCDAr371K5588kmys7PJz89n7dq1fJuoqCjq5OXlUeejjz5iy5YtDB06FOPiWLQQfr+fsrIyli5dyhNPPMELL7xASUkJoaGhGIbRNJ04cYLk5GQGDBjAgAEDGDBgAAMGDGDAgAEMGjQIw/g2q1atYuDAgdx6662kpKQQFRXFt3n55Zf55z//yX333Ufbtm1p27Ytbdu2Zdq0adR75plnyM/Pp04gEOAf//gHt99+O4099dRTtG3bllmzZnHttdfy6quvMmnSJL744gu+iWVZrFixguTkZIYMGcKgQYPIysri+uuvx7g4Fs1cZWUllZWVPPLII3z66ad07NiRmJgY/u3f/o0TJ07gcrn4+uuvMQyj6ejWrRuqiqqiqqgqqoqqoqqoKmVlZRjGt8nLy+Ott96iqqqKWbNmcTEWLlxIMBgkGAwSDAYJBoMEg0EyMjKo99Zbb5GcnEwdy7IIBoN07dqVxp577jm2b99OvZiYGI4fP871119PvREjRnDkyBEaczqdVFRUsH79eo4fP87YsWMxLp5FM/fEE08QHR3N4cOHGTNmDNHR0URHRxMdHc2oUaO45557aNOmDUbT53Q6CQ8PJzw8nPDwcMLDwwkPD8fpdGIYhnEh7du3p3Xr1jRXoaGhWJaF8d1YNHPLli2jtLSU/v378+6771JaWkppaSmlpaWUlpby2muvYTQPHo+HgoICCgoK8Pv9FBQUUFBQgMfjwTAMo6HWrVszadIkjCuXRQuRlZVFWFgYRvNlt9ux2+3Y7Xbq2O127HY7drsdwzCMhtq1a8drr72GceWyaEGOHj3KqFGjGDx4MCNGjCA/Px/D+CY+nw+n04lhGC2L1+vF7/djtFwWLcSOHTtwOp306NGDRYsWMXz4cB599FEWLVqEYRhNy4cffkhCQgJ1Zs6cycmTJzFaBr/fj8vlwul04nQ6cTqdOJ1OnE4nXq8Xr9eL0+nE6XTidDpxOp04nU5cLheXis/nw+VyER4ejt/vx2iZLFqIWbNmsXbtWp5//nl69+7NlClT2LNnD6+88gqGYTQtrVu35tChQxw+fJjS0lKOHDnC0aNHOXr0KEePHuXo0aMcPXoUo/nx+/34/X7S09NJT08nPT2d9PR00tPT8Xg8eDwe0tPTSU9PJz09nfT0dNLT0/H5fPh8Pi4lu92O3W7HaJksWojq6mq6d+9OYz/96U+prq7GaF6CwSBGy9WrVy86duzI2LFjOXz4MC6Xi7i4OOLi4oiLiyMuLo4xY8ZgNF8OhwOHw4HD4cDhcOBwOHA4HDgcDhwOBw6HA4fDgcPhwOFwYLfbuVQcDgfBYJADBw5gtFwWLUSnTp3Iy8ujoYMHD1JVVUVoaCiGYTQt69atY9u2bfz85z8nPz+fbdu2sW3bNrZt28a2bdv429/+hmEYxoVYtBB/+ctfePzxxxk8eDBxcXEMHz6cYcOGMW/ePAzDaLpWr15NdXU1o0aNYvDgwYwYMYL8/HwMwzC+iUULsXfvXlSVhQsX0q5dO6ZMmUJxcTGxsbEYhtF07dixA6fTSY8ePVi0aBHDhw/n0UcfZdGiRRiGYVyIRQsxdepUDh48yB133EFOTg4jRoygY8eOGIbRtM2aNYu1a9fy/PPP07t3b6ZMmcKePXt45ZVXMAzDuBCLFiImJgaPx8Pp06f5rr788kvmzZuHYRiXX3V1Nd27d6exn/70p1RXV/Nd7dq1izVr1rBmzRrWrFnDe++9h2EYLY9FC7Fz507+/Oc/06dPHyIiIoiIiCAiIoKePXvybdLS0li7di1G02Gz2biU/H4/Pp8Pn8+Hz+fD5/Ph8/nw+/34/X58Ph8+nw+fz4fP58Pn8+H3+zF+eJ06dSIvL4+GDh48SFVVFaGhoXxXWVlZvPXWW5SVlVFWVsahQ4cwDKPlsWghsrKyKCkpoaSkhG3btrFt2za2bdtGcXEx32TdunWEhIRgtGxOpxO3243b7cbtduN2u3G73WRlZWG323G73bjdbtxuN263G7fbjdPpxOfzYfyw/vKXv/D4448zePBg4uLiGD58OMOGDWPevHl8H/v27ePJJ58kLS2NtLQ0xo8fj2EYLY9FC9GmTRvCwsIICwsjLCyMsLAwwsLCCAsL40IOHz7M8uXLmTVrFkbL5vf7KSgooKCggIKCAgoKCigoKKCgoICCggIKCgooKCigoKCAgoICCgoKcDgc+P1+jB9WWFgYH330EQsXLqRdu3ZMmTKF4uJiYmNj+a7OnTvH4cOHefvtt5kxYwYZGRmcPXuW5sbtduN0OvH5fBjfnd/vx+Vy4Xa7MVoui2YuJyeHnj170qdPH+644w527drFxXrssceYN28e7dq149ssXrwYw2ipFi9ezI+pTZs23HHHHeTk5DBixAg6duzI97F7927atGlDaGgo9913H3v27CElJYULWbx4MU3RnDlz8Pl8FBYW0hz5fD5sNhs2mw2bzYbNZsNms2Gz2bDZbNhsNmw2GzabDZvNhs1mw+fzcan4fD68Xi9z5szB7/dzJVu8eDEtlUUzdvr0adxuN263m+3btzNp0iQmTJjAxXj55Ze555576NmzJxcjNTUVw2ipUlNTaQluv/12PvjgA+Lj43E6nbz00kts3bqVyspKzic1NZWmyOPx4HA4SExMpDlyOBwEg0GCwSDBYJBgMEgwGCQYDBIMBgkGgwSDQYLBIMFgkGAwiMPh4FJJSkoiKSmJOXPmYLfbuZKlpqbSUlk0YydOnKBz586MGTOGa665hsmTJxMIBKiqquLbbNiwgaVLl3LHHXcwaNAgTp06xR133MHXX3+NYRjNU0VFBXv37qVeSEgIrVq14tSpUzQnSUlJFBQUYLfbMb4fj8dDeno6Rstl0YydOXOG1q1b01Dbtm0JBoN8m82bN/PBBx/wwQcf8N5779GhQwc++OAD2rRpg2EYl8/27ds5d+4cl8Jnn33G1KlTOXv2LHXy8/Pp2rUrdrsdwzBaFgvjkvP7/RhGQ36/H7fbjdvtxvj/mzp1Kn//+9+5FAYNGkR0dDT/+Z//SXJyMgsXLmTx4sUYhtHyWLQAFRUVVFRUUFFRQZ2jR49SUVFBRUUFFRUVfJv27dvzwQcfcKm43W5sNhterxfDqOP3+5kzZw5z5szB7/dj/J+YmBg8Hg+nT5/mUnjsscd46623yMjIID8/HxHBMIyWx6KZq6ysZMiQIQwZMoQhQ4ZQU1PDuHHjGDJkCEOGDGHo0KFcbn6/nzoHDx7kh+b3+/H7/fxQ/H4/Pp8Pn8+Hz+fD5/Ph8/nw+Xz8q/x+P06nE6fTidPpxOl04nQ6cTqd1HE6nTidTpxOJ06nE6fTidPpxOfz0dw4HA6SkpJISkrCbrfzQ/D7/fj9fvx+P36/H7/fj9/vx+/305Tt3LmTP//5z/Tp04eIiAgiIiKIiIigZ8+efF+tWrUiJCQEwzBaLotmrFu3bpSVlVFWVkZZWRllZWWUlZVRVlZGWVkZZWVlfPzxx1xuHo8Hj8dDeno6PyS/3094eDjh4eH4fD5+CH6/n6ysLLKysnA6nWRlZZGVlUVWVhZ+v59/hdvtxuFw4PF48Hg8eDwePB4PHo+HAwcO4PF48Hg8eDwePB4PHo+HxMREsrKyaI48Hg8ej4cfitvtxul04nQ6CQ8Px+l04nQ6cTqdNGVZWVmUlJRQUlLCtm3b2LZtG9u2baO4uBjDMIwLsTAuObvdTlJSEj80u91OHbvdzg/F4XDg8XjweDw4HA4SExPxeDx4PB7sdjv/qptvvhm73Y7dbsdut2O327Hb7djtdux2O3a7Hbvdjt1ux263Y1yYx+PhwIEDHDhwALvdTkFBAQcOHODAgQM0ZWFhYZw+fZo5c+aQlJRESEgIubm5hIWFYTQ/drsdv9+PzWbDZrNhs9mw2WzYbDZsNhs2mw2bzYbNZsNms2Gz2bDZbPj9fux2O4ZxsSyMZi0YDHLgwAEcDgeG0Rzt2rWLe+65B7/fT3l5OadOnWLx4sVMnjwZo/mx2+0cOHCAYDBIMBgkGAwSDAYJBoPMmTOHOXPmEAwGCQaDBINBgsEgwWCQAwcOYLfbMYyLZWFccm63m/DwcHw+Hz80v9/PpeT3+3G73bhcLlwuFy6XC5fLhcvlwu/343a7cblcuFwuXC4XLpcLl8uF1+ulqfN6vXi9XrxeL16vF6/Xi9frxev14vV68Xq9eL1evF4vXq8Xv99PU+fz+fD5fPh8Pnw+Hz6fD5/PRx2fz4fP58Pn8+Hz+fD5fPh8Pvx+P03J9OnTyc3NZe3atdS55pprKCkpwefz8fXXX3Mlcrlc2Gw2fD4fxnfn9/ux2WyEh4fzQ/H7/fh8Pnw+Hz6fD5/Ph8/nw+fzYVweFsYl5/V68fv9FBYW8kPy+/04nU5sNht+v59Lwefz4fP5iIqKIioqiqioKKKiooiKiiI9PZ3ExESioqKIiooiKiqKqKgooqKicLlcfB9ut5vw8HDCw8MJDw8nPDyc8PBwwsPDCQ8PJzw8nPDwcMLDwwkPD8flcvF9FRYWUlhYSGFhIYWFhRQWFlJYWEhhYSGFhYUUFhZSWFhIYWEhhYWF+P1+mjKv14vL5cLtduN2u3G73bjdbtxuN3b7/2MPDmDjrO/D/799GQlGmYvcqmlaGI9R009tlhUaYDka+jyXJhAiKou05ZCz4OehtRhViMTahAYYj7+3MP3wIFbwCREg3LmhlC7FmWEDqSh8nxsheHVQydLifqCxHzOJa2X3QpmJocb2X9YU/Rkq7UhsiJPn9XLo7OzEGIMxBmMMxhiCICAIAk4k//3f/81nP/tZ3uvjH/84Y2NjnIqiKGJKqVQi8cFFUcRM6+zsxBiDMQZjDMYYjDEYY4jjmMTMS5GYdmEYMqW5uZmZ5DgOcRwzJY5jpovjOPi+j+/7+L6P7/v4vo/v+/i+j+/7+L6P7/v4vo/v+xwr3/ex1mKtxVqLtRZrLdZarLVYa7HWYq3FWkuhUOBYFQoFCoUChUKBQqFAoVCgUChQKBQoFAoUCgUKhQKFQoFCoYDneZzIBgcH8X0fay3WWqy1WGux1mKtxVqLtRZrLdZarLVYa4njmBPJpz/9abq7u3m3X/ziF1QqFc444wxORdZaCoUCYRiS+OB836e1tZVCocBMCcMQay3WWqaEYYi1FmstjuOQmHkpZrH+/n4aGhpoaGigoaGBhoYGGhoaaGhooKGhgYaGBs477zw+bJ2dnUwxxjDTBgYGKBQKeJ7HdImiiCAICIKAIAgIgoAgCAiCgCAICIKAIAgIgoAgCAiCgGN1zjnn4DgOjuPgOA6O4+A4Do7j4DgOjuPgOA6O4+A4DomTz49//GNuv/12Lr30UkZHR1m+fDlr1qyhvb2dU5XjOPi+T+LYhWGI53kkTl4pZrFzzz2XvXv3snfvXvbu3cvevXvZu3cve/fuZe/evezdu5dnn32WD1scx0xxHIeZ5jgOvu8znRzHwXVdXNfFdV1c18V1XVzXxXVdXNfFdV1c18V1XVzXJZE4VqeddhovvfQSDz74IN/73ve4++676e3t5bLLLiORSCTeT4pZrra2ltraWmpra3n77bd54403eP3113n99dd5/fXXeeyxx/ioxHHMbOQ4Dr7v4/s+vu/j+z6+7+P7Pr7v4/s+vu/j+z6+7+P7PonE8RIRgiDgggsuoKamhkQikfhjUpwk7rrrLjzPY+3atVxxxRVks1muuOIKHn/8cT5sjuMwxXVdZkIcx0RRRBRFRFFEFEVEUUQURcRxTCIx25TLZYIgYPXq1Vx11VUMDg6SSCQSf0yKk8SPf/xj/u3f/o2nn36aT37yk/T29rJz504+8YlP8FEplUrMFGMMxhiMMRhjMMZgjCGOYxKJ2eQnP/kJnucxZcuWLXzuc5/jiiuuoL29ncTJJQxDwjAkkZgOKU4S4+PjnHPOOZxxxhm88cYbTLn44ovp7+9nbGyMj4LruswEx3Gw1mKtxVqLtRZrLdZaPM8j8dGKoogoioiiiCiKiKKIKIqIoogoioiiiCiKiKKIKIqIoog4jjlV/cM//AP/8i//QqFQ4Itf/CJ33nknL730Evfddx8TExMkEonEH5LiJPGxj32Mn//850ypra1laGiIKRMTE4yNjfFhMMZgjMHzPHzfZ3BwEGMMxWKR2cJxHKIoIggCgiAgCAKCICAIAoIgIAgCgiAgCAKCICAIAoIgwHEcEhBFEcYYjDEYYzDGYIzBGIMxBmMMxhiMMRhjMMZgjCGTyRDHMaeisbExzj33XN7rk5/8JG+//TaJRCLxh6Q4Sdx9991cc801DA4O8jd/8zd4nsfy5csZHR3ljDPO4MMUxzFRFDEbeZ5HGIa4rovruriui+u6uK5LFEU4joPruriui+u6uK6L67oUCgUS/z9rLdZarLVYa7HWYq3FWou1Fmst1lqstVhrOZVdf/31GGOYmJjgqH/913/FcRyqq6tJzKw4jomiiERitklxkvjCF77Az372M8455xy++c1v0tXVxfXXX8/+/fv5sIRhSBiGhGHIlDAMCcMQ3/eZTXzfx/d9fN/H931838f3fRzHwXVdfN/H931838f3fXzfx/M8Ev8jjmOiKCKKIqIoIooioigiiiKiKCKKIqIoIooioigiiiJONf39/YgIIsL/+3//j8cee4z6+nouvPBCzjvvPL7zne/wi1/8gpNdFEUEQUAQBARBQBAEBEFAEAQEQUAQBARBQBAEBEFAEAQEQcB0ieOYuro6MpkMURQxGxljCIKAIAgIgoAgCAiCgCAICIKAIAgIgoAgCAiCgCAIKBaLfFBxHBMEAUEQEAQBQRAQBAFBEBDHMcYYgiAgCAKCICAIAoIgIIoiPqg4jgmCgCAICIKAIAgIgoAgCAiCgCAICIKAIAgIgoAgCAiCgDiOOZWkOEm88sornHHGGRwlImSzWfbt28fJrFgsEgQBs5HjOBhjqKuro66ujrq6Ourq6qirq6Ouro66ujrq6uqoq6ujrq6Ouro6giDAdV1OdMYYjDEYYzDGYIzBGIMxBmMMxhiMMRhjMMYQxzGnknPPPZfe3l56e3vp7e2lt7eX3t5ennnmGZ5//nl6e3uJooiTneM4uK6L67q4rovruriui+u6uK6L67q4rovruriui+u6uK7LdHEcB8dxcByH2eqcc87BdV1c18V1XVzXxXVdXNfFdV1c18V1XVzXxXVdXNfFcRw+qM7OTqa4rovruriui+u6uK5LGIY0Nzfjui6u6+K6Lq7r4jgOQRDwQTmOg+u6uK6L67q4rovruriui+u6uK6L67q4rovruriui+u6nGpSzHJDQ0MMDQ1xww038Ktf/YqhoSGGhoYYGhpicHCQIAgYGxvjD/nNb37DPffcw+bNm/nhD3/IxMQEiQ9PGIZYa7HWYq3FWou1Fmst1lqstVhrsdZircVay8DAAL7vcyyMMRhjMMZgjMEYgzEGYwzGGIwxGGMwxmCMIYoijpXneXieh+d5eJ6H53l4nofneXieh+d5eJ6H53l4nsepqKamhpqaGmpqaqipqaGmpoaamhpqamqoqamhpqaGk53jOPi+j+/7+L6P7/v4vo/v+/i+j+/7+L6P7/v4vo/v+/i+z3Sy1jIwMIDnecw0YwzGGKaT7/v4vo/v+/i+j+/7+L6P7/v4vo/v+/i+j+/7+L6P7/t4nsexcBwH3/fxfR/f9/F9H9/38X0f3/fxfR/f9/F9H9/3aW5u5lj5vo/v+/i+j+/7+L6P7/v4vo/v+/i+j+/7+L6P7/v4vo/jOJxKUsxy3/ve91i5ciX/9V//xde//nVWrlzJypUrWblyJY2NjXz5y1/mtNNO471GRkZYs2YNf/7nf85ll13Gc889x+bNm0n8b8VikSAICIKAOI4xxhAEAUEQEMcxx8txHBzHwXEcHMfBcRwcx8FxHBzHwXEcHMfBcRwcx8FxHI6FtZY/JI5jisUif4jv+/i+zwfheR5hGHJUHMfEcUwcx0RRRLFYJI5j4jjm3ay1OI7DqWjv3r1cdNFFNDQ00NDQQENDAw0NDZx33nkkZp7jOCQSs1GKWW7Hjh28+OKLLF26lH//93/nxRdf5MUXX+TFF1/kxRdf5IEHHuAP6enp4a//+q8JgoBMJsM//uM/8sQTT5D43zzPw3VdXNclDEOam5txXRfXdXEch9nC8zzCMCQMQ8IwJAxDwjCkubkZx3EIw5AwDAnDkDAMCcOQMAw5Fr7vE4YhYRjS3NxMFEVEUUQcx0yJoogoinBdlzAMCcMQz/M4Vd18881873vfY9++ffT09NDT00NPTw/PP/88iUQi8X5SnCQ6OzsZGRmhsbGR5cuXs3r1an7yk5/wflasWMHWrVs56tChQ3z84x8n8b85joPv+/i+j+/7+L6P7/v4vk/iT/M8j4GBAQYGBhgYGGBgYICBgQEGBgbwPI8ETE5Ocvnll3PmmWdSU1NDTU0NNTU11NTUkEicSOI4JooioigiiiKiKCKKIqIoIooioigiiiKiKCKKIuI4JjFzUpwkfvrTn5LJZPj85z9Pe3s7q1at4jvf+Q7t7e38KcPDw2zcuJHNmzfzfjo6OnivOI4pbydeZgAAIABJREFUFosUi0WKxSLFYpFisUgURcRxTLFYpFgsUiwWKRaLFItFisUiiROH53lYa5mtWltbqaqqoqqqiqqqKqqqqqiqqqKqqoqqqiqqqqqoqqqiqqqKqqoq6urq+EM6Ojr4qPzd3/0d9913H2NjYyQSJ7IoijDGYIzBGIMxBmMMxhiMMRhjMMZgjMEYQxAEJGZOipPEzTffTFdXF3feeSdf+MIX2LBhAwcPHuS+++7jj4njmKuvvprrrruO1atX835uvPFG3iuTyVAqlSiVSpRKJUqlEqVSiVKphO/7lEolSqUSpVKJUqlEqVTCGIMxhkTieLmui+M4OI6D4zg4joPjODiOg+M4OI6D4zg4joPjODiOg+M4OI7De9144418VP7iL/6CBx54gL/8y79ERBARRISGhgYSiROJ7/tYa7HWYq3FWou1Fmst1lqstVhrsdZircVaS2LmpDhJjIyM8LnPfY73+tSnPsXIyAh/yP79+1m3bh1///d/T1NTE8ciDEMKhQKFQoFCoUChUKBQKFAoFCgUChQKBQqFAoVCgUKhgO/7JP60qqoqEn+c53lYa7HWYq3F8zzej7UWay3WWqy1nEhuuukm7rjjDv7jP/6D3t5eent76e3tpaenh0QikXg/KU4SH//4x3nyySd5t8HBQYaHh5k/fz7v9dprr7F+/XruueceMpkMicRs5DgOjuPgOA6FQoGBgQEGBgYYGBhgYGCAgYEBBgYGcBwHx3FwHIcTzeTkJKtXr+bMM8+kpqaGmpoaampqqKmpIZFIJN5PipPEP//zP7Np0yaWL1/OmjVrWLVqFZdddhlbtmzhD+ns7OTw4cNcc801iAgigojwQQVBQCaTIZPJkMlkyGQyZDIZMpkMmUyGTCZDJpMhk8mQyWQoFot8UHEcUywWCYKAIAgIgoAgCAiCgM7OTqIoIggCgiAgCAKCICAIAowxJBInum9/+9u0tbXx9ttvcyKL45ggCIiiiJlWLBYxxpA4NnEcY4yhWCxyMonjmCAIiKKIBKQ4SdTU1PDzn/+cu+66i9NPP50NGzbw/PPPc9VVV/GHbN68GVVFVVFVVBVV5YNqbm4mDEPCMCQMQ8IwJAxDwjAkDEPCMCQMQ8IwJAxDPM/jWBhjcF0X13VxXRfXdXFdl+bmZsIwxHVdXNfFdV1c18V1XYrFIlEUkUicyB577DF++MMf8ld/9VeICCKCiNDQ0MCJJAgCisUinZ2dzLQgCGhtbcUYw2wXRRF1dXXU1dXR2tpKsVikrq6Ouro6isUiMyGOY1pbWwmCgDiOmQ6u61IsFqmrq6Ouro66ujrq6uqoq6ujrq6Ouro66urqqKuro66ujrq6OjKZDI7jMF2MMRSLRYwxJCDFLNbf309zczNHnXbaaXzxi1/kkUceYfXq1dTW1nIy8X0f3/fxfR/f9/F9H9/38X0f3/fxfR/f9/F9H9/3cRyHxB8XRRGZTIbER6ezs5Pe3l56e3vp7e2lt7eX3t5eenp6OJE0NzfjOA6u6zLTCoUCjuPgui6zneM4WGux1jIwMIC1Fmst1lp832cmeJ6H53m0trbiOA7TwfM8rLVYa7HWYq3FWou1Fmst1lqstVhrsdZircVai7WW6dLc3IzjOHieRwJSzHJxHPNRCcOQzs5OjDEYYzDGYIwhCAKCIMAYgzEGYwzGGIwxxHFMc3MziUTifxw+fJjDhw9z+PBhDh8+zOHDhzl8+DCHDx/mROL7PgMDA/i+z0zzfZ+BgQE8z2O2cxwHx3FwHAfHcXAcB8dxcByHmWStJQxDppPjODiOg+M4OI6D4zg4joPjODiOg+M4OI6D4zg4joPjOEwnz/MYGBggDEMSkCJxzHzfx1qLtRZrLdZarLVYa5lircVai7UWay3WWqy1OI5DIpH4HzfffDNNTU00NTXR1NTE1772NS677DJuuOEGEolE4v2kmOV+/etfs2bNGtasWcOaNWtYs2YNa9asYc2aNaxZs4ZvfOMbnAziOKaqqoqqqiqqqqqoqqqiqqqKqqoqqqqqqKqqoqqqiqqqKqqqqqiqqiKKIhKJE92jjz7Kc889x3PPPcdzzz3H/v37efTRRzn99NNJJBKJ95MiMSs4jsPk5CSTk5NMTk4yOTnJ5OQkk5OTTE5OMjk5yeTkJJOTk0xOTjI5OYnneSQSs9EFF1zAr3/9a0ZHR0lMjyiKMMZgjMEYgzEGYwzGGIwxGGMwxmCMwRiDMYZisUgicaJKMct96lOfoquri66uLrq6uujq6qKrq4uuri66urrYtWsXidkhCAIymQyZTIYpmUyGTCZDEAQkTi2Dg4P89re/Ze7cuSSOXxzHBEHAB9XZ2UmxWCSROBGlSCROEM3NzYRhSBiGWGsJw5AwDGlubiZx8rrssstoaGigoaGBhoYGGhoauOyyy7juuuuYM2cOiekThiFhGBKGIWEYEoYhYRgShiFhGBKGIWEYEoYhYRjiOA6JxIkqxSz32c9+lhNFJpMhk8kQBAFxHJPJZMhkMhhjSPxpnufheR6e5+F5Hp7n4XkenueROHk9+uij7N27l71797J371727t3Lf/7nf3LzzTeTSCQS7yfFLHbuueeyY8cOThRhGBKGIWEYYq0lDEPCMMR1XY5XHMfEcUwcx8RxTBzHxHFMHMfEcUwcx8RxTBzHxHFMHMckErNBbW0ttbW11NbWUltbS21tLfPmzSORSCT+mBSJaeN5Hp7n4XkenufheR6e5+F5HsfDcRx83yeTyZDJZMhkMmQyGTKZDHV1dWQyGTKZDJlMhkwmQyaTIZPJMMVxHBL/WxzHZDIZMpkMxhiiKCKTyZDJZCgWiyQ+HP39/fT399Pf309/fz/9/f309/fT399Pf38//f39fBTiOCaKIqIoIooioigiiiKiKCKKIqIoIooioigiiiKiKCKKIqaTMYa6ujqiKGK6xHFMFEVEUUQURURRRBRFRFFEFEVEUUQURURRRBRFRFFEHMfMRnEck8lkyGQyJE5eKRKzQqFQYGBggIGBAQYGBhgYGGBgYIBCoYDneQwMDDAwMMDAwAADAwMMDAxgrcVxHBL/m+M4hGFIGIaEYYi1ljAMCcMQz/NIzLz+/n6amppoamqiqamJpqYmmpqaaGpqoqmpiSuuuIIrr7ySj4oxBmMMxhiMMRhjMMZgjMEYgzEGYwzGGIwxGGOI45jpUiwWieOYUqnEdHAcB9/3McZgjMEYgzEGYwzGGIwxGGMwxmCMwRiDMYYpnucx20RRRBRFxHFMHMckTk4pEolTkOd5eJ6H53l4nofneXieh+M4JGbeueeeS09PDz09PfT09NDT00NPTw8/+clPqK6uprq6mt27d/NRcBwHay3WWqy1WGux1mKtxVqLtRZrLdZarLVYa7HW4jgO06VQKFAoFAjDkOlSKBSw1mKtxVqLtRZrLdZarLVYa7HWYq3FWou1FmstjuMw2/i+T2trK2EY4jgOiZNTikQikTgBbN++nYsuuogvfelLvPjii4gIpyrP8/B9n8SxC8MQ3/dJnLxSJBKJxEfojTfeIJPJcO+999LV1cWWLVtIJBKJPyVFIpFIfES2b9/ORRddxNKlSzlw4ADnnXceiUQi8X+RIpFIJD4CmUyGrVu3ct9997Fx40YqlQqVSoVKpUKlUqFSqZBIJBLvJ0Vi1omiiEwmQyaTwRhDFEVkMhkymQxRFJFInOj6+/t57bXXmPK3f/u3pNNp0uk06XSadDpNOp1m2bJlJBKJxPtJcQobGRnh3nvvZfPmzTz77LPMFp7nEYYhYRhSKBQoFAqEYUgYhjiOQyJxojv33HNRVVQVVUVVUVVUFVVFVXnppZc4FiMjI9x7771s3ryZZ599lkQicXJKcQr71re+xdtvv83KlSu56667eOKJJ5gtPM/D8zw8z8PzPDzPw/M8HMchkTiVfetb3+Ltt99m5cqV3HXXXTzxxBMkEomTT4pT1M9+9jPefPNNbrrpJpYvX04ul+PBBx9kunR0dPBh6ejo4MPQ0dHBh6Wjo4MPS0dHBx+Gjo4OPiwdHR2cin72s5/x5ptvctNNN7F8+XJyuRwPPvgg06Wjo4MPS0dHBx+Wjo4OPiwdHR18GDo6OviwdHR08GHp6Ogg8T9SnKJeffVVPv/5z3PU4sWLeeWVV5iYmOC9Lr74YkQEEUFEEBFEBBFBRBARRAQRQUQQEfL5PCKCiCAiiAgigoggIogIIoKIICKICCKCiCAiiAgigoggIogIIoKIICKICCKCiJDP5xERRAQRQUQQEUQEEUFEEBFEBBFBRBARRAQRQUQQEUQEEUFEEBFEBBFBRBAR8vk8IoKIICKICCKCiCAiiAgigoggIogIIoKIICKICCKCiCAiiAgigoggIogIIoKIkM/nERFEBBFBRBARRAQRQUQQEUQEEUFEEBFEBBFBRBARRAQRQUQQEUQEEUFEEBFEhHw+j4ggIogIIoKIICKICCKCiCAiiAgigoggIogIIoKIICKICCKCiCAiiAgigoiQz+cREUQEEUFEEBFEBBFBRBARRAQRQUQQEUQEEUFEEBFEBBFBRBARRAQRQUQQEUSEfD6PiCAiiAgigoggIogIIoKIICKICCLCxRdfzGz36quv8vnPf56jFi9ezCuvvMLExATvdfHFFyMiiAgigoggIogIIoKIICKICCKCiJDP5xERRAQRQUQQEUQEEUFEEBFEBBFBRBARRAQRQUQQEUQEEUFEEBFEBBFBRBARRIR8Po+IICKICCKCiCAiiAgigoggIogIIoKIICKICCKCiCAiiAgigoggIogIIoKIICLk83lEBBFBRBARRAQRQUQQEUQEEUFEEBFEBBFBRBARRAQRQUQQEUQEEUFEEBFEBBEhn88jIogIIoKIICKICCKCiCAiiAgigoggIogIIoKIICKICCKCiCAiiAgigoggIuTzeUQEEUFEEBFEBBFBRBARRAQRQUQQEUQEEUFEEBFEBBFBRBARRAQRQUQQEUQEESGfzyMiiAgigoggIogIIoKIICKICCKCiCAiiAgigoggIogIIoKIICKICCKCiCAiiAj5fB4RQUQQEUQEEUFEEBFEBBFBRBARRISLL76Yk1GKU9SRI0eYN28eR6VSKaqqqhgfH+e9du7ciaqiqqgqqoqqoqqoKqqKqqKqqCqqiqqiqqgqqoqqoqqoKqqKqqKqqCqqiqqiqqgqqoqqoqqoKqqKqqKqqCqqiqqiqqgqqoqqoqqoKqqKqqKqqCqqiqqiqqgqqoqqoqqoKqqKqqKqqCqqiqqiqqgqqoqqoqqoKqqKqqKqqCqqiqqiqqgqqoqqoqqoKqqKqqKqqCqqiqqiqqgqqoqqoqqoKqqKqqKqqCqqiqqiqqgqqoqqoqqoKqqKqqKqqCqqiqqiqqgqqoqqoqqoKqqKqqKqqCqqiqqiqqgqqoqqoqqoKqqKqqKqqCqqiqqiqqgqqoqqoqqoKqqKqqKqqCqqiqqiqqgqqoqqoqqoKqqKqqKqqCqqiqqiqqgqqoqqoqqoKqqKqqKqqCqqiqqiqqgqqoqqoqqoKqqKqqKqqCqqiqqiqqgqqoqqsnPnTma7I0eOMG/ePI5KpVJUVVUxPj7Oe+3cuRNVRVVRVVQVVUVVUVVUFVVFVVFVVBVVRVVRVVQVVUVVUVVUFVVFVVFVVBVVRVVRVVQVVUVVUVVUFVVFVVFVVBVVRVVRVVQVVUVVUVVUFVVFVVFVVBVVRVVRVVQVVUVVUVVUFVVFVVFVVBVVRVVRVVQVVUVVUVVUFVVFVVFVVBVVRVVRVVQVVUVVUVVUFVVFVVFVVBVVRVVRVVQVVUVVUVVUFVVFVVFVVBVVRVVRVVQVVUVVUVVUFVVFVVFVVBVVRVVRVVQVVUVVUVVUFVVFVVFVVBVVRVVRVVQVVUVVUVVUFVVFVVFVVBVVRVVRVVQVVUVVUVVUFVVFVVFVVBVVRVVRVVQVVUVVUVVUFVVFVVFVVBVVRVVRVVQVVUVVUVVUFVVFVVFVVBVVRVVRVVQVVUVVUVVUFVVFVVFVVBVVRVVRVVQVVUVV2blzJyejFKeoVCrFxMQE7zY5OUkqlSKRSMxOqVSKiYkJ3m1ycpJUKkUikTi5pDhFfexjH+PNN9/kqNdff53TTjuNOXPmkEgkZqePfexjvPnmmxz1+uuvc9pppzFnzhwSicTJJcUp6uKLL+bZZ59leHiYKbt372bVqlUkEonZ6+KLL+bZZ59leHiYKbt372bVqlUkEomTT4pTVG1tLWEY8o1vfINvfvOb7Nq1i40bN5JIJGav2tpawjDkG9/4Bt/85jfZtWsXGzduJJFInHxSnMIaGxvZs2cP+XyeJ598kk984hMkEonZrbGxkT179pDP53nyySf5xCc+QSKROPmkOMWlUimqq6tJJBInj1QqRXV1NYlE4uSVIpFIJBKJRGKWSZE4KbS3t9PS0kLi2I2OjpJInEja29tpaWkhcXxGR0dJnHxSJE4KN910E2+99RYtLS0kPrj9+/dz/vnnU6lUSCROFDfddBNvvfUWLS0tJI7N/v37Of/886lUKiROLikSM+qRRx5h6dKlbNiwgZnW3t7OoUOHaGlp4cNQLpc5cOAA0210dJSjOjs7+dKXvsTGjRuZSRdeeCG5XI50Ok2lUmGmPfLIIyxdupQNGzYw00qlEldeeSU33HADR44cIXH8HnnkEZYuXcqGDRuYae3t7Rw6dIiWlhY+DOVymQMHDjATRkdHOaqzs5MvfelLbNy4kZl04YUXksvlSKfTVCoVZtojjzzC0qVL2bBhAzOtVCpx5ZVXcsMNN3DkyBFONSkSM6azs5OnnnqK7u5uhoeHWbduHTNl+/btXH311dxyyy28/PLLtLS0MJPy+TzXXHMNt99+O2NjY0yXvr4+zj//fCqVCgcOHKCrq4tdu3ZRqVRoampiJmWzWXK5HOl0mkqlwkzp7Ozkqaeeoru7m+HhYdatW8dM+f73v89DDz3EAw88wIUXXsgFF1zAb37zGxLHrrOzk6eeeoru7m6Gh4dZt24dM2X79u1cffXV3HLLLbz88su0tLQwk/L5PNdccw233347Y2NjTKe+vj7OP/98KpUKBw4coKuri127dlGpVGhqamImZbNZcrkc6XSaSqXCTOns7OSpp56iu7ub4eFh1q1bx0z5/ve/z0MPPcQDDzzAhRdeyAUXXMBvfvMbTiUpEjNm69at7Ny5kwULFjA4OMjIyAjr1q1jJmzbto1nnnmGFStWUCqVmDdvHi0tLUyXkZERjhoeHuaxxx6jVCrR3d3Nnj17WL16Nfv37+d41dfX09bWRjqdZvPmzezcuZNPf/rT7Nixg9raWpqamphJ2WyWXC5HOp2mUqkwE7Zu3crOnTtZsGABg4ODjIyMsG7dOqbD6Ogo73b33XdTKBRYuHAhURRx66238tprrzE6Okri2GzdupWdO3eyYMECBgcHGRkZYd26dcyEbdu28cwzz7BixQpKpRLz5s2jpaWF6TIyMsJRw8PDPPbYY5RKJbq7u9mzZw+rV69m//79TIf6+nra2tpIp9Ns3ryZnTt38ulPf5odO3ZQW1tLU1MTMymbzZLL5Uin01QqFWbC1q1b2blzJwsWLGBwcJCRkRHWrVvHdBgdHeXd7r77bgqFAgsXLiSKIm699VZee+01RkdHOVWkSEyL9vZ2WlpaOGp0dJSxsTGmtLa2ks1m2b17Ny+88AKXXnop0+WNN95gfHyc8fFx3i2fz7Nv3z5aWlo4Xn19fSxZsoSJiQmmjI6OUlVVxcGDB7nkkkvI5XJks1nWrl3LdGhsbKStrY1Dhw4xODjIUfl8ntraWpqamphOjzzyCEuXLmXDhg1MyWaz5HI50uk0lUqF6TQ6OsrY2BhTWltbyWaz7N69mxdeeIFLL72U47F//37OP/98KpUKR73zzjuMj4+zbt06Vq5cybXXXsutt97Kq6++SuJPa29vp6WlhaNGR0cZGxtjSmtrK9lslt27d/PCCy9w6aWXMl3eeOMNxsfHGR8f593y+Tz79u2jpaWF49XX18eSJUuYmJhgyujoKFVVVRw8eJBLLrmEXC5HNptl7dq1TJfGxkba2to4dOgQg4ODHJXP56mtraWpqYnp9Mgjj7B06VI2bNjAlGw2Sy6XI51OU6lUmE6jo6OMjY0xpbW1lWw2y+7du3nhhRe49NJLOR779+/n/PPPp1KpcNQ777zD+Pg469atY+XKlVx77bXceuutvPrqq5wqUiSmxU033cRbb71FS0sLU6qrq9mzZw/Dw8M8/fTTbNiwgSlnnXUW999/P9Ohs7OTiy66iDlz5rBs2TI2btzIuy1YsIBsNsuxUlWm1NfX09fXR09PD+VymbPPPpvFixezfv16brvtNvbt20dzczM1NTWMj49zPMrlMgcOHKCxsZG2tja+/vWvU6lUOCqfz3PdddcxXTo7O3nqqafo7u5meHiYdevWMSWbzZLL5Uin04yOjjJdqqur2bNnD8PDwzz99NNs2LCBKWeddRb3338/x2pkZIQLL7yQXC5HOp2mUqkw5Stf+QqXX345K1eu5Nprr2XKW2+9RU1NDYk/7aabbuKtt96ipaWFKdXV1ezZs4fh4WGefvppNmzYwJSzzjqL+++/n+nQ2dnJRRddxJw5c1i2bBkbN27k3RYsWEA2m+VYqSpT6uvr6evro6enh3K5zNlnn83ixYtZv349t912G/v27aO5uZmamhrGx8c5XuVymQMHDtDY2EhbWxtf//rXqVQqHJXP57nuuuuYLp2dnTz11FN0d3czPDzMunXrmJLNZsnlcqTTaUZHR5ku1dXV7Nmzh+HhYZ5++mk2bNjAlLPOOov777+fYzUyMsKFF15ILpcjnU5TqVSY8pWvfIXLL7+clStXcu211zLlrbfeoqamhlNFisS0aW9v59ChQ7S0tDBl4cKFHD58mLlz5zI+Pk4+n2ft2rXU19dzLEZGRjhq//79dHV1sXfvXqbs2LGDn/70pzQ2NvLKK6+wceNGli1bxooVKzhWN954I93d3Rw8eJBUKsXQ0BCe51Eul9m2bRulUomGhgaOHDnCHXfcweWXX86cOXM4Vvl8nmuuuYbbb7+dsbExGhsbaWtrI51OU6lUOGrFihVMl61bt7Jz504WLFjA4OAgIyMjrFu3jinZbJauri6qq6s5XqVSiSuvvJIdO3awcOFCDh8+zNy5cxkfHyefz7N27Vrq6+s5Fn19fSxZsoSJiQmy2Sy5XI50Ok2lUuGee+7h9NNPp1gscuDAAb797W+zZMkSFi5cSOL/pr29nUOHDtHS0sKUhQsXcvjwYebOncv4+Dj5fJ61a9dSX1/PsRgZGeGo/fv309XVxd69e5myY8cOfvrTn9LY2Mgrr7zCxo0bWbZsGStWrOBY3XjjjXR3d3Pw4EFSqRRDQ0N4nke5XGbbtm2USiUaGho4cuQId9xxB5dffjlz5szheOTzea655hpuv/12xsbGaGxspK2tjXQ6TaVS4agVK1YwXbZu3crOnTtZsGABg4ODjIyMsG7dOqZks1m6urqorq7meJVKJa688kp27NjBwoULOXz4MHPnzmV8fJx8Ps/atWupr6/nWPT19bFkyRImJibIZrPkcjnS6TSVSoV77rmH008/nWKxyIEDB/j2t7/NkiVLWLhwIaeKFIlpsX37dq6++mpuueUWXn75ZVpaWpiyaNEi5s+fT0NDA8PDwzQ3N3Ms+vr6WLJkCRMTE0w5dOgQv/zlLxkcHOSoUqnEddddx6ZNm7jiiivI5XIcq5GRER599FE2bdrE9ddfz5TGxkba2trwPI9yucyUjRs38uUvf5l58+axZcsWPoiRkRGOGh4e5rHHHqNUKtHd3c2ePXtYvXo1n/nMZ2hrayOdTjM6Osp0Gh0dZWxsjCmtra1ks1l2797NCy+8wKWXXsqU8847j+P18MMP89BDD9He3s6ZZ57JlEWLFjF//nwaGhoYHh6mubmZY1VfX09fXx89PT2Uy2Wy2Sy5XI50Ok2lUuHJJ59k06ZNbNmyhZaWFv7pn/6JxP/N9u3bufrqq7nlllt4+eWXaWlpYcqiRYuYP38+DQ0NDA8P09zczLHo6+tjyZIlTExMMOXQoUP88pe/ZHBwkKNKpRLXXXcdmzZt4oorriCXy3GsRkZGePTRR9m0aRPXX389UxobG2lra8PzPMrlMlM2btzIl7/8ZebNm8eWLVv4oEZGRjhqeHiYxx57jFKpRHd3N3v27GH16tV85jOfoa2tjXQ6zejoKNNpdHSUsbExprS2tpLNZtm9ezcvvPACl156KVPOO+88jtfDDz/MQw89RHt7O2eeeSZTFi1axPz582loaGB4eJjm5maOVX19PX19ffT09FAul8lms+RyOdLpNJVKhSeffJJNmzaxZcsWWlpa+Kd/+idOJSkS02Lbtm0888wzrFixglKpxLx582hpaWHKE088wUsvvURrayvHqr6+nr6+Pnp6eiiXy2SzWXK5HGvXrqVSqXBUY2Mju3fvZvny5Ryrvr4+lixZwjvvvMPZZ5/Nb3/7W7q7u5nS2NhIW1sbnudRLpfZtWsX+/fv57vf/S4fRF9fH0uWLGFiYoIpo6OjVFVVcfDgQS655BJyuRzZbJa1a9fS2NjI448/TnV1NdOhXC4zNDREdXU1e/bsYXh4mKeffpoNGzYw5ayzzuL+++9nutx55510dnayaNEivva1rzFl+/btPPHEE7z00ku0trZyrFSVKalUiqGhITzPo1wuk81myeVypNNpKpUKq1atYteuXVxwwQUk/u+2bdvGM888w4oVKyiVSsybN4+WlhamPPHEE7z00ku0trZyrOrr6+nr66Onp4dyuUw2myWXy7F27VoqlQpHNTY2snv3bpYvX86x6uvrY8mSJbzzzjucffbZ/Pa3v6W7u5spjY2NtLW14XkksgOaAAAgAElEQVQe5XKZXbt2sX//fr773e/yQfX19bFkyRImJiaYMjo6SlVVFQcPHuSSSy4hl8uRzWZZu3YtjY2NPP7441RXVzMdyuUyQ0NDVFdXs2fPHoaHh3n66afZsGEDU8466yzuv/9+psudd95JZ2cnixYt4mtf+xpTtm/fzhNPPMFLL71Ea2srx0pVmZJKpRgaGsLzPMrlMtlsllwuRzqdplKpsGrVKnbt2sUFF1zAqSZF4riNj48zPj7Ou+Xzefbt20dLSwtT5syZw/FKpVIMDQ3heR7lcplsNksulyOdTlOpVJgu9fX19PX18atf/YqdO3fy/PPPs2nTJrq7u5nS2NhIW1sbnucxMjLCB7V+/Xocx6Gvr4+enh7K5TJnn302ixcvZv369dx2223s27eP5uZmampqGB8fR0SYDvfeey9f/epXWbZsGdu2bWPhwoUcPnyYuXPnMj4+Tj6fZ+3atdTX1zNdfv/73zM+Ps67Pfjgg7zxxhvMmTOH43HjjTfS3d3NwYMHaWxspK2tDc/zKJfLZLNZcrkc6XSa0dFREh/M+Pg44+PjvFs+n2ffvn20tLQwZc6cORyvVCrF0NAQnudRLpfJZrPkcjnS6TSVSoXpUl9fT19fH7/61a/YuXMnzz//PJs2baK7u5spjY2NtLW14XkeIyMjHIv169fjOA59fX309PRQLpc5++yzWbx4MevXr+e2225j3759NDc3U1NTw/j4OCLCdLj33nv56le/yrJly9i2bRsLFy7k8OHDzJ07l/HxcfL5PGvXrqW+vp7p8vvf/57x8XHe7cEHH+SNN95gzpw5HI8bb7yR7u5uDh48SGNjI21tbXieR7lcJpvNksvlSKfTjI6OcqpKkThuc+bMYdmyZWzcuJF3W7BgAdlsluOxZcsWRITFixdjraWxsZG2tjY8z6NcLpPNZsnlcqTTaUZHRzke7e3ttLS0MCWVSjE0NITnebz99ts8//zzbNq0iR/96EdcddVVNDY28vjjjzN//nw+iPXr1/O73/2O6upqUqkUQ0NDeJ5HuVxm27ZtlEolGhoaOHLkCHfccQeXX345c+bMYbr84Ac/YP/+/agqDz/8MNu2bWPRokXMnz+fhoYGhoeHaW5u5niUy2UOHDjAUatWrWL9+vW829y5c/mzP/szjtejjz7Kpk2buP7665nS2NhIW1sbnudRLpfJZrN0dXVRXV1N4oOZM2cOy5YtY+PGjbzbggULyGazHI8tW7YgIixevBhrLY2NjbS1teF5HuVymWw2Sy6XI51OMzo6yvFob2+npaWFKalUiqGhITzP4+233+b5559n06ZN/OhHP+Kqq66isbGRxx9/nPnz5/NBrV+/nt/97ndUV1eTSqUYGhrC8zzK5TLbtm2jVCrR0NDAkSNHuOOOO7j88suZM2cO0+UHP/gB+/fvR1V5+OGH2bZtG4sWLWL+/Pk0NDQwPDxMc3Mzx6NcLnPgwAGOWrVqFevXr+fd5s6dy5/92f/XHhzARlkY/v9/7+GncqTW5cbGWjQhZnqBakSt5z1QpGKrSIoPEurjgEoqa0CsVEl7BHWIN4rr49SVFhSZ6HnANOg1d12wDLRWkC60otWliKWbxQEq9dGZyrlh9Z/7/9KE375+vz+B4o8HP6/X/+JkPffcc4TDYebNm0eaZVk4jkN+fj6HDh3Ctm3i8Tg+n48fKgM5YTt27GDy5MlMnTqV3/72t+zatQvLsujq6qKqqoq8vDwKCgo4UZWVlbzzzju89dZbrFmzhnvuuYc0y7JwHIf8/HwOHTqEbdvE43F8Ph8n45577uHLL7+krKyMNMuycByH/Px8/vWvf/Hmm2+yevVqQqEQaYFAgONRXl6O67rEYjEGWJaF4zjk5+dz6NAh0qqqqrjmmms455xzWL58OYMhkUgwZcoUzjvvPAa0tbWxfv16amtraWxspLOzk2XLlnEy6uvrufXWW1m6dClHjx4lrba2lg8//JBrr72Wrq4uqqqqME2TYcOGcbK+/vprLrjgAj755BMSiQRplmXhOA75+fn09fWRk5ODfHc7duxg8uTJTJ06ld/+9rfs2rULy7Lo6uqiqqqKvLw8CgoKOFGVlZW88847vPXWW6xZs4Z77rmHNMuycByH/Px8Dh06hG3bxONxfD4fJ+Oee+7hyy+/pKysjDTLsnAch/z8fP71r3/x5ptvsnr1akKhEGmBQIDjVV5ejuu6xGIxBliWheM45Ofnc+jQIdKqqqq45pprOOecc1i+fDmDIZFIMGXKFM477zwGtLW1sX79empra2lsbKSzs5Nly5ZxMurr67n11ltZunQpR48eJa22tpYPP/yQa6+9lq6uLqqqqjBNk2HDhnGyvv76ay644AI++eQTEokEaZZl4TgO+fn59PX1kZOTww+ZgZyQaDTKmjVrWLduHdOnTycvL4/q6mpuv/12wuEwN954I5FIhBNVWVnJRx99xPPPP4/P52PcuHGce+65LFq0iNraWizLwnEc8vPz6evrIycnh8Hw2GOP0d3dTVlZGWmWZeE4Dvn5+fzzn/+kpaWFxYsXc7zKy8txXZeNGzcyYPXq1ezZswfLsnAch/z8fA4dOsSmTZtob2+nsrKSwbB9+3bWr1/PnDlz6O7upqmpiQFtbW2sX7+eXbt2MWTIEE5Gb28vL774Ii0tLSQSCV5++WWmTJlCe3s7DQ0N3H333SxevJiioiJ+97vfcTIaGxspKChgyZIlvPDCC7S2thIOh0kkEqRZlkUymSQjIwP57qLRKGvWrGHdunVMnz6dvLw8qquruf322wmHw9x4441EIhFOVGVlJR999BHPP/88Pp+PcePGce6557Jo0SJqa2uxLAvHccjPz6evr4+cnBwGw2OPPUZ3dzdlZWWkWZaF4zjk5+fzz3/+k5aWFhYvXsyJKC8vx3VdNm7cyIDVq1ezZ88eLMvCcRzy8/M5dOgQmzZtor29ncrKSgbD9u3bWb9+PXPmzKG7u5umpiYGtLW1sX79enbt2sWQIUM4Gb29vbz44ou0tLSQSCR4+eWXmTJlCu3t7TQ0NHD33XezePFiioqK+N3vfsfJaGxspKCggCVLlvDCCy/Q2tpKOBwmkUiQZlkWyWSSjIwMfugM5ITU1NQQjUbJzs6mtLSUDRs2MHfuXKZOnUpDQwOTJk3iRB08eJDGxkZmzZrFgOrqar744gumT59OY2MjRUVFWJZFMpkkIyODwbBmzRpuueUW7r33Xt577z3KyspIsywLx3HIz8+nr6+P45VKpdi6dSvjxo1jwOOPP866desYPXo0aZZl4TgO+fn59PX1MVja29tZuXIl0WgU27bZsmULFRUVNDU1MaCtrY1gMMjJSqVS/OhHP+Kdd95h3LhxRCIRbNtm1qxZpFmWRTweZ+LEiZyMbdu2sXXrVmKxGOPGjePqq6/m8OHDtLa2Eg6Hef7557n55psJBALI8ampqSEajZKdnU1paSkbNmxg7ty5TJ06lYaGBiZNmsSJOnjwII2NjcyaNYsB1dXVfPHFF0yfPp3GxkaKioqwLItkMklGRgaDYc2aNdxyyy3ce++9vPfee5SVlZFmWRaO45Cfn09fXx8nIpVKsXXrVsaNG8eAxx9/nHXr1jF69GjSLMvCcRzy8/Pp6+tjsLS3t7Ny5Uqi0Si2bbNlyxYqKipoampiQFtbG8FgkJOVSqX40Y9+xDvvvMO4ceOIRCLYts2sWbNIsyyLeDzOxIkTORnbtm1j69atxGIxxo0bx9VXX83hw4dpbW0lHA7z/PPPc/PNNxMIBBAwkBPS39/PsXJzcxk5ciT79+/nZGVnZxOLxaioqKCpqYmamhqam5vZvXs3eXl5bNu2ja6uLj777DMCgQCDpba2lldeeYWCggJaWlo455xzKCsrI82yLJLJJBkZGRwvn89Ha2srdXV11NfXs3btWp544gna29s5lmVZJJNJMjIyGCwHDhzg7bffpru7m7RRo0axZcsWKioqaGpqYrD09PRwwQUXcOmll1JeXs7999/Pzp07mTNnDpmZmfT39zMYdu7cyapVq1ixYgVZWVmUlpayatUqbNvG7/fz5ptvsnr1akKhEHL8+vv7OVZubi4jR45k//79nKzs7GxisRgVFRU0NTVRU1NDc3Mzu3fvJi8vj23bttHV1cVnn31GIBBgsNTW1vLKK69QUFBAS0sL55xzDmVlZaRZlkUymSQjI4MT4fP5aG1tpa6ujvr6etauXcsTTzxBe3s7x7Isi2QySUZGBoPlwIEDvP3223R3d5M2atQotmzZQkVFBU1NTQyWnp4eLrjgAi699FLKy8u5//772blzJ3PmzCEzM5P+/n4Gw86dO1m1ahUrVqwgKyuL0tJSVq1ahW3b+P1+3nzzTVavXk0oFEL+NwM5IaFQiKVLl/KfMjMzGQzBYJBYLEZFRQUvvPAC27ZtY0BfXx9pmZmZDJb+/n76+/s5Vn19PTt37qSsrIy0QCDAifL7/bS2tlJXV8fvf/97Ojo6+DaBQIDBcOjQIQ4fPoxlWTiOw4wZM3Bdl7RRo0axZcsW9u3bx2C5//77KSsro7a2lpaWFsaMGcORI0eorq7mhhtuYMiQIQyGw4cP09nZyYEDBxhQUFCA3+/n4MGDDBs2jJaWFhYvXowcv1AoxNKlS/lPmZmZDIZgMEgsFqOiooIXXniBbdu2MaCvr4+0zMxMBkt/fz/9/f0cq76+np07d1JWVkZaIBDgZPj9flpbW6mrq+P3v/89HR0dfJtAIMBgOHToEIcPH8ayLBzHYcaMGbiuS9qoUaPYsmUL+/btY7Dcf//9lJWVUVtbS0tLC2PGjOHIkSNUV1dzww03MGTIEAbD4cOH6ezs5MCBAwwoKCjA7/dz8OBBhg0bRktLC4sXL0b+NwP5ThobGykoKKCsrIzPPvuMaDTK9u3bmTJlCl1dXZSXlxMKhfD7/QyWYDBILBbj888/p6mpiQHjx4+nuroawzA4XqlUigGNjY1MmjSJkpISvvjiC/Ly8qiqquJYI0aMwLZtBoPf76e1tZWvvvqK+vp6TpXVq1czdepU8vLyqK2txbIsHMfBNE1c1yVt1KhRlJeXc7xSqRTfJhaL8eWXX1JWVkZaVVUV11xzDeeccw7Lly9nsFiWheM43HzzzRzrm2++YejQocjxaWxspKCggLKyMj777DOi0Sjbt29nypQpdHV1UV5eTigUwu/3M1iCwSCxWIzPP/+cpqYmBowfP57q6moMw+B4pVIpBjQ2NjJp0iRKSkr44osvyMvLo6qqimONGDEC27YZLH6/n9bWVr766ivq6+s5VVavXs3UqVPJy8ujtrYWy7JwHAfTNHFdl7RRo0ZRXl7O8UqlUnybWCzGl19+SVlZGWlVVVVcc801nHPOOSxfvpzBYlkWjuNw8803c6xvvvmGoUOHIv+Vgfxfbdu2ja1btxKLxRg3bhxXX301e/fupaWlheLiYsLhMMXFxaxYsYLBFgwGicViVFRU0NTUxBVXXEF5eTkzZszgeLW3tzN27Fhc16W5uZkXXniBDRs2cPXVV3PVVVdx9913s2vXLizLoquri6qqKvLy8igoKGCw+P1+Wltbqauro76+nlNhw4YNtLe3s3fvXtavX09tbS2WZeE4DqZpkkqlOBHt7e2MHTsW13VJa25uxnVdBsRiMb744gvKysrYtGkT7e3tVFZWcrJaWlooKirijjvu4MiRI1iWxUMPPUQgEGD27NkUFRURDAbx+/3Id7dt2za2bt1KLBZj3LhxXH311ezdu5eWlhaKi4sJh8MUFxezYsUKBlswGCQWi1FRUUFTUxNXXHEF5eXlzJgxg+PV3t7O2LFjcV2X5uZmXnjhBTZs2MDVV1/NVVddxd13382uXbuwLIuuri6qqqrIy8ujoKCAweT3+2ltbaWuro76+npOhQ0bNtDe3s7evXtZv349tbW1WJaF4ziYpkkqleJEtLe3M3bsWFzXJa25uRnXdRkQi8X44osvKCsrY9OmTbS3t1NZWcnJamlpoaioiDvuuIMjR45gWRYPPfQQgUCA2bNnU1RURDAYxO/3I/+VgfyPdu7cyapVq1ixYgVZWVmUlpayatUqbNsmrbS0lIaGBiZOnMipEgwGicViVFRUcMcdd1BWVsaJyM3NJRKJYJomNTU1rFq1iqysLMrLy3n88ceZOXMmLS0t3H777YTDYW688UYikQiDze/309raSl1dHbt372awJBIJpkyZwnnnnceAtrY21q9fT21tLZZlkUwm8fl8HK9UKkVubi6RSATTNHFdl48//hjTNHFdlwEbN27k9ddfp6ysjMHw7LPPsm7dOtauXUtubi6XX345H330EZZl4TgObW1tPPbYY9TU1CDf3c6dO1m1ahUrVqwgKyuL0tJSVq1ahW3bpJWWltLQ0MDEiRM5VYLBILFYjIqKCu644w7Kyso4Ebm5uUQiEUzTpKamhlWrVpGVlUV5eTmPP/44M2fOpKWlhdtvv51wOMyNN95IJBLhVPD7/bS2tlJXV8fu3bsZLIlEgilTpnDeeecxoK2tjfXr11NbW4tlWSSTSXw+H8crlUqRm5tLJBLBNE1c1+Xjjz/GNE1c12XAxo0bef311ykrK2MwPPvss6xbt461a9eSm5vL5ZdfzkcffYRlWTiOQ1tbG4899hg1NTXItzOQ/9Hhw4fp7OzkwIEDDCgoKMDv93Pw4EG+L8FgkObmZsrKyjgZtm0TiUT4+9//zocffsiASZMm8dOf/pRDhw5hWRYNDQ1MmjSJU8Xv9/PWW29xxRVXMBi2b9/O+vXrmTNnDt3d3TQ1NTGgra2N9evXs2vXLgKBAMervb2dsWPH4routm0TiUQwTZPCwkIikQimaeK6LgN+/vOfM3v2bAbDI488wtNPP01WVhavvvoq9913HwcPHiSVSmFZFo7jUFRUhOu6yHd3+PBhOjs7OXDgAAMKCgrw+/0cPHiQ70swGKS5uZmysjJOhm3bRCIR/v73v/Phhx8yYNKkSfz0pz/l0KFDWJZFQ0MDkyZN4lTy+/289dZbXHHFFQyG7du3s379eubMmUN3dzdNTU0MaGtrY/369ezatYtAIMDxam9vZ+zYsbiui23bRCIRTNOksLCQSCSCaZq4rsuAn//858yePZvB8Mgjj/D000+TlZXFq6++yn333cfBgwdJpVJYloXjOBQVFeG6LvLtDOS/2LFjB5MnT2bq1KmMGzcOx3G4+eabOdY333zD0KFD+T5lZ2czGGzbJhKJcNNNN/H1119zLJ/Px/fF5/MxGNrb21m5ciXRaBTbttmyZQsVFRU0NTUxoK2tjWAwyInIzc0lEolgmiau62LbNpFIBNM0KSwsJBKJYJomLS0tLFq0CMuymDhxIsfrxRdfxLIstm3bxoCvvvqK/v5+SkpKKCws5LbbbuO+++5j//79pFmWheM4zJ49G/mf7dixg8mTJzN16lTGjRuH4zjcfPPNHOubb75h6NChfJ+ys7MZDLZtE4lEuOmmm/j66685ls/n4/vk8/kYDO3t7axcuZJoNIpt22zZsoWKigqampoY0NbWRjAY5ETk5uYSiUQwTRPXdbFtm0gkgmmaFBYWEolEME2TlpYWFi1ahGVZTJw4keP14osvYlkW27ZtY8BXX31Ff38/JSUlFBYWctttt3Hfffexf/9+0izLwnEcZs+ejXw7A/k/RKNR1qxZw7p165g+fTp5eXn85Cc/4aGHHiIQCDB79myKiooIBoP4/X68YuPGjYRCIRYuXEiabds88MADjB49mqqqKizL4qqrruLHP/4xXnPgwAHefvtturu7SRs1ahRbtmyhoqKCpqYmBoNt20QiEUzTxHVdbNsmEolgmiaFhYU88cQT/OY3v+EXv/gFFRUVHK9FixaxatUqLr74Yu68806i0Shp1113HTfccAOFhYXcdtttpH355ZdkZmYywLIsNm/ejPz3otEoa9asYd26dUyfPp28vDx+8pOf8NBDDxEIBJg9ezZFRUUEg0H8fj9esXHjRkKhEAsXLiTNtm0eeOABRo8eTVVVFZZlcdVVV/HjH/8YLzpw4ABvv/023d3dpI0aNYotW7ZQUVFBU1MTg8G2bSKRCKZp4routm0TiUQwTZPCwkKeeOIJfvOb3/CLX/yCiooKjteiRYtYtWoVF198MXfeeSfRaJS06667jhtuuIHCwkJuu+020r788ksyMzMZYFkWmzdvRr6dgfwfampqiEajZGdnU1payoYNG5g7dy5Tp07FcRza2tp47LHHqKmpwSui0SgvvfQSiUSC3t5eSkpKSLNtm0gkQjKZ5KmnnqKmpgav2LhxI6FQiIULF2JZFo7jMGPGDFzXJW3UqFFs2bKFffv2MVhs2yYSiWCaJq7rYts2kUgE0zQJhUJs27aNBQsWcLwqKir497//zSuvvMLDDz/MH/7wB6LRKGkrV65k6NChPPPMM3R0dLBgwQKuvPJKsrKykO+upqaGaDRKdnY2paWlbNiwgblz5zJ16lQcx6GtrY3HHnuMmpoavCIajfLSSy+RSCTo7e2lpKSENNu2iUQiJJNJnnrqKWpqavCSjRs3EgqFWLhwIZZl4TgOM2bMwHVd0kaNGsWWLVvYt28fg8W2bSKRCKZp4routm0TiUQwTZNQKMS2bdtYsGABx6uiooJ///vfvPLKKzz88MP84Q9/IBqNkrZy5UqGDh3KM888Q0dHBwsWLODKK68kKysL+W4M5P/3+eefk9bf38+xcnNzGTlyJPv378eyLBzHoaioCNd18YpHH32UWCzGiBEj6Onpoa+vj5KSEtJs2yYejzN8+HC8IhqN8tJLL5FIJOjt7aWkpATLsnAcB9M0cV2XtFGjRlFeXs7J2LFjB5MnT2bq1KkcPnwY27aJRCKYponruti2TTwex+fzcSIqKytJq6+vZ0BHRwehUIgBmzdvJhwOs3z5csrKynj44YeR7+bzzz8nrb+/n2Pl5uYycuRI9u/fj2VZOI5DUVERruviFY8++iixWIwRI0bQ09NDX18fJSUlpNm2TTweZ/jw4XhJNBrlpZdeIpFI0NvbS0lJCZZl4TgOpmniui5po0aNory8nJOxY8cOJk+ezNSpUzl8+DC2bROJRDBNE9d1sW2beDyOz+fjRFRWVpJWX1/PgI6ODkKhEAM2b95MOBxm+fLllJWV8fDDDyPfnYEQjUa56qqrSAuFQixdupT/lJmZSZplWTiOw+zZs/GCVCrF0aNHSVu2bBm2bdPQ0MAbb7zBhAkTSMvJyeF0tmfPHo716KOPEovFGDFiBD09PfT19VFSUoJlWTiOg2mapFIpTlY0GmXNmjWsW7eO6dOnk5eXx44dO7Btm0gkgmmapFIpcnJyOBG9vb00NjZy5ZVXMmD79u3U1dWxe/duJk2aREVFBfv27SMvL49NmzZx+eWXI99NNBrlqquuIi0UCrF06VL+U2ZmJmmWZeE4DrNnz8YLUqkUR48eJW3ZsmXYtk1DQwNvvPEGEyZMIC0nJ4fT3Z49ezjWo48+SiwWY8SIEfT09NDX10dJSQmWZeE4DqZpkkqlOFnRaJQ1a9awbt06pk+fTl5eHjt27MC2bSKRCKZpkkqlyMnJ4UT09vbS2NjIlVdeyYDt27dTV1fH7t27mTRpEhUVFezbt4+8vDw2bdrE5Zdfjhwfgx+49vZ24vE4O3bsIC0ajbJ9+3amTJlCV1cX5eXlhEIh/H4/AyzLYvPmzXiBz+fj5Zdfpre3l61bt7Jw4ULSzj//fJ588klOd5WVlUybNo1EIkFaKpXi6NGjpC1btgzbtmloaOCNN95gwoQJWJZFMpnE5/NxvPbs2cOxampqiEajZGdnU1payoYNG5g7dy5ff/01tm0Tj8fx+XycqOHDh5NMJqmurubZZ59l586d/OpXv2LDhg2sW7eOBx54gL/97W/88pe/ZMOGDch3197eTjweZ8eOHaRFo1G2b9/OlClT6Orqory8nFAohN/vZ4BlWWzevBkv8Pl8vPzyy/T29rJ161YWLlxI2vnnn8+TTz6JF1RWVjJt2jQSiQRpqVSKo0ePkrZs2TJs26ahoYE33niDCRMmYFkWyWQSn8/H8dqzZw/HqqmpIRqNkp2dTWlpKRs2bGDu3Ll8/fXX2LZNPB7H5/NxooYPH04ymaS6uppnn32WnTt38qtf/YoNGzawbt06HnjgAf72t7/xy1/+kg0bNiAnxuAHrru7m3fffZeenh4GtLS0UFxcTDgcpri4mBUrVuAFqVSKAdFolPHjx1NVVUVWVhaffvopZ599Nv39/dTX1zNr1ixGjx7N6W7BggVkZmYSDodJJBL4fD5efvllent72bp1KwsXLiTt/PPP58knnyQtEAhwvCorK5k2bRqJRIIB/f39HCs3N5eRI0eyf/9+0nJycjhZgUCAZDJJdXU1paWltLa2kpubS3Z2NhMnTqSxsZG2tjbmzZuHfHfd3d28++679PT0MKClpYXi4mLC4TDFxcWsWLECL0ilUgyIRqOMHz+eqqoqsrKy+PTTTzn77LPp7++nvr6eWbNmMXr0aLxgwYIFZGZmEg6HSSQS+Hw+Xn75ZXp7e9m6dSsLFy4k7fzzz+fJJ58kLRAIcLwqKyuZNm0aiUSCAf39/RwrNzeXkSNHsn//ftJycnI4WYFAgGQySXV1NaWlpbS2tpKbm0t2djYTJ06ksbGRtrY25s2bh5wYgx8427aJRCLMmjUL13UZUFpaSkNDAxMnTsQL9uzZw9ixY3Fdl46ODuLxOJs2bcJ1XWbOnMlFF11ERkYGY8aMobe3lzlz5uAFF154IcOGDePpp58mHA6TSCTIysri008/5eyzz6a/v5/6+npmzZrF6NGjOVELFiwgMzOTcDhMIpEgLRQKsXTpUv5TZmYmgykQCJBMJkn705/+hJw827aJRCLMmjUL1xm/jiYAABg1SURBVHUZUFpaSkNDAxMnTsQL9uzZw9ixY3Fdl46ODuLxOJs2bcJ1XWbOnMlFF11ERkYGY8aMobe3lzlz5uAVF154IcOGDePpp58mHA6TSCTIysri008/5eyzz6a/v5/6+npmzZrF6NGjOVELFiwgMzOTcDhMIpEgLRQKsXTpUv5TZmYmgykQCJBMJkn705/+hAwugx+QVCrFgGg0yvjx46mqqsK2bSKRCKZp4rouXjR69Ggcx8E0TZYsWUIsFiM7O5unnnoKv9/PzJkzaWxspLOzk2XLluElq1evZu3atSSTScLhMIlEgosuuoiMjAzGjBlDb28vc+bM4WRceOGFDBs2jKeffppwOEwikSAajbJ9+3amTJlCV1cX5eXlhEIh/H4/gy0QCJBMJqmurubZZ59FvrtUKsWAaDTK+PHjqaqqwrZtIpEIpmniui5eNHr0aBzHwTRNlixZQiwWIzs7m6eeegq/38/MmTNpbGyks7OTZcuW4TWrV69m7dq1JJNJwuEwiUSCiy66iIyMDMaMGUNvby9z5szhZFx44YUMGzaMp59+mnA4TCKRIBqNsn37dqZMmUJXVxfl5eWEQiH8fj+DLRAIkEwmqa6u5tlnn0UGj8EPxJ49exg7diyu69LR0UE8HmfTpk24rsvMmTOxbZtIJIJpmqRSKbzo2muvxXEcuru76enpYUB9fT1+v5+ZM2cyZMgQTmeVlZUsX76c/v5+BuTk5PDee++RlZVFMpkkHA6TSCRobGyks7OTZcuWMRhWr17N2rVrSSaThMNhEokELS0tFBcXEw6HKS4uZsWKFZwqgUCAZDJJdXU1HR0dyP/dnj17GDt2LK7r0tHRQTweZ9OmTbiuy8yZM7Ftm0gkgmmapFIpvOjaa6/FcRy6u7vp6elhQH19PX6/n5kzZzJkyBBOd5WVlSxfvpz+/n4G5OTk8N5775GVlUUymSQcDpNIJGhsbKSzs5Nly5YxGFavXs3atWtJJpOEw2ESiQQtLS0UFxcTDocpLi5mxYoVnCqBQIBkMkl1dTUdHR3I4DA4w+3du5e00aNH4zgOpmmyZMkSYrEY2dnZPPXUU/j9fmbOnIlt28TjcXw+H14TjUa56qqrsCwLx3GYMWMGrusyoL6+nttvv53T2cGDB2lsbOTVV19lzJgxLF++nKNHj5JWV1fHvffeSyAQIJlMEg6H2bt3L0OGDOFEVFZWsnz5cvr7+xmQk5PDe++9R1ZWFslkknA4TCKRoLS0lIaGBiZOnMipFggEeP3117nsssuQ/97evXtJGz16NI7jYJomS5YsIRaLkZ2dzVNPPYXf72fmzJnYtk08Hsfn8+E10WiUq666CsuycByHGTNm4LouA+rr67n99ts53R08eJDGxkZeffVVxowZw/Llyzl69ChpdXV13HvvvQQCAZLJJOFwmL179zJkyBBORGVlJcuXL6e/v58BOTk5vPfee2RlZZFMJgmHwyQSCUpLS2loaGDixImcaoFAgNdff53LLrsMGRwGZ7i77rqLRCLBO++8g2VZOI5Dd3c3PT09DKivr8fv9zNz5kxycnLwmvb2duLxODt27CDNsiwcx8E0TVzXZUBBQQGns+zsbGKxGB988AGrVq3irLPO4pJLLiESiXDppZeye/dujhw5QiAQ4PXXXycQCHAiDh48SGNjI6+++ipjxoxh+fLlHD16lLS6ujruvfdeAoEAyWSScDjM3r17+T4NHz4c+Z/dddddJBIJ3nnnHSzLwnEcuru76enpYUB9fT1+v5+ZM2eSk5OD17S3txOPx9mxYwdplmXhOA6maeK6LgMKCgo43WVnZxOLxfjggw9YtWoVZ511FpdccgmRSIRLL72U3bt3c+TIEQKBAK+//jqBQIATcfDgQRobG3n11VcZM2YMy5cv5+jRo6TV1dVx7733EggESCaThMNh9u7dy/dp+PDhyOAxOMM999xzhMNh5s2bR5plWTiOw4wZM3BdlwH19fXcfvvteFF3dzfvvvsuPT09DLAsC8dxME2TVCqFVwSDQWKxGHfeeSfBYJDOzk6GDRvGJZdcwogRI3jwwQdJGz58OCcqOzubWCzGBx98wKpVqzjrrLO45JJLiEQiXHrppezevZsjR44QCAR4/fXXCQQCyOnlueeeIxwOM2/ePNIsy8JxHGbMmIHrugyor6/n9ttvx4u6u7t599136enpYYBlWTiOg2mapFIpvCQYDBKLxbjzzjsJBoN0dnYybNgwLrnkEkaMGMGDDz5I2vDhwzlR2dnZxGIxPvjgA1atWsVZZ53FJZdcQiQS4dJLL2X37t0cOXKEQCDA66+/TiAQQLzL4Azn9/u54IIL+OSTT0gkEqRZloXjOJimieu6DCgoKMArduzYweTJk5k6dSqTJk0iEokwa9YsXNdlgGVZJJNJfD4fXhIMBonFYsyfP5/XXnuNyspK9uzZw7XXXsuFF17IYAgGg8RiMe68806CwSCdnZ0MGzaMSy65hBEjRvDggw+SNnz4cOT04/f7ueCCC/jkk09IJBKkWZaF4ziYponrugwoKCjAK3bs2MHkyZOZOnUqkyZNIhKJMGvWLFzXZYBlWSSTSXw+H14TDAaJxWLMnz+f1157jcrKSvbs2cO1117LhRdeyGAIBoPEYjHuvPNOgsEgnZ2dDBs2jEsuuYQRI0bw4IMPkjZ8+HDE2wzOYNFolEAgwLZt22htbSUcDpNIJEizLAvHcTBNk1QqhZdEo1HWrFnDunXrmD59Onl5eYwcOZJIJIJpmriuy4BAIIAXBYNBYrEY8+fPp7m5GcMwWLhwIfPmzWOwBINBYrEY8+fP57XXXqOyspI9e/Zw7bXXcuGFFyKnp2g0SiAQYNu2bbS2thIOh0kkEqRZloXjOJimSSqVwkui0Shr1qxh3bp1TJ8+nby8PEaOHEkkEsE0TVzXZUAgEMCrgsEgsViM+fPn09zcjGEYLFy4kHnz5jFYgsEgsViM+fPn89prr1FZWcmePXu49tprufDCC5Ezg8EZqr29nXg8zo4dO0jz+/20trYSDod5/vnnufnmm7Esi2Qyic/nw0tqamqIRqNkZ2dTWlrKhg0bmDt3LsXFxUQiEUzTJJVK4XXBYJBYLMb8+fN5//33ORWCwSCxWIz58+fT3NyMYRgsXLiQefPmIaef9vZ24vE4O3bsIM3v99Pa2ko4HOb555/n5ptvxrIskskkPp8PL6mpqSEajZKdnU1paSkbNmxg7ty5FBcXE4lEME2TVCrFmSAYDBKLxZg/fz7vv/8+p0IwGCQWizF//nyam5sxDIOFCxcyb9485MxgcIbq7u7m3XffpaenhwF+v58333yT1atXEwqFSAsEAnhNf38/x8rNzWXkyJHs378f27aJx+P4fD7OBMFgkObmZkaNGsWpEgwGicVizJ8/n/fffx85fXV3d/Puu+/S09PDAL/fz5tvvsnq1asJhUKkBQIBvKa/v59j5ebmMnLkSPbv349t28TjcXw+H2eKYDBIc3Mzo0aN4lQJBoPEYjHmz5/P+++/j5xZDM4QqVSKY9m2TSQSYdasWbiuy4Bhw4bR0tLC4sWL8apQKMTSpUv5T5mZmaTl5ORwJsnOzuZUCwaDNDc3M2rUKOT0kUqlOJZt20QiEWbNmoXrugwYNmwYLS0tLF68GK8KhUIsXbqU/5SZmUlaTk4OZ5rs7GxOtWAwSHNzM6NGjULOLAZngMrKSkKhENOnT+fgwYMMsG2bSCSCaZq4rotXrV+/nlAoRFVVFWnRaJTt27czZcoUurq6KC8vJxQK4ff7kROXnZ2NnD4qKysJhUJMnz6dgwcPMsC2bSKRCKZp4rouXrV+/XpCoRBVVVWkRaNRtm/fzpQpU+jq6qK8vJxQKITf70dOTnZ2NnLmMTgDWJZFTk4OpaWl3HTTTYwfP57GxkbSbNsmEolgmiapVAqv2bVrF5s2bSIej/PBBx9QUlJCWktLC8XFxYTDYYqLi1mxYgUiZxLLssjJyaG0tJSbbrqJ8ePH09jYSJpt20QiEUzTJJVK4TW7du1i06ZNxONxPvjgA0pKSkhraWmhuLiYcDhMcXExK1asQES+ncEZYMKECXR2dhIKhWhvb6e2tpbKykoCgQBLlizhhhtuIB6P4/P58JL29nYefvhhotEo2dnZPPfccwwdOpSSkhLSSktLaWhoYOLEiYicaSZMmEBnZyehUIj29nZqa2uprKwkEAiwZMkSbrjhBuLxOD6fDy9pb2/n4YcfJhqNkp2dzXPPPcfQoUMpKSkhrbS0lIaGBiZOnIiI/PcMzhB33XUXixYtIu0vf/kLOTk5NDc3s3fvXq6++mr27duH1xw4cIC3336bQ4cOMWDt2rUMHTqUkpISRM50d911F4sWLSLtL3/5Czk5OTQ3N7N3716uvvpq9u3bh9ccOHCAt99+m0OHDjFg7dq1DB06lJKSEkTkuzE4Q8ydO5ddu3ZRXV3NK6+8QjweJzs7m3g8zhtvvIFlWXiNZVk4jsO0adNwXZcBa9euxbZtRM50c+fOZdeuXVRXV/PKK68Qj8fJzs4mHo/zxhtvYFkWXmNZFo7jMG3aNFzXZcDatWuxbRsR+W4MziDTpk2jqamJeDzOsTIyMvCSlpYWioqKuOOOOygsLMRxHEzTxHVdBhQVFSHyQzBt2jSampqIx+McKyMjAy9paWmhqKiIO+64g8LCQhzHwTRNXNdlQFFRESLy3RicQX7961/z8ccfc/ToUbzq2WefZd26daxdu5bc3Fwuv/xyQqEQjuNgmiapVAqRH5Jf//rXfPzxxxw9ehSvevbZZ1m3bh1r164lNzeXyy+/nFAohOM4mKZJKpVCRI6PwRkkIyODMWPGUFtbi1c98sgjPP3002RlZfHqq69y3333cfDgQa6//nqSySQ+nw+RH5KMjAzGjBlDbW0tXvXII4/w9NNPk5WVxauvvsp9993HwYMHuf7660kmk/h8PkTk+BicYVavXs25556LV3311Vf09/dTUlJCYWEht912G/fddx/79+8nEAgg8kO0evVqzj33XLzqq6++or+/n5KSEgoLC7ntttu477772L9/P4FAABE5fgZnmKysLObNm4dXbNy4kVAoxMKFC0m77rrruOGGGygsLOS2224j7csvvyQzMxORH6qsrCzmzZuHV2zcuJFQKMTChQtJu+6667jhhhsoLCzktttuI+3LL78kMzMTETkxBvL/TDQa5aWXXiKRSNDb20tJSQkrV65k6NChPPPMM3R0dLBgwQKuvPJKsrKyEJHTXzQa5aWXXiKRSNDb20tJSQkrV65k6NChPPPMM3R0dLBgwQKuvPJKsrKyEJETYyD/zzz66KPEYjFGjBhBT08PfX19lJSUsHnzZsLhMMuXL6esrIyHH34YEfGGRx99lFgsxogRI+jp6aGvr4+SkhI2b95MOBxm+fLllJWV8fDDDyMiJ85AvhcdHR3ceuutNDU1kZZKpTh69Chpy5Ytw7ZtGhoaeOONN5gwYQKTJ09m06ZNXH755YjI6amjo4Nbb72VpqYm0lKpFEePHiVt2bJl2LZNQ0MDb7zxBhMmTGDy5Mls2rSJyy+/HBE5OQZyyk2dOpWqqiouvvhiVq5cSZrP5+Pll1+mt7eXrVu3snDhQtLOP/98nnzySUTk9DZ16lSqqqq4+OKLWblyJWk+n4+XX36Z3t5etm7dysKFC0k7//zzefLJJxGRwWMgp1RFRQUFBQX8+c9/JhKJsHnzZgZkZWXx6aefcvbZZ9Pf3099fT2zZs1i9OjRiMjpq6KigoKCAv785z8TiUTYvHkzA7Kysvj00085++yz6e/vp76+nlmzZjF69GhEZPAYyCnz9ddf09TUREVFBd+mvr6eiy66iIyMDMaMGUNvby9z5sxBRE5fX3/9NU1NTVRUVPBt6uvrueiii8jIyGDMmDH09vYyZ84cRGRwGcgpc+TIEc4++2z+O3/84x/p6uqisbGRzs5Oli1bhoic3o4cOcLZZ5/Nf+ePf/wjXV1dNDY20tnZybJlyxCRwWcgp0xGRgZDhgyho6ODb/Ozn/2Mvr4+0oYMGYKInP4yMjIYMmQIHR0dfJuf/exn9PX1kTZkyBBE5NQwkFPqnnvu4ZZbbqG/v5//9I9//IPs7GxExFvuuecebrnlFvr7+/lP//jHP8jOzkZETi0DOaXmzJnDtGnTGDNmDM3NzaT19fVRVlZGYWEhI0aMQES8Zc6cOUybNo0xY8bQ3NxMWl9fH2VlZRQWFjJixAhE5NQykFOupqaGuro6wuEwgUCAYDDIZZddxooVKxARb6qpqaGuro5wOEwgECAYDHLZZZexYsUKROTUM5DvxfXXX09bWxt//etf6ezspLy8HBHxtuuvv562tjb++te/0tnZSXl5OSLy/TCQ79VZZ52FiJxZzjrrLETk+2UgIiIi4jEGIiIiIh5jICIiIuIxBiIiIiIeYyAiIiLiMQYiIiIiHmMgIiIi4jEGIiIiIh5jICIiIuIxBiIiIiIeYyAiIiLiMQYiIiIiHmMgIiIi4jEGIiIiIh5jICIiIuIxBiIiIiIeYyAiIiLiMQYiIiIiHmMgIiIi4jEGIiIiIh5jICIiIuIxBiIiIiIeYyAiIiLiMQYiIiIiHmMgIiIi4jEGIiIiIh5jICIiIuIxBiIiIiIeYyAiIiLiMQYiIiIiHmMgIiIi4jEGIiIiIh5jICIiIuIxBiIiIiIeYyAiIiLiMQYiIiIiHmMgIiIi4jEGIiIiIh5jICIiIuIxBiIiIiIeYyAiIiLiMQYiIiIiHmMgIiIi4jEGIiIiIh5jICIiIuIxBiIiIiIeYyAiIiLiMQYiIiIiHmMgIiIi4jEGIiIiIh5jICIiIuIxBiIiIiIeYyAiIiLiMQYiIiIiHmMgIiIi4jEGIiIiIh5jICIiIuIxBiIiIiIeYyAiIiLiMQYiIiIiHmMgIiIi4jEGIiIiIh5jICIiIuIxBiIiIiIeYyAiIiLiMQYiIiIiHmMgIiIi4jEGIiIiIh5jICIiIuIxBiIiIiIeYyAiIiLiMQYiIiIiHmMgIiIi4jEGIiIiIh5jICIiIuIxBiIiIiIeYyAiIiLiMQYiIiIiHmMgIiIi4jEGIiIiIh5jICIiIuIxBiIiIiIeYyAiIiLiMQYiIiIiHmMgIiIi4jEGIiIiIh5jICIiIuIxBiIiIiIeYyAiIiLiMQYiIiIiHmMgIiIi4jEGIiIiIh5jICIiIuIxBiIiIiIeYyAiIiLiMQYiIiIiHmMgIiIi4jEGIiIiIh5jICIiIuIxBiIiIiIeYyAiIiLiMQYiIiIiHmMgIiIi4jEGIiIiIh5jICIiIuIxBiIiIiIeYyAiIiLiMQYiIiIiHmMgIiIi4jEGIiIiIh5jICIiIuIxBiIiIiIeYyAiIiLiMQYiIiIiHmMgIiIi4jEGIiIiIh5jICIiIuIxBiIiIiIeYyAiIiLiMQYiIiIiHmMgIiIi4jEGIiIiIh5jICIiIuIxBiIiIiIeYyAiIiLiMQYiIiIiHmMgIiIi4jEGIiIiIh5jICIiIuIxBiIiIiIeYyAiIiLiMQYiIiIiHmMgIiIi4jEGIiIiIh5jICIiIuIxBiIiIiIeYyAiIiLiMQYiIiIiHmMgIiIi4jEGIiIiIh5jICIiIuIxBiIiIiIeYyAiIiLiMQYiIiIiHmMgIiIi4jEGIiIiIh5jICIiIuIxBiIiIiIeYyAiIiLiMQYiIiIiHmMgIiIi4jEGIiIiIh5jICIiIuIxBiIiIiIeYyAiIiLiMQYiIiIiHmMgIiIi4jEGIiIiIh5jICIiIuIxBiIiIiIeYyAiIiLiMQYiIiIiHmMgIiIi4jEGIiIiIh5jICIiIuIxBiIiIiIeYyAiIiLiMQYiIiIiHmMgIiIi4jEGIiIiIh5jICIiIuIxBiIiIiIeYyAiIiLiMQYiIiIiHmMgIiIi4jEGIiIiIh5jICIiIuIxBiIiIiIeYyAiIiLiMQYiIiIiHmMgIiIi4jEGIiIiIh5jICIiIuIxBiIiIiIeYyAiIiLiMQYiIiIiHmMgIiIi4jEGIiIiIh5jICIiIuIxBiIiIiIeYyAiIiLiMQYiIiIiHmMgIiIi4jEGIiIiIh5jICIiIuIxBiIiIiIeYyAiIiLiMQYiIiIiHmMgIiIi4jEGIiIiIh5jICIiIuIxBiIiIiIeYyAiIiLiMQYiIiIiHmMgIiIi4jEGIiIiIh5jICIiIuIxBiIiIiIeYyAiIiLiMQYiIiIiHmMgIiIi4jEGIiIiIh7z/wH9VTzBo7EewwAAAABJRU5ErkJggg==</figureUri><figureSize type="array"><element>560</element><element>420</element></figureSize><regionNumbers type="array"><element>33</element><element>39</element><element>40</element><element>41</element><element>42</element><element>43</element><element>44</element><element>45</element><element>46</element></regionNumbers><originalRegionNumber>33</originalRegionNumber></outputData><lineNumbers type="array"><element>65</element><element>76</element><element>77</element><element>78</element><element>79</element><element>80</element><element>81</element><element>82</element><element>83</element></lineNumbers></element><element><type>variable</type><outputData><name>anova</name><value>2.7000e-46</value><rows>1</rows><columns>1</columns></outputData><lineNumbers type="array"><element>70</element></lineNumbers></element><element><type>figure</type><outputData><figureId>dc93a5fa-4acc-4fdf-b4cc-e5029e3de7da</figureId><figureUri>data:image/png;base64,iVBORw0KGgoAAAANSUhEUgAAAjAAAAGkCAYAAAAv7h+nAAAgAElEQVR4AezBD1TUdb74/+d81BRlqfxTa91ug7d8uZir/TF1lZhRMa9SCumyekMYsXZzwX9Z9k9w0r1batld2bZMmUGUzdUUTTkuWQyRi0oWaqEvKxx1lVpQuy6iFs58D+d3OJcfR8taM8D342EFDcMwDMMwmhkLwzAMwzCMZsbCMAzDMAyjmbEwDMMwDMNoZiwMwzAMwzCaGQvDMAzDMIxmxsIwDMMwDKOZsTAMwzAMw2hmLAzDMAzDMJoZC8MwDMMwjGbGwjAMwzAMo5mxMAzDMAzDaGYsDMMwDMMwmhkLwzAMwzCMZsbCaFJqamowDMMwDOObWRjfyeHDh8nNzaWkpIRLraKigqioKGpqajAM44eXm5tLbm4uubm55ObmkpeXx759+zAMo+mzML6TqVOnEhsby+jRowkEAlxKv/vd77jpppswDOPyiI2NJTY2ltjYWGJjYxk5ciQ/+9nPeOihhzAMo2mzMC5aZWUlGzZsoM7Ro0fZsGEDl8qyZcsYMWIEXbp0wTCMy+f2229n06ZNbNq0ifXr19OrVy+WLl1KSUkJhmE0XRbGRcvKyuLcuXPMmTOHOq+88gqXwieffML+/fsZMWIEhmFcXp06dWLEiBGMGDGC+++/n379+lEnEAhgGEbTZWFctMzMTEJCQnjyySf5xS9+wV//+lcOHjzI+ezYsYMdO3bQUHV1NS+//DJPPvkkRUVF1Js5cybnzp3j2Wef5ZNPPuG5557j3LlzGIbxwysrKyMxMZHExET+67/+C4/Hw9ixY+nXrx+GYTRdFsZFKS4uZu/evcTHx3PVVVeRmJhInSVLltDYxx9/zLRp0zh06BANTZo0ibNnzxIdHc3ChQt58803qTNr1izuu+8+oqKi6NSpE4MGDcJms2EYxg+vsrKSdevW8cYbb7B69WrOnTvHmTNnOHbsGIZhNF0WxkXJzMykzv79+xk3bhwbNmygjtfrJRAIUC8nJ4fU1FRuuukmGvrwww85deoU06dPZ/DgwTz77LMsXbqUOr/4xS+IiooiKiqKjh07MmjQICzLwjCMH15UVBQnT56kurqar776igULFvDmm2+Snp6OYRhNl4XxrWpqali+fDmtW7dm//79bNmyhe3btxMSEsLRo0fJzc2l3i233MKmTZu49dZbaejQoUP06NGDer169eKTTz4hEAjQ0Kuvvkr79u0xDOPH8fOf/5w6n3/+OYZhNF0WxrdasWIFX331FUlJSbzwwgtUVlbyzjvvMHXqVOr86U9/ot7dd99NSEgIjdXU1NC2bVvqWZaFzWbj3LlzGIbx49m3bx8PPfQQDz30EMnJyTz00EPUGTRoEIZhNF0WxrdatmwZdaZPn07v3r1ZuHAhH374Ib///e/593//d7Zs2UJ5eTnfxLIsAoEADQWDQSzLwjCMH8/f//53li5dytKlS1m5ciX//Oc/eeyxx5g2bRqGYTRdFsa32r59O8FgkIiICOqcO3eOegcPHiQYDNKtWze+ydVXX82pU6eo9+WXX9KmTRtatWqFYRg/jmAwSDAYJBgMEgwGOXPmDMePH2f+/PkYhtG0WRgXbdeuXezatYtZs2bRu3dvli9fzsW6++67KSoqoqqqijrr1q1j+PDhGIZhGIbx3Vlcwb788ktefvllnnzySTZv3sw3qaqqYs+ePUyYMIE6vXv3pnfv3rzzzjtcjI4dO5Kens7YsWNJTk5m9erVPPbYYxiG8f3t2LGDHTt20FB1dTUvv/wyTz75JEVFRRiG0TJZXMESEhKora1l2LBheL1ePB4PF9K5c2cefPBBGurduzeDBw/mfObNm8eYMWNoaNSoUbz99ttkZGSQl5dH586dMQzj+/n444+ZNm0ahw4doqFJkyZx9uxZoqOjWbhwIW+++SaGYbQ8FleoqqoqDh8+zJQpU3A6nUyaNIlt27bxQ7Msi5CQEAzD+P5ycnJITU3lpptuoqEPP/yQU6dOMX36dAYPHsyzzz7L0qVLMQyj5bG4QnXs2JHOnTuTn59PTU0NmzdvJiIiAsOot3//fjZu3Mj55ObmUlFRQWN5eXlUVFTQUGlpKdnZ2WRlZbF161Ya27x5M4cPH+Z8iouL2bdvHw3t37+fjRs3ciW75ZZb2LRpE7feeisNHTp0iB49elCvV69efPLJJwQCAQzDaFksrlCWZTFhwgSeeOIJEhMTKS4uJi4ujvNJSEhARBARRAQRQUQQEUQEEUFEEBFEBBFBRBARRAQRQUQQEUQEEUFEEBFEBBFBRBARRAQRQUQQEUQEEUFEEBFEBBFBRBARRAQRQUQQEUQEEUFEEBFEBBFBRBARRAQRQUQQEUQEEUFEEBFEBBFBRBARRAQRQUQQEUQEEUFEEBFEBBFBRBARRAQRQUQQEUQEEUFEEBFEBBFBRBARRAQRQUQQEUQEEUFEEBFEBBFBRBARRAQRQUQQEUQEEUFEEBFEBBFBRBARRAQRQUQQEUQEEUFEEBFEBBFBRBARRAQRQUS4/fbbGT16NHa7HRFBRBARRITY2Fj+4z/+AxFBRBARRIT777+fu+66CxGhe/fu/OQnP+Guu+7it7/9LVOmTMHhcNChQwduueUWRAQR4Ve/+hU9e/ZERBARRAQRoXv37gwaNIh7770XEUFEEBFuv/12Ro8ejd1uR0QQEUQEEUFEEBFEBBFBRBARRAQRQUQQEUQEEUFEEBFEhISEBJqLu+++m5CQEBqrqamhbdu21LMsC5vNxrlz52gsISEBEUFEEBFEBBFBRBARRAQRQUQQEUQEEUFEEBFEBBFBRBARRAQRQUQQEUQEEUFEEBFEBBFBRBARRAQRQUQQEUQEEUFEEBFEBBFBRBARRAQRQUQQEUQEEUFEEBFEBBFBRBARRAQRQUQQEUQEEUFEEBFEBBFBRBARRAQRQUQQEUQEEUFEEBFEBBFBRBARRAQRQUQQEUQEEUFEEBFEBBFBRBARRAQRQUQQEUQEEUFEEBFEBBFBRBARRAQRQUQQEUQEEUFEEBFEBBFBRBARRAQRQUQQEUQEEUFEEBFEBBFBRBARRAQRQUQQEUQEEUFEEBFEBBFBRBARRAQRQUQQEUQEEUFEEBFEBBFBRBARRAQRQUQQEUQEEUFEEBFEBBFBRBARRAQRQUQQEUQEEUFEEBFEBBFBRBARRAQRQUQQEUQEEUFEEBFEBBFBREhISKAlsrhCbd++nRUrVuDz+Vi9ejX//d//TWJiIuezY8cOVBVVRVVRVVQVVUVVUVVUFVVFVVFVUlJSUFVUFVVFVVFVVBVVRVVRVVQVVUVVUVVUFVVFVVFVVBVVRVVRVVQVVUVVUVVUlZSUFFQVVUVVUVVUFVVFVVFVVBVVRVVRVVQVVUVVUVVUFVVFVVFVVBVVRVVRVVSVlJQUVBVVRVVRVVQVVUVVUVVUFVVFVVFVVBVVRVVRVVQVVUVVUVVUFVVFVVFVVBVVJSUlBVVFVVFVVBVVRVVRVVQVVUVVUVVUFVVFVVFVVBVVRVVRVVQVVUVVUVVUFVVFVUlJSUFVUVVUFVUlPz+fYDDIzJkzGTFiBKqKqqKqqCp1AoEAv/71r1FVVBVV5dprr+WPf/wjqsrQoUO57bbbqKys5OTJk8ybN49Tp04xZMgQwsPDUVVUlb/+9a+cOXOGDz/8EFVFVVFV0tPT+dnPfsbBgwdRVVSV/Px8gsEgM2fOZMSIEagqqoqqoqqoKqpKSkoKqoqqoqqoKqqKqqKqqCqqiqqiqqgqO3bsoLmzLItAIEBDwWAQy7JobMeOHagqqoqqoqqoKqqKqqKqqCqqiqqiqqSkpKCqqCqqiqqiqqgqqoqqoqqoKqqKqqKqqCqqiqqiqqgqqoqqoqqoKqqKqqKqqCopKSmoKqqKqqKqqCqqiqqiqqgqqoqqoqqoKqqKqqKqqCqqiqqiqqgqqoqqoqqoKqpKSkoKqoqqoqqoKqqKqqKqqCqqiqqiqqgqqoqqoqqoKqqKqqKqqCqqiqqiqqgqqoqqkpKSgqqiqqgqqoqqoqqoKqqKqqKqqCqqiqqiqqgqqoqqoqqoKqqKqqKqqCqqiqqSkpKCqqKqqCqqiqqiqqgqqoqqoqqoKqqKqqKqqCqqiqqiqqgqqoqqoqqoKqqKqqKqpKSkoKqoKqqKqqKqqCqqiqqiqqgqqoqqoqqoKqqKqqKqqCqqiqqiqqgqqoqqoqqoKikpKagqqoqqoqqoKqqKqqKqqCqqiqqiquzYsYOWyOIK9cEHH3DXXXcRFhZGnaioKI4dO0ZNTQ2XQmpqKpdLamoql0NqaiqXS2pqKpdLamoqjXm9Xh544AEmTJiA1+ulurqaxmbNmsVTTz3F/v37aezEiRMsWbKE1157jWuvvZY6qampXHXVVSxbtoyCggK2b99OnX79+tG9e3dWrVpFQ9nZ2UycOJGGvF4vDzzwABMmTMDr9VJdXc35pKamciW6+uqrOXXqFPW+/PJL2rRpQ6tWrbgUUlNTuVxSU1O5XFJTU7lcUlNTuRxSU1O5XFJTU7lcUlNTMf4/FleoXr16sXv3bs6ePUudPXv2EBISQrt27TCMzMxMEhISiIiIoFevXni9XhobOnQoEydOJDExkcaKiopo3bo1t912G4116dKFfv36UVxcTL2JEyeyYsUK6lVUVODz+UhISKChzMxMEhISiIiIoFevXni9Xoz/c/fdd1NUVERVVRV11q1bx/DhwzEMo+WxuEINGjSIIUOGMHz4cCZPnkxKSgr/8z//g2VZGFe2goICamtrGTZsGHUSEhJYsmQJ5zN//nyOHj3KwoULaej06dO0b9+eC7n22mspLy+nXkJCAkVFRRw5coQ6y5cvJzY2li5dulCvoKCA2tpahg0bRp2EhASWLFlCS/DII48QCAT49NNP6dWrF3369GHHjh18Vx07diQ9PZ2xY8eSnJzM6tWreeyxxzAMo+WxuIJNnz6dt99+mxdeeIHCwkL69euHYSxdupRAIEB0dDTR0dFkZ2ezZ88etm7dSmOhoaEsW7aMZ555hv3791Pvuuuuo6amhkAgwPkcOnSIfv36Ua9Lly7ExMSwatUq6mRnZ5OcnExDS5cuJRAIEB0dTXR0NNnZ2ezZs4etW7fSnLlcLlq1aoVlWfzmN78hMTGRlStX8tBDD/Ft5s2bx5gxY2ho1KhRvP3222RkZJCXl0fnzp0xDKPlsbjCWZZFSEgIRtPh9Xqx2Wy43W4utxMnTrB69WpefPFF0tLSSEtLY+HChYwcOZJXXnmF8xk6dCgTJ04kMTGRelFRUVx99dW88cYbNLZ7927KysoYNGgQDT388MMsX76cnTt3curUKYYOHUq9EydOsHr1al588UXS0tJIS0tj4cKFjBw5kldeeYXmbO/evSxYsIBz585x+PBhkpKS6NmzJ2FhYdTU1PB9WJZFSEgIhmG0XBaG0cQUFhZSx+fzcbllZ2fTo0cPxo0bR2RkJJGRkURGRjJt2jRWrVpFZWUl5zN//nw+//xzqqqqqGNZFgsXLuTXv/41GzdupN7OnTu57777mDlzJjfffDMNDR8+nGPHjvG73/2OiRMn0lB2djY9evRg3LhxREZGEhkZSWRkJNOmTWPVqlVUVlbSXFmWRTAYpLy8nA4dOtC5c2fqnDx5klatWmEYl9r+/fvZuHEj55Obm0tFRQWN5eXlUVFRQUOlpaVkZ2eTlZXF1q1baWzz5s0cPnyY8ykuLmbfvn00tH//fjZu3IhxcSwMo4lJT0/H4/Hg8Xi43DIzM0lKSqKxoUOH0rVrVzIzMzmf0NBQMjMzaSghIYFXX32VqVOnEhoaSlhYGDExMUydOpXnnnuO80lKSmLDhg1MnDiRhjIzM0lKSqKxoUOH0rVrVzIzM2muxo8fz+DBg4mJiSEhIYGqqioiIyPp2bMnbdu2xTAutUceeYQJEyZQWlpKY7Gxsfzyl7+kscTERLZv306dM2fOMGbMGAYPHkxeXh7vvPMO48ePx+l0UllZSb033niDRx99lMZqa2uJjo7mxIkTNPTII48wYcIESktLMb6dhWE0MXa7naSkJOx2O5dbaWkpM2bM4HwOHjzIrFmzqBMMBomMjKQhp9NJMBhk9OjR1Bs7diyfffYZVVVVfP7551RUVDBjxgwuZO7cudTW1nLjjTfSUGlpKTNmzOB8Dh48yKxZs2iukpOTycnJYdOmTUyfPp3OnTszc+ZMcnJyMFoWr9eL2+3mx3Tw4EGKi4t5+OGHWbJkCedTUlLCiy++yIXMmDGDI0eO8Nlnn/HnP/+ZrKwsPvnkE37yk58wfvx46k2aNInc3FxqampoaNWqVdjtdgYMGEC9gwcPUlxczMMPP8ySJUswvp2FYRg/uHbt2tG+fXuM/5OTk0PPnj3p06cPY8aM4dSpU9QbNWoURsvi8/lwuVzMmTMHv9/Pj8Xr9fLAAw8wYcIEvF4v1dXVNDZr1iyeeuop9u/fT2MnTpxgyZIlvPbaa1x77bXUu+qqq1i2bBkFBQVs376dOv369aN79+6sWrWKhrKzs5k4cSINeb1eHnjgASZMmIDX66W6uhrjm1kYhmFcZqdPn8btduN2u9m+fTuTJk1iwoQJGC2Xw+HA4XBgt9ux2+38WDIzM0lISCAiIoJevXrh9XppbOjQoUycOJHExEQaKyoqonXr1tx222001qVLF/r160dxcTH1Jk6cyIoVK6hXUVGBz+cjISGBhjIzM0lISCAiIoJevXrh9XoxvpmFYRjGZXbixAk6d+7MmDFjuOaaa5g8eTKBQICqqiqMlqugoIADBw7wYykoKKC2tpZhw4ZRJyEhgSVLlnA+8+fP5+jRoyxcuJCGTp8+Tfv27bmQa6+9lvLycuolJCRQVFTEkSNHqLN8+XJiY2Pp0qUL9QoKCqitrWXYsGHUSUhIYMmSJRjfzKIFeeSRRwgEAnz66af06tWLPn36sGPHDgzDaFrOnDlD69ataaht27YEg0EM44eydOlSAoEA0dHRREdHk52dzZ49e9i6dSuNhYaGsmzZMp555hn2799Pveuuu46amhoCgQDnc+jQIfr160e9Ll26EBMTw6pVq6iTnZ1NcnIyDS1dupRAIEB0dDTR0dFkZ2ezZ88etm7dinFhFi2Ey+WiVatWWJbFb37zGxITE1m5ciUPPfQQhmEYxpXtxIkTrF69mhdffJG0tDTS0tJYuHAhI0eO5JVXXuF8hg4dysSJE0lMTKReVFQUV199NW+88QaN7d69m7KyMgYNGkRDDz/8MMuXL2fnzp2cOnWKoUOHUu/EiROsXr2aF198kbS0NNLS0li4cCEjR47klVdewbgwixZi7969LFiwgHPnznH48GGSkpLo2bMnYWFh1NTUYBhXktraWpxOJ1999RUNzZ07lyeeeIKmoqKigoqKCioqKqhz9OhRKioqqKiooKKiAsO4VLKzs+nRowfjxo0jMjKSyMhIIiMjmTZtGqtWraKyspLzmT9/Pp9//jlVVVXUsSyLhQsX8utf/5qNGzdSb+fOndx3333MnDmTm2++mYaGDx/OsWPH+N3vfsfEiRNpKDs7mx49ejBu3DgiIyOJjIwkMjKSadOmsWrVKiorKzHOz6KFsCyLYDBIeXk5HTp0oHPnztQ5efIkrVq1wjCuFEeOHOHee+/F5/PRUHFxMYsWLaK6upqmoLKykiFDhjBkyBCGDBlCTU0N48aNY8iQIQwZMoShQ4diGJdKZmYmSUlJNDZ06FC6du1KZmYm5xMaGkpmZiYNJSQk8OqrrzJ16lRCQ0MJCwsjJiaGqVOn8txzz3E+SUlJbNiwgYkTJ9JQZmYmSUlJNDZ06FC6du1KZmYmxvlZtBDjx49n8ODBxMTEkJCQQFVVFZGRkfTs2ZO2bdtiGFeKBQsW8Oijj9K5c2fqVVdXM3PmTNLS0mgKunXrRllZGWVlZZSVlVFWVkZZWRllZWWUlZVRVlbGxx9/jGFcKqWlpcyYMYPzOXjwILNmzaJOMBgkMjKShpxOJ8FgkNGjR1Nv7NixfPbZZ1RVVfH5559TUVHBjBkzuJC5c+dSW1vLjTfeSEOlpaXMmDGD8zl48CCzZs3COD+LFiIlJYWcnBw2bdrE9OnT6dy5MzNnziQnJwfDuJK89NJLjBgxgoZSU1OZPXs2nTp1ojk4ffo0L7/8MobR1LVr14727dtjXH4WLUi3bt245ZZbqDdq1CgM41LZvHkzF1JZWUlRURFFRUUUFRVRVFREUVER+/fv57vYvHkz51NeXk5ubi67d++moZKSEnJzc8nNzaWiooLzWbt2LR06dGD48OE0dUePHiU2NpY+ffqQmZmJYRjGhVi0IJWVlZSXl1NeXk55eTnl5eWUl5djGP+quXPnkpyczIUUFRUxcuRIRo4cyciRIxk5ciROp5OXXnqJizV37lySk5NpbOXKlQwcOJA33niDUaNGMXv2bOqVlJSwbt061q1bx9GjRzmfRx99lL179xITE8MLL7zApk2b+MMf/kBTce7cOXJycujfvz9OpxObzcaWLVt4//33MZo/v9+P3+/H7/fj9/vx+/34/X78fj+G8a+waCFeffVVBg0aREJCAi6XC5fLhcvlIjk5GcP4vo4dO4bL5WLBggV8k7i4OE6ePMnJkyc5efIka9asoWvXrsydO5dvc+zYMVwuFwsWLKCx2tpaHnnkEd5++22ys7PZsWMHixYtYv/+/dSZPHkyWVlZZGVlceedd3I+e/bsYf369bz++utMnjyZYcOG8fDDD/Nj++KLL3jooYeIiIjg1Vdf5emnn6Zz584sXbqUm266CaNl8Pv9OJ1OnE4n4eHhOJ1OnE4nTqcTr9eLYXxfFi2Ex+NhzZo1bN26lcLCQgoLCyksLKSgoADjynXmzBkSExP5wx/+QPfu3enXrx8bN26kTllZGSkpKaSkpJCSkkJKSgopKSk88cQT1Js9ezZdunRh2bJlXKzq6mpcLhevvfYanTp1os6GDRtwuVwEAgHq5Ofnk5ycTCAQYPbs2XTp0oVly5bR2ObNm+nUqRMRERHU6dKlC8OHDyc/P5+LFRoaSmhoKKGhoYSEhNCmTRvatWvHj6m8vJx77rkHEaG4uJjCwkLuu+8+jJbH4XBw4MABDhw4wJw5c0hKSuLAgQMcOHCApKQkDOP7smghWrVqxc0338x3ce7cOVasWMFTTz3F8uXLCQQCGC1LbW0ty5cvZ+fOnZSVlfHSSy8xfvx4du/ezcXIyMhg/vz5dOjQgYv1/PPP07t3b4YPH069mJgYdu3axdy5c6msrCQhIYFRo0ZhWRYZGRnMnz+fDh060NixY8fo3bs3DV199dXs2bOHb1NZWclVV11FQwkJCWRkZPBju+6667jxxhvJzMxkwoQJHDx4EMMwLs7cuXN54oknqFNYWMjAgQMJDw9n9uzZXEksWojHH3+chQsXcvbsWS7W1KlT2bdvH/feey/vv/8+8+bNw2h5WrVqxR//+Edat27NgAEDePDBB8nMzCQiIoKMjAwyMjLIyMggIyODjIwMnnvuOepZlsV3cebMGRYtWoTb7aYhy7J4/fXXWbBgAXFxcYwbN47777+fOpZlcSG1tbVYlkVDlmURCARozkJDQ3nnnXfYtm0bw4YNIzY2lj59+lBVVUVlZSWGYZxfcXExixYtorq6msrKSiZOnMhf/vIXPvvsM9599102b97MlcKihfB6vaxatYqf//zniAgigogQERHB+ezduxe/38+8efOIiooiLS2NVq1aYbQ8YWFhhIaGUu/OO+/kiy++YOfOncTFxREXF0dcXBxxcXHExcWRmJjI97V69Wq6detG3759aax79+4kJSWxfft20tPTuRjt2rWjtraWhgKBAG3atKElCAsLY8qUKXzwwQesX7+enj17cv/99zNw4EA8Hg+GYfyf6upqZs6cSVpaGnXy8/MZO3YsXbt2JRAI8NZbbzFs2DCuFBYtRFZWFiUlJZSUlFBSUkJJSQklJSVs27aN8ykrK6NPnz787W9/Iy0tjaKiIp5++mkuZPHixRjNU01NDQ198skntGvXjhtuuIH4+Hji4+OJj48nPj6e+Ph4YmNj+b7y8vKIjY3lfPbt28eKFSsYNmwYM2bM4GLccMMN7Ny5k4YqKysZOHAgl9LixYv5sd18882sXbuWjz76iOnTp7N06VIMw/g/qampzJ49m06dOlHn3Xff5dixYwwcOJD+/fszevRovvrqK64UFs1YeXk5IkKduLg4+vbtS9++fenbty99+/alb9++9O/fn/PZu3cvhYWFvPnmm9x99928/vrrPPvss1xIamoqRvN09uxZsrKyqFNZWcnKlStJSkqia9euxMfHEx8fT3x8PPHx8cTHxzN69Ggu1vbt2zl8+DD13nnnHfr160djgUCAX/3qVzz55JNkZ2eTn5/P2rVr+TZRUVHUycvLo85HH33Eli1bGDp0KJdSamoqTUWbNm0YM2YMW7duxWhZ0tPTSU9Pp6koKysjNzeXrVu3ciGVlZUUFRVRVFREUVERRUVFFBUVsX//fr6LzZs3cz7l5eXk5uaye/duGiopKSE3N5fc3FwqKipYu3YtHTp0YPjw4dQLBALs3r2brVu38v7779OlSxeWLFnClcKiGevWrRslJSXUWbt2LSUlJZSUlFBSUkJJSQklJSVs27aN87HZbNx44438/ve/JyYmhj/96U+8/vrrnDt3DuPH5/f7uZRWrVrFwIEDufXWW0lJSSEqKopL4ZlnniE/P586gUCAf/zjH9x+++009tRTT9G2bVtmzZrFtddey6uvvsqkSZP44osv+CaWZbFixQqSk5MZMmQIgwYNIisri+uvv57mrLy8nP79+9O/f3/69+9P//796d+/P/3796d///7079+fX/ziFxjGD2XKlCmMHDmSN954g9/+9rdERkZy5swZGisqKmLkyJGMHDmSkSNHMnLkSJxOJy+99BIXa8to5ccAACAASURBVO7cuSQnJ9PYypUrGThwIG+88QajRo1i9uzZ1CspKWHdunWsW7eOo0eP8uijj7J3715iYmJ44YUX2LRpE3//+9+58847sSyLOsOGDWPPnj1cKSyaubCwMOqEhYURFhZGWFgYYWFhhIWFERYWRlhYGOdz2223cd1111GvY8eO2Gw2vvrqK4wfl9vtJjw8HJfLxaWSl5fHW2+9RVVVFbNmzeK7GjFiBEeOHKGxt956i+TkZOpYlkUwGKRr16409txzz7F9+3bqxcTEcPz4ca6//nrqjRgxgiNHjtCY0+mkoqKC9evXc/z4ccaOHUtLcOLECW6++WZefPFFcnJyyMnJIScnh5ycHHJyclixYgWG8UMoLS1lyZIlvP/++2RnZ1NaWsr//u//snLlShqLi4vj5MmTnDx5kpMnT7JmzRq6du3K3Llz+TbHjh3D5XKxYMECGqutreWRRx7h7bffJjs7mx07drBo0SL2799PncmTJ5OVlUVWVhZ33nkne/bsYf369bz++utMnjyZYcOG8fjjj7Nz507qvfvuu/Tt25crhUUL8sUXXzBjxgzi4uL4+uuvWb58ORdy9913895771FZWUmd9957j/DwcEJCQjB+XH6/nzp+v59LqX379rRu3ZrmKjQ0FMuyaAm6detGaWkpDz74IE8//TTjx49n/fr1dOzYkW7dutGtWze6deuGYVzImTNnSExM5A9/+APdu3enX79+bNy4kTplZWWkpKSQkpJCSkoKKSkppKSk8MQTT1CnU6dObNy4kU6dOlGve/fuHDp0iG9SXV2Ny+Xitddeo1OnTtTZsGEDLpeLQCBAnfz8fJKTkwkEAsyePZsuXbqwbNkyGtu8eTOdOnUiIiKCOl26dGH48OHk5+dzPqGhoYSGhhIaGkpISAht2rTB6XQybNgw7rjjDqKjo/niiy+YNGkSVwqLFmLXrl3cc889+P1+ysvLOXXqFIsXL2by5MmcT9euXZk3bx6//OUvmTx5MnPmzOH3v/89xo/P4/Hg8XgoKCjgX9W6dWsmTZqE0fSEhIRw3333UVBQwJYtW+jUqRMjR44kMjKSrKwsampqaErcbjc2mw23243x46utrWX58uXs3LmTsrIyXnrpJcaPH8/u3bv5NjfddBNDhw6l3qeffsrGjRuJjY3lmzz//PP07t2b4cOHUy8mJoZdu3Yxd+5cKisrSUhIYNSoUViWRUZGBvPnz6dDhw40duzYMXr37k1DV199NXv27OHbJCQkkJGRQZ25c+eyY8cO3nzzTXJzc7EsiyuFRQsxffp0cnNzWbt2LXWuueYaSkpK8Pl8fP3115zPiBEjePvtt3nhhRfYsmULvXr1wmgakpKSuBTatWvHa6+9RkN+vx+n04nT6cTpdOJ0OnE6nTidTrxeL8blFxoayoQJE9i6dStr1qzho48+4q677qIp8fl8GE1Lq1at+OMf/0jr1q0ZMGAADz74IJmZmURERJCRkUFGRgYZGRlkZGSQkZHBc889R2NHjhxhyJAhzJ49mz59+nAhZ86cYdGiRbjdbhqyLIvXX3+dBQsWEBcXx7hx47j//vupY1kWF1JbW4tlWTRkWRaBQIDvqnXr1rRr144rjUUL8c9//pNbbrmFxjp16sTXX3/NhViWRUhICMaVw263k56eTnp6Og6Hgzrp6emkp6fjcDgwLr/Tp0+Tl5fH4MGDueeee/D7/eTl5dGUeDwePB4P6enpGN+P2+3G7XZzqYSFhREaGkq9O++8ky+++IKdO3cSFxdHXFwccXFxxMXFERcXR2JiIg2VlJRwxx13MHXqVJ5++mm+yerVq+nWrRt9+/alse7du5OUlMT27dtJT0/nYrRr147a2loaCgQCtGnTBuPiWLQQN9xwA+vXr6ehjz/+mOPHj9O+fXsMoyGHw4HD4SAqKoo6DocDh8OB3W7HuDxOnz7Nxo0bGTx4MH369OHll19m6dKlqCqrV6/GbrfTlNjtdpKSkjCajpqaGhr65JNPaNeuHTfccAPx8fHEx8cTHx9PfHw88fHxxMbGUm/Lli3ce++9/OlPf2LGjBl8m7y8PGJjYzmfffv2sWLFCoYNG8aMGTO4GDfccAM7d+6kocrKSgYOHIhxcSxaiDVr1pCWlkZkZCSnT59m8ODBxMXFsWjRIgzjQhwOBwUFBRiXV3l5OX369GHevHk8++yzFBcXs3z5cq655hqOHz/O8ePHOX78OIbxTc6ePUtWVhZ1KisrWblyJUlJSXTt2pX4+Hji4+OJj48nPj6e+Ph4Ro8eTZ3y8nLi4uJYvnw5MTExfPXVV3z11VfU1tZSb/v27Rw+fJh677zzDv369aOxQCDAr371K5588kmys7PJz89n7dq1fJuoqCjq5OXlUeejjz5iy5YtDB06FOPiWLQQfr+fsrIyli5dyhNPPMELL7xASUkJoaGhGIbRNJ04cYLk5GQGDBjAgAEDGDBgAAMGDGDAgAEMGjQIw/g2q1atYuDAgdx6662kpKQQFRXFt3n55Zf55z//yX333Ufbtm1p27Ytbdu2Zdq0adR75plnyM/Pp04gEOAf//gHt99+O4099dRTtG3bllmzZnHttdfy6quvMmnSJL744gu+iWVZrFixguTkZIYMGcKgQYPIysri+uuvx7g4Fs1cZWUllZWVPPLII3z66ad07NiRmJgY/u3f/o0TJ07gcrn4+uuvMQyj6ejWrRuqiqqiqqgqqoqqoqqoKmVlZRjGt8nLy+Ott96iqqqKWbNmcTEWLlxIMBgkGAwSDAYJBoMEg0EyMjKo99Zbb5GcnEwdy7IIBoN07dqVxp577jm2b99OvZiYGI4fP871119PvREjRnDkyBEaczqdVFRUsH79eo4fP87YsWMxLp5FM/fEE08QHR3N4cOHGTNmDNHR0URHRxMdHc2oUaO45557aNOmDUbT53Q6CQ8PJzw8nPDwcMLDwwkPD8fpdGIYhnEh7du3p3Xr1jRXoaGhWJaF8d1YNHPLli2jtLSU/v378+6771JaWkppaSmlpaWUlpby2muvYTQPHo+HgoICCgoK8Pv9FBQUUFBQgMfjwTAMo6HWrVszadIkjCuXRQuRlZVFWFgYRvNlt9ux2+3Y7Xbq2O127HY7drsdwzCMhtq1a8drr72GceWyaEGOHj3KqFGjGDx4MCNGjCA/Px/D+CY+nw+n04lhGC2L1+vF7/djtFwWLcSOHTtwOp306NGDRYsWMXz4cB599FEWLVqEYRhNy4cffkhCQgJ1Zs6cycmTJzFaBr/fj8vlwul04nQ6cTqdOJ1OnE4nXq8Xr9eL0+nE6XTidDpxOp04nU5cLheXis/nw+VyER4ejt/vx2iZLFqIWbNmsXbtWp5//nl69+7NlClT2LNnD6+88gqGYTQtrVu35tChQxw+fJjS0lKOHDnC0aNHOXr0KEePHuXo0aMcPXoUo/nx+/34/X7S09NJT08nPT2d9PR00tPT8Xg8eDwe0tPTSU9PJz09nfT0dNLT0/H5fPh8Pi4lu92O3W7HaJksWojq6mq6d+9OYz/96U+prq7GaF6CwSBGy9WrVy86duzI2LFjOXz4MC6Xi7i4OOLi4oiLiyMuLo4xY8ZgNF8OhwOHw4HD4cDhcOBwOHA4HDgcDhwOBw6HA4fDgcPhwOFwYLfbuVQcDgfBYJADBw5gtFwWLUSnTp3Iy8ujoYMHD1JVVUVoaCiGYTQt69atY9u2bfz85z8nPz+fbdu2sW3bNrZt28a2bdv429/+hmEYxoVYtBB/+ctfePzxxxk8eDBxcXEMHz6cYcOGMW/ePAzDaLpWr15NdXU1o0aNYvDgwYwYMYL8/HwMwzC+iUULsXfvXlSVhQsX0q5dO6ZMmUJxcTGxsbEYhtF07dixA6fTSY8ePVi0aBHDhw/n0UcfZdGiRRiGYVyIRQsxdepUDh48yB133EFOTg4jRoygY8eOGIbRtM2aNYu1a9fy/PPP07t3b6ZMmcKePXt45ZVXMAzDuBCLFiImJgaPx8Pp06f5rr788kvmzZuHYRiXX3V1Nd27d6exn/70p1RXV/Nd7dq1izVr1rBmzRrWrFnDe++9h2EYLY9FC7Fz507+/Oc/06dPHyIiIoiIiCAiIoKePXvybdLS0li7di1G02Gz2biU/H4/Pp8Pn8+Hz+fD5/Ph8/nw+/34/X58Ph8+nw+fz4fP58Pn8+H3+zF+eJ06dSIvL4+GDh48SFVVFaGhoXxXWVlZvPXWW5SVlVFWVsahQ4cwDKPlsWghsrKyKCkpoaSkhG3btrFt2za2bdtGcXEx32TdunWEhIRgtGxOpxO3243b7cbtduN2u3G73WRlZWG323G73bjdbtxuN263G7fbjdPpxOfzYfyw/vKXv/D4448zePBg4uLiGD58OMOGDWPevHl8H/v27ePJJ58kLS2NtLQ0xo8fj2EYLY9FC9GmTRvCwsIICwsjLCyMsLAwwsLCCAsL40IOHz7M8uXLmTVrFkbL5vf7KSgooKCggIKCAgoKCigoKKCgoICCggIKCgooKCigoKCAgoICCgoKcDgc+P1+jB9WWFgYH330EQsXLqRdu3ZMmTKF4uJiYmNj+a7OnTvH4cOHefvtt5kxYwYZGRmcPXuW5sbtduN0OvH5fBjfnd/vx+Vy4Xa7MVoui2YuJyeHnj170qdPH+644w527drFxXrssceYN28e7dq149ssXrwYw2ipFi9ezI+pTZs23HHHHeTk5DBixAg6duzI97F7927atGlDaGgo9913H3v27CElJYULWbx4MU3RnDlz8Pl8FBYW0hz5fD5sNhs2mw2bzYbNZsNms2Gz2bDZbNhsNmw2GzabDZvNhs1mw+fzcan4fD68Xi9z5szB7/dzJVu8eDEtlUUzdvr0adxuN263m+3btzNp0iQmTJjAxXj55Ze555576NmzJxcjNTUVw2ipUlNTaQluv/12PvjgA+Lj43E6nbz00kts3bqVyspKzic1NZWmyOPx4HA4SExMpDlyOBwEg0GCwSDBYJBgMEgwGCQYDBIMBgkGgwSDQYLBIMFgkGAwiMPh4FJJSkoiKSmJOXPmYLfbuZKlpqbSUlk0YydOnKBz586MGTOGa665hsmTJxMIBKiqquLbbNiwgaVLl3LHHXcwaNAgTp06xR133MHXX3+NYRjNU0VFBXv37qVeSEgIrVq14tSpUzQnSUlJFBQUYLfbMb4fj8dDeno6Rstl0YydOXOG1q1b01Dbtm0JBoN8m82bN/PBBx/wwQcf8N5779GhQwc++OAD2rRpg2EYl8/27ds5d+4cl8Jnn33G1KlTOXv2LHXy8/Pp2rUrdrsdwzBaFgvjkvP7/RhGQ36/H7fbjdvtxvj/mzp1Kn//+9+5FAYNGkR0dDT/+Z//SXJyMgsXLmTx4sUYhtHyWLQAFRUVVFRUUFFRQZ2jR49SUVFBRUUFFRUVfJv27dvzwQcfcKm43W5sNhterxfDqOP3+5kzZw5z5szB7/dj/J+YmBg8Hg+nT5/mUnjsscd46623yMjIID8/HxHBMIyWx6KZq6ysZMiQIQwZMoQhQ4ZQU1PDuHHjGDJkCEOGDGHo0KFcbn6/nzoHDx7kh+b3+/H7/fxQ/H4/Pp8Pn8+Hz+fD5/Ph8/nw+Xz8q/x+P06nE6fTidPpxOl04nQ6cTqd1HE6nTidTpxOJ06nE6fTidPpxOfz0dw4HA6SkpJISkrCbrfzQ/D7/fj9fvx+P36/H7/fj9/vx+/305Tt3LmTP//5z/Tp04eIiAgiIiKIiIigZ8+efF+tWrUiJCQEwzBaLotmrFu3bpSVlVFWVkZZWRllZWWUlZVRVlZGWVkZZWVlfPzxx1xuHo8Hj8dDeno6PyS/3094eDjh4eH4fD5+CH6/n6ysLLKysnA6nWRlZZGVlUVWVhZ+v59/hdvtxuFw4PF48Hg8eDwePB4PHo+HAwcO4PF48Hg8eDwePB4PHo+HxMREsrKyaI48Hg8ej4cfitvtxul04nQ6CQ8Px+l04nQ6cTqdNGVZWVmUlJRQUlLCtm3b2LZtG9u2baO4uBjDMIwLsTAuObvdTlJSEj80u91OHbvdzg/F4XDg8XjweDw4HA4SExPxeDx4PB7sdjv/qptvvhm73Y7dbsdut2O327Hb7djtdux2O3a7Hbvdjt1ux263Y1yYx+PhwIEDHDhwALvdTkFBAQcOHODAgQM0ZWFhYZw+fZo5c+aQlJRESEgIubm5hIWFYTQ/drsdv9+PzWbDZrNhs9mw2WzYbDZsNhs2mw2bzYbNZsNms2Gz2bDZbPj9fux2O4ZxsSyMZi0YDHLgwAEcDgeG0Rzt2rWLe+65B7/fT3l5OadOnWLx4sVMnjwZo/mx2+0cOHCAYDBIMBgkGAwSDAYJBoPMmTOHOXPmEAwGCQaDBINBgsEgwWCQAwcOYLfbMYyLZWFccm63m/DwcHw+Hz80v9/PpeT3+3G73bhcLlwuFy6XC5fLhcvlwu/343a7cblcuFwuXC4XLpcLl8uF1+ulqfN6vXi9XrxeL16vF6/Xi9frxev14vV68Xq9eL1evF4vXq8Xv99PU+fz+fD5fPh8Pnw+Hz6fD5/PRx2fz4fP58Pn8+Hz+fD5fPh8Pvx+P03J9OnTyc3NZe3atdS55pprKCkpwefz8fXXX3Mlcrlc2Gw2fD4fxnfn9/ux2WyEh4fzQ/H7/fh8Pnw+Hz6fD5/Ph8/nw+fzYVweFsYl5/V68fv9FBYW8kPy+/04nU5sNht+v59Lwefz4fP5iIqKIioqiqioKKKiooiKiiI9PZ3ExESioqKIiooiKiqKqKgooqKicLlcfB9ut5vw8HDCw8MJDw8nPDyc8PBwwsPDCQ8PJzw8nPDwcMLDwwkPD8flcvF9FRYWUlhYSGFhIYWFhRQWFlJYWEhhYSGFhYUUFhZSWFhIYWEhhYWF+P1+mjKv14vL5cLtduN2u3G73bjdbtxuN3b7/2MPDmDjrO/D/799GQlGmYvcqmlaGI9R009tlhUaYDka+jyXJhAiKou05ZCz4OehtRhViMTahAYYj7+3MP3wIFbwCREg3LmhlC7FmWEDqSh8nxsheHVQydLifqCxHzOJa2X3QpmJocb2X9YU/Rkq7UhsiJPn9XLo7OzEGIMxBmMMxhiCICAIAk4k//3f/81nP/tZ3uvjH/84Y2NjnIqiKGJKqVQi8cFFUcRM6+zsxBiDMQZjDMYYjDEYY4jjmMTMS5GYdmEYMqW5uZmZ5DgOcRwzJY5jpovjOPi+j+/7+L6P7/v4vo/v+/i+j+/7+L6P7/v4vo/v+xwr3/ex1mKtxVqLtRZrLdZarLVYa7HWYq3FWkuhUOBYFQoFCoUChUKBQqFAoVCgUChQKBQoFAoUCgUKhQKFQoFCoYDneZzIBgcH8X0fay3WWqy1WGux1mKtxVqLtRZrLdZarLVYa4njmBPJpz/9abq7u3m3X/ziF1QqFc444wxORdZaCoUCYRiS+OB836e1tZVCocBMCcMQay3WWqaEYYi1FmstjuOQmHkpZrH+/n4aGhpoaGigoaGBhoYGGhoaaGhooKGhgYaGBs477zw+bJ2dnUwxxjDTBgYGKBQKeJ7HdImiiCAICIKAIAgIgoAgCAiCgCAICIKAIAgIgoAgCAiCgGN1zjnn4DgOjuPgOA6O4+A4Do7j4DgOjuPgOA6O4+A4DomTz49//GNuv/12Lr30UkZHR1m+fDlr1qyhvb2dU5XjOPi+T+LYhWGI53kkTl4pZrFzzz2XvXv3snfvXvbu3cvevXvZu3cve/fuZe/evezdu5dnn32WD1scx0xxHIeZ5jgOvu8znRzHwXVdXNfFdV1c18V1XVzXxXVdXNfFdV1c18V1XVzXJZE4VqeddhovvfQSDz74IN/73ve4++676e3t5bLLLiORSCTeT4pZrra2ltraWmpra3n77bd54403eP3113n99dd5/fXXeeyxx/ioxHHMbOQ4Dr7v4/s+vu/j+z6+7+P7Pr7v4/s+vu/j+z6+7+P7PonE8RIRgiDgggsuoKamhkQikfhjUpwk7rrrLjzPY+3atVxxxRVks1muuOIKHn/8cT5sjuMwxXVdZkIcx0RRRBRFRFFEFEVEUUQURcRxTCIx25TLZYIgYPXq1Vx11VUMDg6SSCQSf0yKk8SPf/xj/u3f/o2nn36aT37yk/T29rJz504+8YlP8FEplUrMFGMMxhiMMRhjMMZgjCGOYxKJ2eQnP/kJnucxZcuWLXzuc5/jiiuuoL29ncTJJQxDwjAkkZgOKU4S4+PjnHPOOZxxxhm88cYbTLn44ovp7+9nbGyMj4LruswEx3Gw1mKtxVqLtRZrLdZaPM8j8dGKoogoioiiiCiKiKKIKIqIoogoioiiiCiKiKKIKIqIoog4jjlV/cM//AP/8i//QqFQ4Itf/CJ33nknL730Evfddx8TExMkEonEH5LiJPGxj32Mn//850ypra1laGiIKRMTE4yNjfFhMMZgjMHzPHzfZ3BwEGMMxWKR2cJxHKIoIggCgiAgCAKCICAIAoIgIAgCgiAgCAKCICAIAoIgwHEcEhBFEcYYjDEYYzDGYIzBGIMxBmMMxhiMMRhjMMZgjCGTyRDHMaeisbExzj33XN7rk5/8JG+//TaJRCLxh6Q4Sdx9991cc801DA4O8jd/8zd4nsfy5csZHR3ljDPO4MMUxzFRFDEbeZ5HGIa4rovruriui+u6uK5LFEU4joPruriui+u6uK6L67oUCgUS/z9rLdZarLVYa7HWYq3FWou1Fmst1lqstVhrOZVdf/31GGOYmJjgqH/913/FcRyqq6tJzKw4jomiiERitklxkvjCF77Az372M8455xy++c1v0tXVxfXXX8/+/fv5sIRhSBiGhGHIlDAMCcMQ3/eZTXzfx/d9fN/H931838f3fRzHwXVdfN/H931838f3fXzfx/M8Ev8jjmOiKCKKIqIoIooioigiiiKiKCKKIqIoIooioigiiiJONf39/YgIIsL/+3//j8cee4z6+nouvPBCzjvvPL7zne/wi1/8gpNdFEUEQUAQBARBQBAEBEFAEAQEQUAQBARBQBAEBEFAEAQEQcB0ieOYuro6MpkMURQxGxljCIKAIAgIgoAgCAiCgCAICIKAIAgIgoAgCAiCgCAIKBaLfFBxHBMEAUEQEAQBQRAQBAFBEBDHMcYYgiAgCAKCICAIAoIgIIoiPqg4jgmCgCAICIKAIAgIgoAgCAiCgCAICIKAIAgIgoAgCAiCgDiOOZWkOEm88sornHHGGRwlImSzWfbt28fJrFgsEgQBs5HjOBhjqKuro66ujrq6Ourq6qirq6Ouro66ujrq6uqoq6ujrq6Ouro6giDAdV1OdMYYjDEYYzDGYIzBGIMxBmMMxhiMMRhjMMYQxzGnknPPPZfe3l56e3vp7e2lt7eX3t5ennnmGZ5//nl6e3uJooiTneM4uK6L67q4rovruriui+u6uK6L67q4rovruriui+u6uK7LdHEcB8dxcByH2eqcc87BdV1c18V1XVzXxXVdXNfFdV1c18V1XVzXxXVdXNfFcRw+qM7OTqa4rovruriui+u6uK5LGIY0Nzfjui6u6+K6Lq7r4jgOQRDwQTmOg+u6uK6L67q4rovruriui+u6uK6L67q4rovruriui+u6nGpSzHJDQ0MMDQ1xww038Ktf/YqhoSGGhoYYGhpicHCQIAgYGxvjD/nNb37DPffcw+bNm/nhD3/IxMQEiQ9PGIZYa7HWYq3FWou1Fmst1lqstVhrsdZircVay8DAAL7vcyyMMRhjMMZgjMEYgzEGYwzGGIwxGGMwxmCMIYoijpXneXieh+d5eJ6H53l4nofneXieh+d5eJ6H53l4nsepqKamhpqaGmpqaqipqaGmpoaamhpqamqoqamhpqaGk53jOPi+j+/7+L6P7/v4vo/v+/i+j+/7+L6P7/v4vo/v+/i+z3Sy1jIwMIDnecw0YwzGGKaT7/v4vo/v+/i+j+/7+L6P7/v4vo/v+/i+j+/7+L6P7/t4nsexcBwH3/fxfR/f9/F9H9/38X0f3/fxfR/f9/F9H9/3aW5u5lj5vo/v+/i+j+/7+L6P7/v4vo/v+/i+j+/7+L6P7/v4vo/jOJxKUsxy3/ve91i5ciX/9V//xde//nVWrlzJypUrWblyJY2NjXz5y1/mtNNO471GRkZYs2YNf/7nf85ll13Gc889x+bNm0n8b8VikSAICIKAOI4xxhAEAUEQEMcxx8txHBzHwXEcHMfBcRwcx8FxHBzHwXEcHMfBcRwcx8FxHI6FtZY/JI5jisUif4jv+/i+zwfheR5hGHJUHMfEcUwcx0RRRLFYJI5j4jjm3ay1OI7DqWjv3r1cdNFFNDQ00NDQQENDAw0NDZx33nkkZp7jOCQSs1GKWW7Hjh28+OKLLF26lH//93/nxRdf5MUXX+TFF1/kxRdf5IEHHuAP6enp4a//+q8JgoBMJsM//uM/8sQTT5D43zzPw3VdXNclDEOam5txXRfXdXEch9nC8zzCMCQMQ8IwJAxDwjCkubkZx3EIw5AwDAnDkDAMCcOQMAw5Fr7vE4YhYRjS3NxMFEVEUUQcx0yJoogoinBdlzAMCcMQz/M4Vd18881873vfY9++ffT09NDT00NPTw/PP/88iUQi8X5SnCQ6OzsZGRmhsbGR5cuXs3r1an7yk5/wflasWMHWrVs56tChQ3z84x8n8b85joPv+/i+j+/7+L6P7/v4vk/iT/M8j4GBAQYGBhgYGGBgYICBgQEGBgbwPI8ETE5Ocvnll3PmmWdSU1NDTU0NNTU11NTUkEicSOI4JooioigiiiKiKCKKIqIoIooioigiiiKiKCKKIuI4JjFzUpwkfvrTn5LJZPj85z9Pe3s7q1at4jvf+Q7t7e38KcPDw2zcuJHNmzfzfjo6OnivOI4pbydeZgAAIABJREFUFosUi0WKxSLFYpFisUgURcRxTLFYpFgsUiwWKRaLFItFisUiiROH53lYa5mtWltbqaqqoqqqiqqqKqqqqqiqqqKqqoqqqiqqqqqoqqqiqqqKqqoq6urq+EM6Ojr4qPzd3/0d9913H2NjYyQSJ7IoijDGYIzBGIMxBmMMxhiMMRhjMMZgjMEYQxAEJGZOipPEzTffTFdXF3feeSdf+MIX2LBhAwcPHuS+++7jj4njmKuvvprrrruO1atX835uvPFG3iuTyVAqlSiVSpRKJUqlEqVSiVKphO/7lEolSqUSpVKJUqlEqVTCGIMxhkTieLmui+M4OI6D4zg4joPjODiOg+M4OI6D4zg4joPjODiOg+M4OI7De9144418VP7iL/6CBx54gL/8y79ERBARRISGhgYSiROJ7/tYa7HWYq3FWou1Fmst1lqstVhrsdZircVaS2LmpDhJjIyM8LnPfY73+tSnPsXIyAh/yP79+1m3bh1///d/T1NTE8ciDEMKhQKFQoFCoUChUKBQKFAoFCgUChQKBQqFAoVCgUKhgO/7JP60qqoqEn+c53lYa7HWYq3F8zzej7UWay3WWqy1nEhuuukm7rjjDv7jP/6D3t5eent76e3tpaenh0QikXg/KU4SH//4x3nyySd5t8HBQYaHh5k/fz7v9dprr7F+/XruueceMpkMicRs5DgOjuPgOA6FQoGBgQEGBgYYGBhgYGCAgYEBBgYGcBwHx3FwHIcTzeTkJKtXr+bMM8+kpqaGmpoaampqqKmpIZFIJN5PipPEP//zP7Np0yaWL1/OmjVrWLVqFZdddhlbtmzhD+ns7OTw4cNcc801iAgigojwQQVBQCaTIZPJkMlkyGQyZDIZMpkMmUyGTCZDJpMhk8mQyWQoFot8UHEcUywWCYKAIAgIgoAgCAiCgM7OTqIoIggCgiAgCAKCICAIAowxJBInum9/+9u0tbXx9ttvcyKL45ggCIiiiJlWLBYxxpA4NnEcY4yhWCxyMonjmCAIiKKIBKQ4SdTU1PDzn/+cu+66i9NPP50NGzbw/PPPc9VVV/GHbN68GVVFVVFVVBVV5YNqbm4mDEPCMCQMQ8IwJAxDwjAkDEPCMCQMQ8IwJAxDPM/jWBhjcF0X13VxXRfXdXFdl+bmZsIwxHVdXNfFdV1c18V1XYrFIlEUkUicyB577DF++MMf8ld/9VeICCKCiNDQ0MCJJAgCisUinZ2dzLQgCGhtbcUYw2wXRRF1dXXU1dXR2tpKsVikrq6Ouro6isUiMyGOY1pbWwmCgDiOmQ6u61IsFqmrq6Ouro66ujrq6uqoq6ujrq6Ouro66urqqKuro66ujrq6OjKZDI7jMF2MMRSLRYwxJCDFLNbf309zczNHnXbaaXzxi1/kkUceYfXq1dTW1nIy8X0f3/fxfR/f9/F9H9/38X0f3/fxfR/f9/F9H9/3cRyHxB8XRRGZTIbER6ezs5Pe3l56e3vp7e2lt7eX3t5eenp6OJE0NzfjOA6u6zLTCoUCjuPgui6zneM4WGux1jIwMIC1Fmst1lp832cmeJ6H53m0trbiOA7TwfM8rLVYa7HWYq3FWou1Fmst1lqstVhrsdZircVai7WW6dLc3IzjOHieRwJSzHJxHPNRCcOQzs5OjDEYYzDGYIwhCAKCIMAYgzEGYwzGGIwxxHFMc3MziUTifxw+fJjDhw9z+PBhDh8+zOHDhzl8+DCHDx/mROL7PgMDA/i+z0zzfZ+BgQE8z2O2cxwHx3FwHAfHcXAcB8dxcByHmWStJQxDppPjODiOg+M4OI6D4zg4joPjODiOg+M4OI6D4zg4joPjOEwnz/MYGBggDEMSkCJxzHzfx1qLtRZrLdZarLVYa5lircVai7UWay3WWqy1OI5DIpH4HzfffDNNTU00NTXR1NTE1772NS677DJuuOEGEolE4v2kmOV+/etfs2bNGtasWcOaNWtYs2YNa9asYc2aNaxZs4ZvfOMbnAziOKaqqoqqqiqqqqqoqqqiqqqKqqoqqqqqqKqqoqqqiqqqKqqqqqiqqiKKIhKJE92jjz7Kc889x3PPPcdzzz3H/v37efTRRzn99NNJJBKJ95MiMSs4jsPk5CSTk5NMTk4yOTnJ5OQkk5OTTE5OMjk5yeTkJJOTk0xOTjI5OYnneSQSs9EFF1zAr3/9a0ZHR0lMjyiKMMZgjMEYgzEGYwzGGIwxGGMwxmCMwRiDMYZisUgicaJKMct96lOfoquri66uLrq6uujq6qKrq4uuri66urrYtWsXidkhCAIymQyZTIYpmUyGTCZDEAQkTi2Dg4P89re/Ze7cuSSOXxzHBEHAB9XZ2UmxWCSROBGlSCROEM3NzYRhSBiGWGsJw5AwDGlubiZx8rrssstoaGigoaGBhoYGGhoauOyyy7juuuuYM2cOiekThiFhGBKGIWEYEoYhYRgShiFhGBKGIWEYEoYhYRjiOA6JxIkqxSz32c9+lhNFJpMhk8kQBAFxHJPJZMhkMhhjSPxpnufheR6e5+F5Hp7n4XkenueROHk9+uij7N27l71797J371727t3Lf/7nf3LzzTeTSCQS7yfFLHbuueeyY8cOThRhGBKGIWEYYq0lDEPCMMR1XY5XHMfEcUwcx8RxTBzHxHFMHMfEcUwcx8RxTBzHxHFMHMckErNBbW0ttbW11NbWUltbS21tLfPmzSORSCT+mBSJaeN5Hp7n4XkenufheR6e5+F5HsfDcRx83yeTyZDJZMhkMmQyGTKZDHV1dWQyGTKZDJlMhkwmQyaTIZPJMMVxHBL/WxzHZDIZMpkMxhiiKCKTyZDJZCgWiyQ+HP39/fT399Pf309/fz/9/f309/fT399Pf38//f39fBTiOCaKIqIoIooioigiiiKiKCKKIqIoIooioigiiiKiKCKKIqaTMYa6ujqiKGK6xHFMFEVEUUQURURRRBRFRFFEFEVEUUQURURRRBRFRFFEHMfMRnEck8lkyGQyJE5eKRKzQqFQYGBggIGBAQYGBhgYGGBgYIBCoYDneQwMDDAwMMDAwAADAwMMDAxgrcVxHBL/m+M4hGFIGIaEYYi1ljAMCcMQz/NIzLz+/n6amppoamqiqamJpqYmmpqaaGpqoqmpiSuuuIIrr7ySj4oxBmMMxhiMMRhjMMZgjMEYgzEGYwzGGIwxGGOI45jpUiwWieOYUqnEdHAcB9/3McZgjMEYgzEGYwzGGIwxGGMwxmCMwRiDMYYpnucx20RRRBRFxHFMHMckTk4pEolTkOd5eJ6H53l4nofneXieh+M4JGbeueeeS09PDz09PfT09NDT00NPTw8/+clPqK6uprq6mt27d/NRcBwHay3WWqy1WGux1mKtxVqLtRZrLdZarLVYa7HW4jgO06VQKFAoFAjDkOlSKBSw1mKtxVqLtRZrLdZarLVYa7HWYq3FWou1FmstjuMw2/i+T2trK2EY4jgOiZNTikQikTgBbN++nYsuuogvfelLvPjii4gIpyrP8/B9n8SxC8MQ3/dJnLxSJBKJxEfojTfeIJPJcO+999LV1cWWLVtIJBKJPyVFIpFIfES2b9/ORRddxNKlSzlw4ADnnXceiUQi8X+RIpFIJD4CmUyGrVu3ct9997Fx40YqlQqVSoVKpUKlUqFSqZBIJBLvJ0Vi1omiiEwmQyaTwRhDFEVkMhkymQxRFJFInOj6+/t57bXXmPK3f/u3pNNp0uk06XSadDpNOp1m2bJlJBKJxPtJcQobGRnh3nvvZfPmzTz77LPMFp7nEYYhYRhSKBQoFAqEYUgYhjiOQyJxojv33HNRVVQVVUVVUVVUFVVFVXnppZc4FiMjI9x7771s3ryZZ599lkQicXJKcQr71re+xdtvv83KlSu56667eOKJJ5gtPM/D8zw8z8PzPDzPw/M8HMchkTiVfetb3+Ltt99m5cqV3HXXXTzxxBMkEomTT4pT1M9+9jPefPNNbrrpJpYvX04ul+PBBx9kunR0dPBh6ejo4MPQ0dHBh6Wjo4MPS0dHBx+Gjo4OPiwdHR2cin72s5/x5ptvctNNN7F8+XJyuRwPPvgg06Wjo4MPS0dHBx+Wjo4OPiwdHR18GDo6OviwdHR08GHp6Ogg8T9SnKJeffVVPv/5z3PU4sWLeeWVV5iYmOC9Lr74YkQEEUFEEBFEBBFBRBARRAQRQUQQEfL5PCKCiCAiiAgigoggIogIIoKIICKICCKCiCAiiAgigoggIogIIoKIICKICCKCiJDP5xERRAQRQUQQEUQEEUFEEBFEBBFBRBARRAQRQUQQEUQEEUFEEBFEBBFBRBAR8vk8IoKIICKICCKCiCAiiAgigoggIogIIoKIICKICCKCiCAiiAgigoggIogIIoKIkM/nERFEBBFBRBARRAQRQUQQEUQEEUFEEBFEBBFBRBARRAQRQUQQEUQEEUFEEBFEhHw+j4ggIogIIoKIICKICCKCiCAiiAgigoggIogIIoKIICKICCKCiCAiiAgigoiQz+cREUQEEUFEEBFEBBFBRBARRAQRQUQQEUQEEUFEEBFEBBFBRBARRAQRQUQQEUSEfD6PiCAiiAgigoggIogIIoKIICKICCLCxRdfzGz36quv8vnPf56jFi9ezCuvvMLExATvdfHFFyMiiAgigoggIogIIoKIICKICCKCiJDP5xERRAQRQUQQEUQEEUFEEBFEBBFBRBARRAQRQUQQEUQEEUFEEBFEBBFBRBARRIR8Po+IICKICCKCiCAiiAgigoggIogIIoKIICKICCKCiCAiiAgigoggIogIIoKIICLk83lEBBFBRBARRAQRQUQQEUQEEUFEEBFEBBFBRBARRAQRQUQQEUQEEUFEEBFEBBEhn88jIogIIoKIICKICCKCiCAiiAgigoggIogIIoKIICKICCKCiCAiiAgigoggIuTzeUQEEUFEEBFEBBFBRBARRAQRQUQQEUQEEUFEEBFEBBFBRBARRAQRQUQQEUQEESGfzyMiiAgigoggIogIIoKIICKICCKCiCAiiAgigoggIogIIoKIICKICCKCiCAiiAj5fB4RQUQQEUQEEUFEEBFEBBFBRBARRISLL76Yk1GKU9SRI0eYN28eR6VSKaqqqhgfH+e9du7ciaqiqqgqqoqqoqqoKqqKqqKqqCqqiqqiqqgqqoqqoqqoKqqKqqKqqCqqiqqiqqgqqoqqoqqoKqqKqqKqqCqqiqqiqqgqqoqqoqqoKqqKqqKqqCqqiqqiqqgqqoqqoqqoKqqKqqKqqCqqiqqiqqgqqoqqoqqoKqqKqqKqqCqqiqqiqqgqqoqqoqqoKqqKqqKqqCqqiqqiqqgqqoqqoqqoKqqKqqKqqCqqiqqiqqgqqoqqoqqoKqqKqqKqqCqqiqqiqqgqqoqqoqqoKqqKqqKqqCqqiqqiqqgqqoqqoqqoKqqKqqKqqCqqiqqiqqgqqoqqoqqoKqqKqqKqqCqqiqqiqqgqqoqqoqqoKqqKqqKqqCqqiqqiqqgqqoqqoqqoKqqKqqKqqCqqiqqiqqgqqoqqoqqoKqqKqqKqqCqqiqqiqqgqqoqqsnPnTma7I0eOMG/ePI5KpVJUVVUxPj7Oe+3cuRNVRVVRVVQVVUVVUVVUFVVFVVFVVBVVRVVRVVQVVUVVUVVUFVVFVVFVVBVVRVVRVVQVVUVVUVVUFVVFVVFVVBVVRVVRVVQVVUVVUVVUFVVFVVFVVBVVRVVRVVQVVUVVUVVUFVVFVVFVVBVVRVVRVVQVVUVVUVVUFVVFVVFVVBVVRVVRVVQVVUVVUVVUFVVFVVFVVBVVRVVRVVQVVUVVUVVUFVVFVVFVVBVVRVVRVVQVVUVVUVVUFVVFVVFVVBVVRVVRVVQVVUVVUVVUFVVFVVFVVBVVRVVRVVQVVUVVUVVUFVVFVVFVVBVVRVVRVVQVVUVVUVVUFVVFVVFVVBVVRVVRVVQVVUVVUVVUFVVFVVFVVBVVRVVRVVQVVUVVUVVUFVVFVVFVVBVVRVVRVVQVVUVVUVVUFVVFVVFVVBVVRVVRVVQVVUVV2blzJyejFKeoVCrFxMQE7zY5OUkqlSKRSMxOqVSKiYkJ3m1ycpJUKkUikTi5pDhFfexjH+PNN9/kqNdff53TTjuNOXPmkEgkZqePfexjvPnmmxz1+uuvc9pppzFnzhwSicTJJcUp6uKLL+bZZ59leHiYKbt372bVqlUkEonZ6+KLL+bZZ59leHiYKbt372bVqlUkEomTT4pTVG1tLWEY8o1vfINvfvOb7Nq1i40bN5JIJGav2tpawjDkG9/4Bt/85jfZtWsXGzduJJFInHxSnMIaGxvZs2cP+XyeJ598kk984hMkEonZrbGxkT179pDP53nyySf5xCc+QSKROPmkOMWlUimqq6tJJBInj1QqRXV1NYlE4uSVIpFIJBKJRGKWSZE4KbS3t9PS0kLi2I2OjpJInEja29tpaWkhcXxGR0dJnHxSJE4KN910E2+99RYtLS0kPrj9+/dz/vnnU6lUSCROFDfddBNvvfUWLS0tJI7N/v37Of/886lUKiROLikSM+qRRx5h6dKlbNiwgZnW3t7OoUOHaGlp4cNQLpc5cOAA0210dJSjOjs7+dKXvsTGjRuZSRdeeCG5XI50Ok2lUmGmPfLIIyxdupQNGzYw00qlEldeeSU33HADR44cIXH8HnnkEZYuXcqGDRuYae3t7Rw6dIiWlhY+DOVymQMHDjATRkdHOaqzs5MvfelLbNy4kZl04YUXksvlSKfTVCoVZtojjzzC0qVL2bBhAzOtVCpx5ZVXcsMNN3DkyBFONSkSM6azs5OnnnqK7u5uhoeHWbduHTNl+/btXH311dxyyy28/PLLtLS0MJPy+TzXXHMNt99+O2NjY0yXvr4+zj//fCqVCgcOHKCrq4tdu3ZRqVRoampiJmWzWXK5HOl0mkqlwkzp7Ozkqaeeoru7m+HhYdatW8dM+f73v89DDz3EAw88wIUXXsgFF1zAb37zGxLHrrOzk6eeeoru7m6Gh4dZt24dM2X79u1cffXV3HLLLbz88su0tLQwk/L5PNdccw233347Y2NjTKe+vj7OP/98KpUKBw4coKuri127dlGpVGhqamImZbNZcrkc6XSaSqXCTOns7OSpp56iu7ub4eFh1q1bx0z5/ve/z0MPPcQDDzzAhRdeyAUXXMBvfvMbTiUpEjNm69at7Ny5kwULFjA4OMjIyAjr1q1jJmzbto1nnnmGFStWUCqVmDdvHi0tLUyXkZERjhoeHuaxxx6jVCrR3d3Nnj17WL16Nfv37+d41dfX09bWRjqdZvPmzezcuZNPf/rT7Nixg9raWpqamphJ2WyWXC5HOp2mUqkwE7Zu3crOnTtZsGABg4ODjIyMsG7dOqbD6Ogo73b33XdTKBRYuHAhURRx66238tprrzE6Okri2GzdupWdO3eyYMECBgcHGRkZYd26dcyEbdu28cwzz7BixQpKpRLz5s2jpaWF6TIyMsJRw8PDPPbYY5RKJbq7u9mzZw+rV69m//79TIf6+nra2tpIp9Ns3ryZnTt38ulPf5odO3ZQW1tLU1MTMymbzZLL5Uin01QqFWbC1q1b2blzJwsWLGBwcJCRkRHWrVvHdBgdHeXd7r77bgqFAgsXLiSKIm699VZee+01RkdHOVWkSEyL9vZ2WlpaOGp0dJSxsTGmtLa2ks1m2b17Ny+88AKXXnop0+WNN95gfHyc8fFx3i2fz7Nv3z5aWlo4Xn19fSxZsoSJiQmmjI6OUlVVxcGDB7nkkkvI5XJks1nWrl3LdGhsbKStrY1Dhw4xODjIUfl8ntraWpqamphOjzzyCEuXLmXDhg1MyWaz5HI50uk0lUqF6TQ6OsrY2BhTWltbyWaz7N69mxdeeIFLL72U47F//37OP/98KpUKR73zzjuMj4+zbt06Vq5cybXXXsutt97Kq6++SuJPa29vp6WlhaNGR0cZGxtjSmtrK9lslt27d/PCCy9w6aWXMl3eeOMNxsfHGR8f593y+Tz79u2jpaWF49XX18eSJUuYmJhgyujoKFVVVRw8eJBLLrmEXC5HNptl7dq1TJfGxkba2to4dOgQg4ODHJXP56mtraWpqYnp9Mgjj7B06VI2bNjAlGw2Sy6XI51OU6lUmE6jo6OMjY0xpbW1lWw2y+7du3nhhRe49NJLOR779+/n/PPPp1KpcNQ777zD+Pg469atY+XKlVx77bXceuutvPrqq5wqUiSmxU033cRbb71FS0sLU6qrq9mzZw/Dw8M8/fTTbNiwgSlnnXUW999/P9Ohs7OTiy66iDlz5rBs2TI2btzIuy1YsIBsNsuxUlWm1NfX09fXR09PD+VymbPPPpvFixezfv16brvtNvbt20dzczM1NTWMj49zPMrlMgcOHKCxsZG2tja+/vWvU6lUOCqfz3PdddcxXTo7O3nqqafo7u5meHiYdevWMSWbzZLL5Uin04yOjjJdqqur2bNnD8PDwzz99NNs2LCBKWeddRb3338/x2pkZIQLL7yQXC5HOp2mUqkw5Stf+QqXX345K1eu5Nprr2XKW2+9RU1NDYk/7aabbuKtt96ipaWFKdXV1ezZs4fh4WGefvppNmzYwJSzzjqL+++/n+nQ2dnJRRddxJw5c1i2bBkbN27k3RYsWEA2m+VYqSpT6uvr6evro6enh3K5zNlnn83ixYtZv349t912G/v27aO5uZmamhrGx8c5XuVymQMHDtDY2EhbWxtf//rXqVQqHJXP57nuuuuYLp2dnTz11FN0d3czPDzMunXrmJLNZsnlcqTTaUZHR5ku1dXV7Nmzh+HhYZ5++mk2bNjAlLPOOov777+fYzUyMsKFF15ILpcjnU5TqVSY8pWvfIXLL7+clStXcu211zLlrbfeoqamhlNFisS0aW9v59ChQ7S0tDBl4cKFHD58mLlz5zI+Pk4+n2ft2rXU19dzLEZGRjhq//79dHV1sXfvXqbs2LGDn/70pzQ2NvLKK6+wceNGli1bxooVKzhWN954I93d3Rw8eJBUKsXQ0BCe51Eul9m2bRulUomGhgaOHDnCHXfcweWXX86cOXM4Vvl8nmuuuYbbb7+dsbExGhsbaWtrI51OU6lUOGrFihVMl61bt7Jz504WLFjA4OAgIyMjrFu3jinZbJauri6qq6s5XqVSiSuvvJIdO3awcOFCDh8+zNy5cxkfHyefz7N27Vrq6+s5Fn19fSxZsoSJiQmy2Sy5XI50Ok2lUuGee+7h9NNPp1gscuDAAb797W+zZMkSFi5cSOL/pr29nUOHDtHS0sKUhQsXcvjwYebOncv4+Dj5fJ61a9dSX1/PsRgZGeGo/fv309XVxd69e5myY8cOfvrTn9LY2Mgrr7zCxo0bWbZsGStWrOBY3XjjjXR3d3Pw4EFSqRRDQ0N4nke5XGbbtm2USiUaGho4cuQId9xxB5dffjlz5szheOTzea655hpuv/12xsbGaGxspK2tjXQ6TaVS4agVK1YwXbZu3crOnTtZsGABg4ODjIyMsG7dOqZks1m6urqorq7meJVKJa688kp27NjBwoULOXz4MHPnzmV8fJx8Ps/atWupr6/nWPT19bFkyRImJibIZrPkcjnS6TSVSoV77rmH008/nWKxyIEDB/j2t7/NkiVLWLhwIaeKFIlpsX37dq6++mpuueUWXn75ZVpaWpiyaNEi5s+fT0NDA8PDwzQ3N3Ms+vr6WLJkCRMTE0w5dOgQv/zlLxkcHOSoUqnEddddx6ZNm7jiiivI5XIcq5GRER599FE2bdrE9ddfz5TGxkba2trwPI9yucyUjRs38uUvf5l58+axZcsWPoiRkRGOGh4e5rHHHqNUKtHd3c2ePXtYvXo1n/nMZ2hrayOdTjM6Osp0Gh0dZWxsjCmtra1ks1l2797NCy+8wKWXXsqU8847j+P18MMP89BDD9He3s6ZZ57JlEWLFjF//nwaGhoYHh6mubmZY1VfX09fXx89PT2Uy2Wy2Sy5XI50Ok2lUuHJJ59k06ZNbNmyhZaWFv7pn/6JxP/N9u3bufrqq7nlllt4+eWXaWlpYcqiRYuYP38+DQ0NDA8P09zczLHo6+tjyZIlTExMMOXQoUP88pe/ZHBwkKNKpRLXXXcdmzZt4oorriCXy3GsRkZGePTRR9m0aRPXX389UxobG2lra8PzPMrlMlM2btzIl7/8ZebNm8eWLVv4oEZGRjhqeHiYxx57jFKpRHd3N3v27GH16tV85jOfoa2tjXQ6zejoKNNpdHSUsbExprS2tpLNZtm9ezcvvPACl156KVPOO+88jtfDDz/MQw89RHt7O2eeeSZTFi1axPz582loaGB4eJjm5maOVX19PX19ffT09FAul8lms+RyOdLpNJVKhSeffJJNmzaxZcsWWlpa+Kd/+idOJSkS02Lbtm0888wzrFixglKpxLx582hpaWHKE088wUsvvURrayvHqr6+nr6+Pnp6eiiXy2SzWXK5HGvXrqVSqXBUY2Mju3fvZvny5Ryrvr4+lixZwjvvvMPZZ5/Nb3/7W7q7u5nS2NhIW1sbnudRLpfZtWsX+/fv57vf/S4fRF9fH0uWLGFiYoIpo6OjVFVVcfDgQS655BJyuRzZbJa1a9fS2NjI448/TnV1NdOhXC4zNDREdXU1e/bsYXh4mKeffpoNGzYw5ayzzuL+++9nutx55510dnayaNEivva1rzFl+/btPPHEE7z00ku0trZyrFSVKalUiqGhITzPo1wuk81myeVypNNpKpUKq1atYteuXVxwwQUk/u+2bdvGM888w4oVKyiVSsybN4+WlhamPPHEE7z00ku0trZyrOrr6+nr66Onp4dyuUw2myWXy7F27VoqlQpHNTY2snv3bpYvX86x6uvrY8mSJbzzzjucffbZ/Pa3v6W7u5spjY2NtLW14XkksgOaAAAgAElEQVQe5XKZXbt2sX//fr773e/yQfX19bFkyRImJiaYMjo6SlVVFQcPHuSSSy4hl8uRzWZZu3YtjY2NPP7441RXVzMdyuUyQ0NDVFdXs2fPHoaHh3n66afZsGEDU8466yzuv/9+psudd95JZ2cnixYt4mtf+xpTtm/fzhNPPMFLL71Ea2srx0pVmZJKpRgaGsLzPMrlMtlsllwuRzqdplKpsGrVKnbt2sUFF1zAqSZF4riNj48zPj7Ou+Xzefbt20dLSwtT5syZw/FKpVIMDQ3heR7lcplsNksulyOdTlOpVJgu9fX19PX18atf/YqdO3fy/PPPs2nTJrq7u5nS2NhIW1sbnucxMjLCB7V+/Xocx6Gvr4+enh7K5TJnn302ixcvZv369dx2223s27eP5uZmampqGB8fR0SYDvfeey9f/epXWbZsGdu2bWPhwoUcPnyYuXPnMj4+Tj6fZ+3atdTX1zNdfv/73zM+Ps67Pfjgg7zxxhvMmTOH43HjjTfS3d3NwYMHaWxspK2tDc/zKJfLZLNZcrkc6XSa0dFREh/M+Pg44+PjvFs+n2ffvn20tLQwZc6cORyvVCrF0NAQnudRLpfJZrPkcjnS6TSVSoXpUl9fT19fH7/61a/YuXMnzz//PJs2baK7u5spjY2NtLW14XkeIyMjHIv169fjOA59fX309PRQLpc5++yzWbx4MevXr+e2225j3759NDc3U1NTw/j4OCLCdLj33nv56le/yrJly9i2bRsLFy7k8OHDzJ07l/HxcfL5PGvXrqW+vp7p8vvf/57x8XHe7cEHH+SNN95gzpw5HI8bb7yR7u5uDh48SGNjI21tbXieR7lcJpvNksvlSKfTjI6OcqpKkThuc+bMYdmyZWzcuJF3W7BgAdlsluOxZcsWRITFixdjraWxsZG2tjY8z6NcLpPNZsnlcqTTaUZHRzke7e3ttLS0MCWVSjE0NITnebz99ts8//zzbNq0iR/96EdcddVVNDY28vjjjzN//nw+iPXr1/O73/2O6upqUqkUQ0NDeJ5HuVxm27ZtlEolGhoaOHLkCHfccQeXX345c+bMYbr84Ac/YP/+/agqDz/8MNu2bWPRokXMnz+fhoYGhoeHaW5u5niUy2UOHDjAUatWrWL9+vW829y5c/mzP/szjtejjz7Kpk2buP7665nS2NhIW1sbnudRLpfJZrN0dXVRXV1N4oOZM2cOy5YtY+PGjbzbggULyGazHI8tW7YgIixevBhrLY2NjbS1teF5HuVymWw2Sy6XI51OMzo6yvFob2+npaWFKalUiqGhITzP4+233+b5559n06ZN/OhHP+Kqq66isbGRxx9/nPnz5/NBrV+/nt/97ndUV1eTSqUYGhrC8zzK5TLbtm2jVCrR0NDAkSNHuOOOO7j88suZM2cO0+UHP/gB+/fvR1V5+OGH2bZtG4sWLWL+/Pk0NDQwPDxMc3Mzx6NcLnPgwAGOWrVqFevXr+fd5s6dy5/92f/HHvxARVkniv9/N97ScVnaM+vGgnUueapZQU9aOM6jGKCQ5oEe9UhPgeiOxvFPBOmF8ZilNAu2PFYugpRZ6Djg2jGHZthruP5BEqUALWx3SJECXaGSHtsuOW469jvz+54519utXf9g16HP6/VvXKutW7ditVqZP38+frIso6oq8fHxdHd3oygKTqcTvV7PT5UO4arV19czZcoUUlJS+P3vf09jYyOyLNPW1kZeXh6xsbEkJiZytXJzc/nwww/54IMPWL9+PYsXL8ZPlmVUVSU+Pp7u7m4URcHpdKLX67kWixcv5ty5c2RmZuInyzKqqhIfH88//vEP3n//fcrKyjCbzfgZjUauRFZWFpqm4XA4CJBlGVVViY+Pp7u7G7+8vDweeOABBg4cSEFBAX3B5XIxdepUbr31VgKampqoqKiguLiY6upqPB4P+fn5XIvS0lIeffRRVqxYwfnz5/ErLi7m008/JSEhgba2NvLy8pAkicGDB3OtLl68yB133MEXX3yBy+XCT5ZlVFUlPj6e3t5eoqOjES5ffX09U6ZMISUlhd///vc0NjYiyzJtbW3k5eURGxtLYmIiVys3N5cPP/yQDz74gPXr17N48WL8ZFlGVVXi4+Pp7u5GURScTid6vZ5rsXjxYs6dO0dmZiZ+siyjqirx8fH84x//4P3336esrAyz2Yyf0WjkSmVlZaFpGg6HgwBZllFVlfj4eLq7u/HLy8vjgQceYODAgRQUFNAXXC4XU6dO5dZbbyWgqamJiooKiouLqa6uxuPxkJ+fz7UoLS3l0UcfZcWKFZw/fx6/4uJiPv30UxISEmhrayMvLw9Jkhg8eDDX6uLFi9xxxx188cUXuFwu/GRZRlVV4uPj6e3tJTo6mp8yHcJVsdvtrF+/nvLycmbMmEFsbCyFhYXMnTsXq9XKQw89hM1m42rl5uby2Wef8cYbb6DX6xk3bhw///nPWbJkCcXFxciyjKqqxMfH09vbS3R0NH1hzZo1tLe3k5mZiZ8sy6iqSnx8PH//+9+pq6tj6dKlXKmsrCw0TWPLli0ElJWV0draiizLqKpKfHw83d3dbNu2jebmZnJzc+kL+/fvp6Kigjlz5tDe3k5NTQ0BTU1NVFRU0NjYyIABA7gWPT09bN++nbq6OlwuF3v27GHq1Kk0NzdTVVXFU089xdKlS0lOTuaFF17gWlRXV5OYmMiyZct48803aWhowGq14nK58JNlGbfbTUhICMLls9vtrF+/nvLycmbMmEFsbCyFhYXMnTsXq9XKQw89hM1m42rl5uby2Wef8cYbb6DX6xk3bhw///nPWbJkCcXFxciyjKqqxMfH09vbS3R0NH1hzZo1tLe3k5mZiZ8sy6iqSnx8PH//+9+pq6tj6dKlXI2srCw0TWPLli0ElJWV0draiizLqKpKfHw83d3dbNu2jebmZnJzc+kL+/fvp6Kigjlz5tDe3k5NTQ0BTU1NVFRU0NjYyIABA7gWPT09bN++nbq6OlwuF3v27GHq1Kk0NzdTVVXFU089xdKlS0lOTuaFF17gWlRXV5OYmMiyZct48803aWhowGq14nK58JNlGbfbTUhICD91OoSrUlRUhN1uJyIiAovFQmVlJfPmzSMlJYWqqiomTpzI1erq6qK6upr09HQCCgsL+frrr5kxYwbV1dUkJycjyzJut5uQkBD6wvr163nkkUd4+umnOXbsGJmZmfjJsoyqqsTHx9Pb28uV8nq97Nq1i3HjxhHw8ssvU15ezvDhw/GTZRlVVYmPj6e3t5e+0tzczNq1a7Hb7SiKws6dO8nJyaGmpoaApqYmTCYT18rr9XLTTTfx4YcfMm7cOGw2G4qikJ6ejp8syzidTuLi4rgWu3fvZteuXTgcDsaNG8fYsWM5ffo0DQ0NWK1W3njjDaZPn47RaES4MkVFRdjtdiIiIrBYLFRWVjJv3jxSUlKoqqpi4sSJXK2uri6qq6tJT08noLCwkK+//poZM2ZQXV1NcnIysizjdrsJCQmhL6xfv55HHnmEp59+mmPHjpGZmYmfLMuoqkp8fDy9vb1cDa/Xy65duxg3bhwBL7/8MuXl5QwfPhw/WZZRVZX4+Hh6e3vpK83Nzaxduxa73Y6iKOzcuZOcnBxqamoIaGpqwmQyca28Xi833XQTH374IePGjcNms6EoCunp6fjJsozT6SQuLo5rsXv3bnbt2oXD4WDcuHGMHTuW06dP09DQgNVq5Y033mD69OkYjUYE0CFcFZ/Px6ViYmIYOnQoJ06c4FpFRETgcDjIycmhpqaGoqIiamtrOXz4MLGxsezevZu2tja+/PJLjEYjfaW4uJi9e/eSmJhIXV0dAwcOJDMzEz9ZlnG73YSEhHCl9Ho9DQ0NlJSUUFpayoYNG3jllVdobm7mUrIs43a7CQkJoa+cOnWKI0eO0N7ejl9kZCQ7d+4kJyeHmpoa+kpnZyd33HEHI0eOJCsri2eeeYaDBw8yZ84cQkND8fl89IWDBw+ybt06Vq1aRXh4OBaLhXXr1qEoCgaDgffff5+ysjLMZjPClfP5fFwqJiaGoUOHcuLECa5VREQEDoeDnJwcampqKCoqora2lsOHDxMbG8vu3btpa2vjyy+/xGg00leKi4vZu3cviYmJ1NXVMXDgQDIzM/GTZRm3201ISAhXQ6/X09DQQElJCaWlpWzYsIFXXnmF5uZmLiXLMm63m5CQEPrKqVOnOHLkCO3t7fhFRkayc+dOcnJyqKmpoa90dnZyxx13MHLkSLKysnjmmWc4ePAgc+bMITQ0FJ/PR184ePAg69atY9WqVYSHh2OxWFi3bh2KomAwGHj//fcpKyvDbDYj/D86hKtiNptZsWIF3xUaGkpfMJlMOBwOcnJyePPNN9m9ezcBvb29+IWGhtJXfD4fPp+PS5WWlnLw4EEyMzPxMxqNXC2DwUBDQwMlJSX84Q9/oKWlhe9jNBrpC93d3Zw+fRpZllFVlZkzZ6JpGn6RkZHs3LmT48eP01eeeeYZMjMzKS4upq6ujqioKM6ePUthYSGTJ09mwIAB9IXTp0/j8Xg4deoUAYmJiRgMBrq6uhg8eDB1dXUsXboU4cqZzWZWrFjBd4WGhtIXTCYTDoeDnJwc3nzzTXbv3k1Ab28vfqGhofQVn8+Hz+fjUqWlpRw8eJDMzEz8jEYj18JgMNDQ0EBJSQl/+MMfaGlp4fsYjUb6Qnd3N6dPn0aWZVRVZebMmWiahl9kZCQ7d+7k+PHj9JVnnnmGzMxMiouLqaurIyoqirNnz1JYWMjkyZMZMGAAfeH06dN4PB5OnTpFQGJiIgaDga6uLgYPHkxdXR1Lly5F+H90CJelurqaxMREMjMz+fLLL7Hb7ezfv5+pU6fS1tZGVlYWZrMZg8FAXzGZTDgcDr766itqamoIGD9+PIWFheh0Oq6U1+sloLq6mokTJ5KRkcHXX39NbGwseXl5XCosLAxFUegLBoOBhoYGLly4QGlpKddLWVkZKSkpxMbGUlxcjCzLqKqKJElomoZfZGQkWVlZXCmv18v3cTgcnDt3jszMTPzy8vJ44IEHGDhwIAUFBfQVWZZRVZXp06dzqW+//ZZBgwYhXJnq6moSExPJzMzkyy+/xG63s3//fqZOnUpbWxtZWVmYzWYMBgN9xWQy4XA4+Oqrr6ipqSFg/PjxFBYWotPpuFJer5eA6upqJk6cSEZGBl9//TWxsbHk5eVxqbCwMBRFoa8YDAYaGhq4cOECpaWlXC9lZWWkpKQQGxtLcXExsiyjqiqSJKFpGn6RkZFkZWVxpbxeL9/H4XBw7tw5MjMz8cvLy+OBBx5g4MCBFBQU0FdkWUZVVaZPn86lvv32WwYNGoTwv+kQ/qXdu3eza9cuHA4H48aNY+zYsRw9epS6ujpSU1OxWq2kpqayatUq+prJZMLhcJCTk0NNTQ333XcfWVlZzJw5kyvV3NzMqFGj0DSN2tpa3nzzTSorKxk7dixjxozhqaeeorGxEVmWaWtrIy8vj9jYWBITE+krBoOBhoYGSkpKKC0t5XqorKykubmZo0ePUlFRQXFxMbIso6oqkiTh9Xq5Gs3NzYwaNQpN0/Crra1F0zQCHA4HX3/9NZmZmWzbto3m5mZyc3O5VnV1dSQnJ7Nw4ULOnj2LLMs8//zzGI1GZs2aRXJyMiaTCYPBgHD5du/eza5du3A4HIwbN46xY8dy9OhR6urqSE1NxWq1kpqayqpVq+hrJpMJh8NBTk4ONTU13HfffWRlZTFz5kyuVHNzM6NGjULTNGpra3nzzTeprKxk7NixjBkzhqeeeorGxkZkWaatrY28vDxiY2NJTEykLxkMBhoaGigpKaG0tJTrobKykubmZo4ePUpFRQXFxcXIsoyqqkiShNfr5Wo0NzczatQoNE3Dr7a2Fk3TCHA4HHz99ddkZmaybds2mpubyc3N5VrV1dWRnJzMwoULOXv2LLIs8/zzz2M0Gpk1axbJycmYTCYMBgPC/6ZD+KcOHjzIunXrWLVqFeHh4VgsFtatW4eiKPhZLBaqqqqIi4vjejGZTDgcDnJycli4cCGZmZlcjZiYGGw2G5IkUVRUxLp16wgPDycrK4uXX36ZtLQ06urqmDt3LlarlYceegibzUZfMxgMNDQ0UFJSwuHDh+krLpeLqVOncuuttxLQ1NRERUUFxcXFyLKM2+1Gr9dzpbxeLzExMdhsNiRJQtM0Pv/8cyRJQtM0ArZs2cKBAwfIzMykL2zevJny8nI2bNhATEwMo0eP5rPPPkOWZVRVpampiTVr1lBUVIRw+Q4ePMi6detYtWoV4eHhWCwW1q1bh6Io+FksFqqqqoiLi+N6MZlMOBwOcnJyWLhwIZmZmVyNmJgYbDYbkiRRVFTEunXrCA8PJysri5dffpm0tDTq6uqYO3cuVquVhx56CJvNxvVgMBhoaGigpKSEw4cP01dcLhdTp07l1ltvJaCpqYmKigqKi4uRZRm3241er+dKeb1eYmJisNlsSJKEpml8/vnnSJKEpmkEbNmyhQMHDpCZmUlf2Lx5M+Xl5WzYsIGYmBhGjx7NZ599hizLqKpKU1MTa9asoaioCOH76RD+qdOnT+PxeDh16hQBiYmJGAwGurq6+LGYTCZqa2vJzMzkWiiKgs1m45NPPuHTTz8lYOLEifzqV7+iu7sbWZapqqpi4sSJXC8Gg4EPPviA++67j76wf/9+KioqmDNnDu3t7dTU1BDQ1NRERUUFjY2NGI1GrlRzczOjRo1C0zQURcFmsyFJEklJSdhsNiRJQtM0An79618za9Ys+sKLL77Ixo0bCQ8PZ9++fSxfvpyuri68Xi+yLKOqKsnJyWiahnD5Tp8+jcfj4dSpUwQkJiZiMBjo6urix2IymaitrSUzM5NroSgKNpuNTz75hE8//ZSAiRMn8qtf/Yru7m5kWaaqqoqJEydyPRkMBj744APuu+8++sL+/fupqKhgzpw5tLe3U1NTQ0BTUxMVFRU0NjZiNBq5Us3NzYwaNQpN01AUBZvNhiRJJCUlYbPZkCQJTdMI+PWvf82sWbPoCy+++CIbN24kPDycffv2sXz5crq6uvB6vciyjKqqJCcno2kawvfTIfwv9fX1TJkyhZSUFMaNG4eqqkyfPp1LffvttwwaNIgfU0REBH1BURRsNhsPP/wwFy9e5FJ6vZ4fi16vpy80Nzezdu1a7HY7iqKwc+dOcnJyqKmpIaCpqQmTycTViImJwWazIUkSmqahKAo2mw1JkkhKSsJmsyFJEnV1dSxZsgRZlomLi+NKbd++HVmW2b17NwEXLlzA5/ORkZFBUlISs2fPZvny5Zw4cQI/WZZRVZVZs2Yh/HP19fVMmTKFlJQUxo0bh6qqTJ8+nUt9++23DBo0iB9TREQEfUFRFGw2Gw8//DAXL17kUnq9nh+TXq+nLzQ3N7N27VrsdjuKorBz505ycnKoqakhoKmpCZPJxNWIiYnBZrMhSRKapqEoCjabDUmSSEpKwmazIUkSdXV1LFmyBFmWiYuL40pt374dWZbZvXs3ARcuXMDn85GRkUFSUhKzZ89m+fLlnDhxAj9ZllFVlVmzZiF8Px3C/2C321m/fj3l5eXMmDGD2NhYfvnLX/L8889jNBqZNWsWycnJmEwmDAYDwWLLli2YzWays7PxUxSFlStXMnz4cPLy8pBlmTFjxvCLX/yCYHPq1CmOHDlCe3s7fpGRkezcuZOcnBxqamroC4qiYLPZkCQJTdNQFAWbzYYkSSQlJfHKK6/wu9/9jrvuuoucnByu1JIlS1i3bh333HMPTzzxBHa7Hb9JkyYxefJkkpKSmD17Nn7nzp0jNDSUAFmW2bFjB8IPs9vtrF+/nvLycmbMmEFsbCy//OUvef755zEajcyaNYvk5GRMJhMGg4FgsWXLFsxmM9nZ2fgpisLKlSsZPnw4eXl5yLLMmDFj+MUvfkEwOnXqFEeOHKG9vR2/yMhIdu7cSU5ODjU1NfQFRVGw2WxIkoSmaSiKgs1mQ5IkkpKSeOWVV/jd737HXXfdRU5ODldqyZIlrFu3jnvuuYcnnngCu92O36RJk5g8eTJJSUnMnj0bv3PnzhEaGkqALMvs2LED4fvpEP6HoqIi7HY7ERERWCwWKisrmTdvHikpKaiqSlNTE2vWrKGoqIhgYbfbefvtt3G5XPT09JCRkYGfoijYbDbcbjevv/46RUVFBIstW7ZgNpvJzs5GlmVUVWXmzJlomoZfZGQkO3fu5Pjx4/QVRVGw2WxIkoSmaSiKgs1mQ5IkzGYzu3fvZtGiRVypnJwcvvnmG/bu3cvq1at57bXXsNvt+K1du5ZBgwaxadMmWlpaWLRoEffffz/h4eEIl6+oqAi73U5ERAQWi4XKykrmzZtHSkoKqqrS1NTEmjVrKCoqIljY7XbefvttXC4XPT09ZGRk4KcoCjabDbfbzeuvv05RURHBZMuWLZjNZrKzs5FlGVVVmTlzJpqm4RcZGcnOnTs5fvw4fUVRFGw2G5IkoWkaiqJgs9mQJAmz2czu3btZtGgRVyonJ4dvvvmGvXv3snr1al577TXsdjt+a9euZdCgQWzatImWlhYWLVrE/fffT3h4OMLl0SH8/7766iv8fD4fl4qJiWHo0KGcOHECWZZRVZXk5GQ0TSNYvPTSSzgcDsLCwujs7KS3t5eMjAz8FEXB6XQyZMgQgoXdbuftt9/G5XLR09NDRkYGsiyjqiqSJKFpGn6RkZFkZWVxLerr65kyZQopKSmcPn0aRVGw2WxIkoSmaSiKgtPpRK/XczVyc3PxKy0tJaClpQWz2UzAjh07sFqtFBQUkJmZyerVqxEuz1dffYWfz+fjUjExMQwdOpQTJ04gyzKqqpKcnIymaQSLl156CYfDQVhYGJ2dnfT29pKRkYGfoig4nU6GDBlCMLHb7bz99tu4XC56enrIyMhAlmVUVUWSJDRNwy8yMpKsrCyuRX19PVOmTCElJYXTp0+jKAo2mw1JktA0DUVRcDqd6PV6rkZubi5+paWlBLS0tGA2mwnYsWMHVquVgoICMjMzWb16NcLl0yFgt9sZM2YMfmazmRUrVvBdoaGh+MmyjKqqzJo1i2Dg9Xo5f/48fvn5+SiKQlVVFYcOHWLChAn4RUdHcyNrbW3lUi+99BIOh4OwsDA6Ozvp7e0lIyMDWZZRVRVJkvB6vVwru93O+vXrKS8vZ8aMGcTGxlJfX4+iKNhsNiRJwuv1Eh0dzdXo6emhurqa+++/n4D9+/dTUlLC4cOHmThxIjk5ORw/fpzY2Fi2bdvG6NGjES6P3W5nzJgx+JnNZlasWMF3hYaG4ifLMqqqMmvWLIKB1+vl/Pnz+OXn56MoClVVVRw6dIgJEybgFx0dzY2utbWVS7300ks4HA7CwsLo7Oykt7eXjIwMZFlGVVUkScLr9XKt7HY769evp7y8nBkzZhAbG0t9fT2KomCz2ZAkCa/XS3R0NFejp6eH6upq7r//fgL2799PSUkJhw8fZuLEieTk5HD8+HFiY2PZtm0bo0ePRrgyOn7impubcTqd1NfX42e329m/fz9Tp06lra2NrKwszGYzBoOBAFmW2bFjB8FAr9ezZ88eenp62LVrF9nZ2fjdfvvtvPrqq9zocnNzmTZtGi6XCz+v18v58+fxy8/PR1EUqqqqOHToEBMmTECWZdxuN3q9nivV2trKpYqKirDb7URERGCxWKisrGTevHlcvHgRRVFwOp3o9Xqu1pAhQ3C73RQWFrJ582YOHjzI448/TmVlJeXl5axcuZKPP/6Yxx57jMrKSoTL19zcjNPppL6+Hj+73c7+/fuZOnUqbW1tZGVlYTabMRgMBMiyzI4dOwgGer2ePXv20NPTw65du8jOzsbv9ttv59VXXyUY5ObmMm3aNFwuF35er5fz58/jl5+fj6IoVFVVcejQISZMmIAsy7jdbvR6PVeqtbWVSxUVFWG324mIiMBisVBZWcm8efO4ePEiiqLgdDrR6/VcrSFDhuB2uyksLGTz5s0cPHiQxx9/nMrKSsrLy1m5ciUff/wxjz32GJWVlQhXR8dPXHt7Ox999BGdnZ0E1NXVkZqaitVqJTU1lVWrVhEMvF4vAXa7nfHjx5OXl0d4eDhnzpzhlltuwefzUVpaSnp6OsOHD+dGt2jRIkJDQ7FarbhcLvR6PXv27KGnp4ddu3aRnZ2N3+23386rr76Kn9Fo5Erl5uYybdo0XC4XAT6fj0vFxMQwdOhQTpw4gV90dDTXymg04na7KSwsxGKx0NDQQExMDBEREcTFxVFdXU1TUxPz589HuHzt7e189NFHdHZ2ElBXV0dqaipWq5XU1FRWrVpFMPB6vQTY7XbGjx9PXl4e4eHhnDlzhltuuQWfz0dpaSnp6ekMHz6cYLBo0SJCQ0OxWq24XC70ej179uyhp6eHXbt2kZ2djd/tt9/Oq6++ip/RaORK5ebmMm3aNFwuFwE+n49LxcTEMHToUE6cOIFfdHQ018poNOJ2uyksLMRisdDQ0EBMTAwRERHExcVRXV1NU1MT8+fPR7g6On7iFEXBZrORnp6OpmkEWCwWqqqqiIuLIxi0trYyatQoNE2jpaUFp9PJtm3b0DSNtLQ07r77bkJCQoiKiqKnp4c5c+YQDIYNG8bgwYPZuHEjVqsVl8tFeHg4Z86c4ZZbbsHn81FaWkp6ejrDhw/nai1atIjQ0FCsVisulws/s9nMihUr+K7Q0FD6ktFoxO124/enP/0J4dopioLNZiM9PR1N0wiwWCxUVVURFxdHMGhtbWXUqFFomkZLSwtOp5Nt27ahaRppaWncfffdhISEEBUVRU9PD3PmzCFYDBs2jMGDB7Nx40asVisul4vw8HDOnDnDLbfcgs/no7S0lPT0dIYPH87VWrRoEaGhoVitVlwuF35ms5kVK1bwXaGhofQlo2lRXQEAACAASURBVNGI2+3G709/+hNC39LxE+L1egmw2+2MHz+evLw8FEXBZrMhSRKaphGMhg8fjqqqSJLEsmXLcDgcRERE8Prrr2MwGEhLS6O6uhqPx0N+fj7BpKysjA0bNuB2u7FarbhcLu6++25CQkKIioqip6eHOXPmcC2GDRvG4MGD2bhxI1arFZfLhd1uZ//+/UydOpW2tjaysrIwm80YDAb6mtFoxO12U1hYyObNmxEun9frJcButzN+/Hjy8vJQFAWbzYYkSWiaRjAaPnw4qqoiSRLLli3D4XAQERHB66+/jsFgIC0tjerqajweD/n5+QSbsrIyNmzYgNvtxmq14nK5uPvuuwkJCSEqKoqenh7mzJnDtRg2bBiDBw9m48aNWK1WXC4Xdrud/fv3M3XqVNra2sjKysJsNmMwGOhrRqMRt9tNYWEhmzdvRug7On4iWltbGTVqFJqm0dLSgtPpZNu2bWiaRlpaGoqiYLPZkCQJr9dLMEpISEBVVdrb2+ns7CSgtLQUg8FAWloaAwYM4EaWm5tLQUEBPp+PgOjoaI4dO0Z4eDhutxur1YrL5aK6uhqPx0N+fj59oaysjA0bNuB2u7FarbhcLurq6khNTcVqtZKamsqqVau4XoxGI263m8LCQlpaWhD+tdbWVkaNGoWmabS0tOB0Otm2bRuappGWloaiKNhsNiRJwuv1EowSEhJQVZX29nY6OzsJKC0txWAwkJaWxoABA7jR5ebmUlBQgM/nIyA6Oppjx44RHh6O2+3GarXicrmorq7G4/GQn59PXygrK2PDhg243W6sVisul4u6ujpSU1OxWq2kpqayatUqrhej0Yjb7aawsJCWlhaEvqGjnzt69Ch+w4cPR1VVJEli2bJlOBwOIiIieP311zEYDKSlpaEoCk6nE71eT7Cx2+2MGTMGWZZRVZWZM2eiaRoBpaWlzJ07lxtZV1cX1dXV7Nu3j6ioKAoKCjh//jx+JSUlPP300xiNRtxuN1arlaNHjzJgwACuRm5uLgUFBfh8PgKio6M5duwY4eHhuN1urFYrLpcLi8VCVVUVcXFxXG9Go5EDBw5w7733Ivywo0eP4jd8+HBUVUWSJJYtW4bD4SAiIoLXX38dg8FAWloaiqLgdDrR6/UEG7vdzpgxY5BlGVVVmTlzJpqmEVBaWsrcuXO50XV1dVFdXc2+ffuIioqioKCA8+fP41dSUsLTTz+N0WjE7XZjtVo5evQoAwYM4Grk5uZSUFCAz+cjIDo6mmPHjhEeHo7b7cZqteJyubBYLFRVVREXF8f1ZjQaOXDgAPfeey9C39DRzz355JO4XC4+/PBDZFlGVVXa29vp7OwkoLS0FIPBQFpaGtHR0QSb5uZmnE4n9fX1+MmyjKqqSJKEpmkEJCYmciOLiIjA4XBw8uRJ1q1bx80338yIESOw2WyMHDmSw4cPc/bsWYxGIwcOHMBoNHI1urq6qK6uZt++fURFRVFQUMD58+fxKykp4emnn8ZoNOJ2u7FarRw9epQf05AhQxD+uSeffBKXy8WHH36ILMuoqkp7ezudnZ0ElJaWYjAYSEtLIzo6mmDT3NyM0+mkvr4eP1mWUVUVSZLQNI2AxMREbnQRERE4HA5OnjzJunXruPnmmxkxYgQ2m42RI0dy+PBhzp49i9Fo5MCBAxiNRq5GV1cX1dXV7Nu3j6ioKAoKCjh//jx+JSUlPP300xiNRtxuN1arlaNHj/JjGjJkCELf0dHPbd26FavVyvz58/GTZRlVVZk5cyaaphFQWlrK3LlzCUbt7e189NFHdHZ2EiDLMqqqIkkSXq+XYGEymXA4HDzxxBOYTCY8Hg+DBw9mxIgRhIWF8dxzz+E3ZMgQrlZERAQOh4OTJ0+ybt06br75ZkaMGIHNZmPkyJEcPnyYs2fPYjQaOXDgAEajEeHGsnXrVqxWK/Pnz8dPlmVUVWXmzJlomkZAaWkpc+fOJRi1t7fz0Ucf0dnZSYAsy6iqiiRJeL1egonJZMLhcPDEE09gMpnweDwMHjyYESNGEBYWxnPPPYffkCFDuFoRERE4HA5OnjzJunXruPnmmxkxYgQ2m42RI0dy+PBhzp49i9Fo5MCBAxiNRoTgpaOfMxgM3HHHHXzxxRe4XC78ZFlGVVUkSULTNAISExMJFvX19UyZMoWUlBQmTpyIzWYjPT0dTdMIkGUZt9uNXq8nmJhMJhwOBwsWLOCdd94hNzeX1tZWEhISGDZsGH3BZDLhcDh44oknMJlMeDweBg8ezIgRIwgLC+O5557Db8iQIQg3HoPBwB133MEXX3yBy+XCT5ZlVFVFkiQ0TSMgMTGRYFFfX8+UKVNISUlh4sSJ2Gw20tPT0TSNAFmWcbvd6PV6go3JZMLhcLBgwQLeeecdcnNzaW1tJSEhgWHDhtEXTCYTDoeDJ554ApPJhMfjYfDgwYwYMYKwsDCee+45/IYMGYIQ3HT0Y3a7HaPRyO7du2loaMBqteJyufCTZRlVVZEkCa/XSzCx2+2sX7+e8vJyZsyYQWxsLEOHDsVmsyFJEpqmEWA0GglGJpMJh8PBggULqK2tRafTkZ2dzfz58+krJpMJh8PBggULeOedd8jNzaW1tZWEhASGDRuGcGOy2+0YjUZ2795NQ0MDVqsVl8uFnyzLqKqKJEl4vV6Cid1uZ/369ZSXlzNjxgxiY2MZOnQoNpsNSZLQNI0Ao9FIsDKZTDgcDhYsWEBtbS06nY7s7Gzmz59PXzGZTDgcDhYsWMA777xDbm4ura2tJCQkMGzYMIT+QUc/1dzcjNPppL6+Hj+DwUBDQwNWq5U33niD6dOnI8sybrcbvV5PMCkqKsJutxMREYHFYqGyspJ58+aRmpqKzWZDkiS8Xi/BzmQy4XA4WLBgAR0dHVwPJpMJh8PBggULqK2tRafTkZ2dzfz58xFuPM3NzTidTurr6/EzGAw0NDRgtVp54403mD59OrIs43a70ev1BJOioiLsdjsRERFYLBYqKyuZN28eqamp2Gw2JEnC6/XSH5hMJhwOBwsWLKCjo4PrwWQy4XA4WLBgAbW1teh0OrKzs5k/fz5C/6Cjn2pvb+ejjz6is7OTAIPBwPvvv09ZWRlmsxk/o9FIsPH5fFwqJiaGoUOHcuLECRRFwel0otfr6Q9MJhO1tbVERkZyvZhMJhwOBwsWLKCjowPhxtXe3s5HH31EZ2cnAQaDgffff5+ysjLMZjN+RqORYOPz+bhUTEwMQ4cO5cSJEyiKgtPpRK/X01+YTCZqa2uJjIzkejGZTDgcDhYsWEBHRwdC/6Kjn/B6vVxKURRsNhvp6elomkbA4MGDqaurY+nSpQQrs9nMihUr+K7Q0FD8oqOj6U8iIiK43kwmE7W1tURGRiLcOLxeL5dSFAWbzUZ6ejqaphEwePBg6urqWLp0KcHKbDazYsUKvis0NBS/6Oho+puIiAiuN5PJRG1tLZGRkQj9i45+IDc3F7PZzIwZM+jq6iJAURRsNhuSJKFpGsGqoqICs9lMXl4efna7nf379zN16lTa2trIysrCbDZjMBgQrl5ERATCjSM3Nxez2cyMGTPo6uoiQFEUbDYbkiShaRrBqqKiArPZTF5eHn52u539+/czdepU2trayMrKwmw2YzAYEK5NREQEQv+jox+QZZno6GgsFgsPP/ww48ePp7q6Gj9FUbDZbEiShNfrJdg0Njaybds2nE4nJ0+eJCMjA7+6ujpSU1OxWq2kpqayatUqBKE/kWWZ6OhoLBYLDz/8MOPHj6e6uho/RVGw2WxIkoTX6yXYNDY2sm3bNpxOJydPniQjIwO/uro6UlNTsVqtpKamsmrVKgRB+H46+oEJEybg8Xgwm800NzdTXFxMbm4uRqORZcuWMXnyZJxOJ3q9nmDS3NzM6tWrsdvtREREsHXrVgYNGkRGRgZ+FouFqqoq4uLiEIT+ZsKECXg8HsxmM83NzRQXF5Obm4vRaGTZsmVMnjwZp9OJXq8nmDQ3N7N69WrsdjsRERFs3bqVQYMGkZGRgZ/FYqGqqoq4uDgEQfhhOvqJJ598kiVLluD37rvvEh0dTW1tLUePHmXs2LEcP36cYHPq1CmOHDlCd3c3ARs2bGDQoEFkZGQgCP3dk08+yZIlS/B79913iY6Opra2lqNHjzJ27FiOHz9OsDl16hRHjhyhu7ubgA0bNjBo0CAyMjIQBOHy6Ogn5s2bR2NjI4WFhezduxen00lERAROp5NDhw4hyzLBRpZlVFVl2rRpaJpGwIYNG1AUBUHo7+bNm0djYyOFhYXs3bsXp9NJREQETqeTQ4cOIcsywUaWZVRVZdq0aWiaRsCGDRtQFAVBEC6Pjn5k2rRp1NTU4HQ6uVRISAjBpK6ujuTkZBYuXEhSUhKqqiJJEpqmEZCcnIwg/BRMmzaNmpoanE4nlwoJCSGY1NXVkZyczMKFC0lKSkJVVSRJQtM0ApKTkxEE4fLo6EeeffZZPv/8c86fP0+w2rx5M+Xl5WzYsIGYmBhGjx6N2WxGVVUkScLr9SIIPyXPPvssn3/+OefPnydYbd68mfLycjZs2EBMTAyjR4/GbDajqiqSJOH1ehEE4cro6EdCQkKIioqiuLiYYPXiiy+yceNGwsPD2bdvH8uXL6erq4sHH3wQt9uNXq9HEH5KQkJCiIqKori4mGD14osvsnHjRsLDw9m3bx/Lly+nq6uLBx98ELfbjV6vRxCEK6OjnykrK+PnP/85werChQv4fD4yMjJISkpi9uzZLF++nBMnTmA0GhGEn6KysjJ+/vOfE6wuXLiAz+cjIyODpKQkZs+ezfLlyzlx4gRGoxFBEK6cjn4mPDyc+fPnEyy2bNmC2WwmOzsbv0mTJjF58mSSkpKYPXs2fufOnSM0NBRB+KkKDw9n/vz5BIstW7ZgNpvJzs7Gb9KkSUyePJmkpCRmz56N37lz5wgNDUUQhKujQ/g/Y7fbefvtt3G5XPT09JCRkcHatWsZNGgQmzZtoqWlhUWLFnH//fcTHh6OIAg3Prvdzttvv43L5aKnp4eMjAzWrl3LoEGD2LRpEy0tLSxatIj777+f8PBwBEG4OjqE/zMvvfQSDoeDsLAwOjs76e3tJSMjgx07dmC1WikoKCAzM5PVq1cjCEJweOmll3A4HISFhdHZ2Ulvby8ZGRns2LEDq9VKQUEBmZmZrF69GkEQrp4O4UfR0tLCo48+Sk1NDX5er5fz58/jl5+fj6IoVFVVcejQISZMmMCUKVPYtm0bo0ePRhCEG1NLSwuPPvooNTU1+Hm9Xs6fP49ffn4+iqJQVVXFoUOHmDBhAlOmTGHbtm2MHj0aQRCujQ7huktJSSEvL4977rmHtWvX4qfX69mzZw89PT3s2rWL7Oxs/G6//XZeffVVBEG4saWkpJCXl8c999zD2rVr8dPr9ezZs4eenh527dpFdnY2frfffjuvvvoqgiD0HR3CdZWTk0NiYiJ//vOfsdls7Nixg4Dw8HDOnDnDLbfcgs/no7S0lPT0dIYPH44gCDeunJwcEhMT+fOf/4zNZmPHjh0EhIeHc+bMGW655RZ8Ph+lpaWkp6czfPhwBEHoOzqE6+bixYvU1NSQk5PD9yktLeXuu+8mJCSEqKgoenp6mDNnDoIg3LguXrxITU0NOTk5fJ/S0lLuvvtuQkJCiIqKoqenhzlz5iAIQt/SIVw3Z8+e5ZZbbuGH/PGPf6StrY3q6mo8Hg/5+fkIgnBjO3v2LLfccgs/5I9//CNtbW1UV1fj8XjIz89HEIS+p0O4bkJCQhgwYAAtLS18n9tuu43e3l78BgwYgCAIN76QkBAGDBhAS0sL3+e2226jt7cXvwEDBiAIwvWhQ7iuFi9ezCOPPILP5+O7/va3vxEREYEgCMFl8eLFPPLII/h8Pr7rb3/7GxEREQiCcH3pEK6rOXPmMG3aNKKioqitrcWvt7eXzMxMkpKSCAsLQxCE4DJnzhymTZtGVFQUtbW1+PX29pKZmUlSUhJhYWEIgnB96RCuu6KiIkpKSrBarRiNRkwmE/feey+rVq1CEITgVFRURElJCVarFaPRiMlk4t5772XVqlUIgnD96RB+FA8++CBNTU385S9/wePxkJWVhSAIwe3BBx+kqamJv/zlL3g8HrKyshAE4cehQ/hR3XzzzQiC0L/cfPPNCILw49IhCIIgCIIQZHQIgiAIgiAEGR2CIAiCIAhBRocgCIIgCEKQ0SEIgiAIghBkdAiCIAiCIAQZHYIgCIIgCEFGhyAIgiAIQpDRIVyRAwcOsHHjRhwOBx988AGCIAiCIPz4dAiX5auvvmLSpEnExsYyd+5cZs+ezejRo7FYLAiCIAiC8OPSIVyW+fPns3fvXh5//HH++te/8s4773DvvfeyadMmNm7ciCAIgiAIPx4dwr/U3d3N1q1bGTlyJBs2bCAqKooJEybw+uuv8x//8R/85je/QRAEQRCEH48O4V9677338Bs7diyXuv/++3nhhReQJAlBEARBEH48OoR/6R//+Ad+N998M4IgCIIg/N/TIfxLP/vZz/D7r//6Ly519uxZ3nvvPQRBEARB+HHpEP6liRMnMnDgQGpqajhz5gwBr776KmazmezsbARBEARB+PHoEP6lwYMHs3LlSnp6epAkiRdeeIGnnnqK3Nxc9Ho92dnZCIIgCILw49EhXJZly5axZs0avvjiC/Ly8iguLuaee+7h7bff5q677kIQBEEQhB+PDuGyPfXUU5w+fZqvv/4ar9eLx+MhLi4OQRAEQRB+XDp+wnw+HxUVFTz99NNs3ryZixcvcjkGDx7MoEGDuJHt27cPi8XCTTfdxJ133slzzz2HcHk6OjqwWCwkJCRw55138txzzyEIgiDcWHT8hOXk5PDRRx8xefJkmpubKSgooD/YtGkTCQkJbNq0Cb+Ojg7y8/OxWCwI/1xHRwcJCQls2rSJffv20dHRQX5+PnfeeSeCIAjCjUPHT1RraysdHR0UFBQQFxfHihUrGDBgAP2BxWLh+2zatIl9+/Yh/DCLxUJHRwff1dHRgcViQRAEQbgx6PiJ8ng8jBo1ioMHD7JixQr279/P8uXLCXb79u3jn7Hb7QhXZ9OmTQiCIAg3Bh0/Ua2trdTV1VFdXY3JZGLr1q3YbDa+T0ZGBiUlJQSDjo4O/pnIyEiEH9bR0cEPiYyMRBAEQbgx6PiJuummmxg6dCjPP/88ycnJvPzyy2zduhWfz8d3NTY28uSTTxIMfvvb3xIZGckPiYuLQ/hh8fHx/JD4+HgEQRCEG4OOn6gRI0Zw2223EWAwGLjpppv45ptvCHYbN27k++Tn5xMfH4/ww1auXEl8fDzfFRkZycqVKxEEQRBuDDp+okwmE/X19Zw+fRq/+vp67rzzTvR6PcEuPj6e2tpa4uPjiYyMJDIykvz8fFauXInwz0VGRrJx40by8/Pxi4yM5Le//S21tbVERkYiCIIg3Bh09CMLFy7k4sWLHD9+nJEjRzJq1CgaGxv5PuHh4RQUFPDII4+waNEi8vPzef755+kv4uPjqa2t5ZNPPuGTTz5h5cqVCJcnMjKSlStX8u233/LJJ5+wceNGIiMjEQRBEG4cOvoJi8XCgAED0Ol0LFiwgDlz5lBZWUlmZiY/ZOrUqezZs4cXX3yR3bt3M3LkSARBEARBuPHp6CdaW1tZvXo1Pp+PkydP8tvf/pbo6GhCQ0M5e/YsP0Sn06HX6xEEQRAEIXjo6Cd0Oh3ffvstH3/8MT/72c8YMmQIfl999RUDBgxAEARBEIT+Q0c/kZaWxsSJE0lOTiYjI4Oenh4mTJhAdHQ0AwcORBAEQRCE/kNHPzFv3jy2bNnCf/7nf7J48WKGDBlCbm4uW7ZsQRAEQRCE/kVHkNuyZQvR0dGMGjWKmTNn8vXXXxMgyzKCIAiCIPQ/OoKY1+vlueee47nnnuO9997j8ccfZ/bs2QiCIAiC0L/pCGJnzpxhyJAhzJw5k1/84hcsWrSIixcv0tPTgyAIgiAI/ZeOIHbu3Dn+7d/+jUsNHDiQb7/9FkEQBEEQ+i8dgiAIgiAIQUZHP9Dd3U13dzfd3d34dXV10d3dTXd3N93d3QiCIAiC0L/oCHKnT59m0qRJTJo0iUmTJnH27Fkee+wxJk2axKRJk0hMTEQQBEEQhP5FRxAbNmwYHo8Hj8eDx+PB4/Hg8XjweDx4PB48Hg9//etfEQRBEAShf9HRj3m9XsrKyhAEQRAEoX/R0Q91dXUxffp0Ro0aRXl5OYIgCIIg9C86+gmfz8eWLVswm80kJCRw0003sXv3bpqbmxGEYFNaWsqoUaP4zW9+w8qVKxEEQRD+Jx1B7rPPPiMzM5OoqCjWr1/P8uXLGTJkCK+99hp33HEHghBsDhw4wKZNm3j33XfxeDzU19ezbds2BEEQhP+mI4h9/PHHPPDAAxiNRhoaGqirqyMlJQXhynR0dLBv3z42bdrEvn37EP5vhYWFUVJSwqBBg9DpdEycOJEjR44gCIIg/DcdQey2225j6NChlJeXM3v2bDo7OxGuTEdHBwkJCSQkJGCxWEhISCAhIQHh/85dd92FJEn4nT59mldeeYX09HQEQRCE/6YjiIWEhLB3717effddHnzwQaZPn86oUaPo6enh9OnTCP9cR0cHCQkJdHR0cKl9+/ZhsVgQ+p7b7eatt97irbfe4q233uJPf/oThw4d4vucOnWKuLg4VFXlN7/5DZfr448/5q233uLIkSP8Kx9//DFvvfUWR44c4bs+/vhj3nrrLY4cOcI/895779Hd3c33ee+99+ju7kYQBKGv6egHQkNDyc7O5vDhw7hcLqKjo3n44YcZP348GzduRPh+HR0ddHR08H02bdpER0cHQt965JFHWL16NZs3b2bz5s289tprJCQkMGnSJC5evEjAoUOHeOCBB3jhhRd47LHHuFyVlZWMHz+e7du3I8syzz77LD+ksrKS8ePHs337dmRZ5tlnnyWgsrKS8ePHs337dmRZ5tlnn+X7eDwe4uLieO+99/guj8dDXFwc7733HoIgCH1NRz/z7//+7zidTv7yl7+wePFiXnvtNYTvZ7fb+Wc6OjoQ+t7y5ctxOp04nU7eeust2tvbaWhoYPv27fidPHmSmTNnsn37dqZOncrlunDhAgsXLmTPnj04HA4aGxtZs2YNx44d47suXLjAwoUL2bNnDw6Hg8bGRtasWcOxY8e4cOECCxcuZM+ePTgcDhobG1mzZg3Hjh3jUt988w1paWmEhYXxXd988w1paWmEhYUhCIJwPej4/9qDH+Co6zv/40++NkAiFzgop4fj+Q2j/XDh8E9GMSCY3Rg5Sm2RAMXLqNkVHWuNUi0StNbdWFA5Pe0og1L1dqNM1KOi1EgpB2aZgAYiKAYZ34eXXeWEtsEEkT8iIfwmv5nMZDKAimjd5fV4ZKisrCymTJnC2rVrkSMrKiriWHzfR755gwcPZujQoXz22Wd0evDBB/noo4+49NJLyc3NJTc3l5kzZ7JlyxYqKiqoqKigoqKCiooKKioqmD17Np2WL1/OoEGDyM/Pp9PgwYMZP348K1asoKfly5czaNAg8vPz6TR48GDGjx/PihUrWL58OYMGDSI/P59OgwcPZvz48axYsYLu7rrrLiZOnMiIESPo6a677mLixImMGDECEZFvgkcaa25uprCwkMLCQgoLCyksLKSwsJDCwkIKCwspLCxk9OjRyJGFQiGOxvd9fN9HTry33nqLlStXsnLlSlasWMHs2bP58MMPufTSS+n06KOP8vnnn7N79252797N7t27eeihh/giH3/8Meeddx7d9e/fn6amJnr6+OOPOe+88+iuf//+NDU18fHHH3PeeefRXf/+/WlqaqLL6tWrSSQSVFVV0dPq1atJJBJUVVUhIvJN8UhzbW1tnHXWWTz88MPU1NRQU1NDTU0NNTU11NTUsGjRIuTokskkPfm+TzKZRL4Z8+bN49/+7d/4yU9+woQJE2hpaaGhoYGzzjqLY8nPz2f+/PnMnz+f+fPnM3/+fObPn88DDzxAp/b2djzPozvP8+jo6KCn9vZ2PM+jO8/z6OjooL29Hc/z6M7zPDo6OujU1tbGjTfeSE1NDT21tbVx4403UlNTg4jIN8kjjQ0dOpS3336bq6++ml/96leUlZWxdOlSBg4cyNChQxk6dChDhw5Fjs73fQ4fPkxdXR2xWIy6ujqSySTyzXn++edpaWlh165d/OQnP+G9995j6NChfJENGzZQWlpKaWkppaWllJaWUlpaSnl5OZ369u1Le3s73XV0dJCVlUVPffv2pb29ne46OjrIysqib9++tLe3011HRwdZWVl0mjVrFhdccAHvv/8+y5Yto6WlhQ0bNvDOO+8wa9YsLrjgAt5//32WLVtGS0sLGzZs4J133kFE5ETySHPZ2dn8+Mc/pq6ujpUrVzJo0CB+9KMfMXbsWKqrq9m3bx/yxQKBAKFQiEAggHw7evfuzTPPPMOf//xnZsyYwRcZMmQI06ZNY9q0aUybNo1p06Yxbdo0Jk2aRKchQ4awYcMGumtpaeGSSy6hpyFDhrBhwwa6a2lp4ZJLLmHIkCFs2LCB7lpaWrjkkkvodPrpp/Ppp5+yYMECFixYQCqV4o9//CMrV67k9NNP59NPP2XBggUsWLCAVCrFH//4R1auXImIyInkkUH69evHtddey9q1a/n973/P5s2bufDCCxH5rurXrx8LFy7kd7/7HfX19RzLP/7jPzJt2jSmTZvGtGnTmDZtGtOmTePKK6+kU1FREZ2WLVtGp82bN7Ny5UpKSkrotG7dOrZt20anoqIiOi1btoxOmzdvZuXKlZSUlFBUVESnZcuW0Wnz5s2sXLmSkpISOv3mN7+htraW2tpaamtrueiii7j77ru5/fbb+c1vfkNtbS21tbXU1tZy0UUXcffdd3P77bcjInIieWSQozyy3AAAIABJREFU/fv3s2zZMoqLi7n00ktJpVIsW7YMke+ykpISrr32WqZPn87nn3/O8fI8j0WLFjF9+nQuu+wyxowZQ3V1Naeddhqd7r77blasWEEnz/NYtGgR06dP57LLLmPMmDFUV1dz2mmn4XkeixYtYvr06Vx22WWMGTOG6upqTjvtNEREvis80tz+/fupra2luLiY888/nwULFvDUU09hZixevBjf9xH5rvjss8+YMGECPVVXV/M///M/9O7dm68jGAyyY8cOli5dSmtrK1OnTqXLf//3fzN9+nS6BINBduzYwdKlS2ltbWXq1Kl0CQaD7Nixg6VLl9La2srUqVM5mtraWq688kqOpLa2liuvvBIRkRPNI401Nzdz/vnnM2fOHO69917eeOMNnnnmGQYMGEBrayutra20trYicrLp168fnufxZfTr1w/P8ziSfv364XkeIiLfNR4ZoK2tjenTpzNq1ChGjRrFqFGjGDVqFKNGjWLMmDGIiIhIZvFIY0OHDsXMMDPMDDPDzDAzzAwzY8uWLYiIiEhm8RARERFJMx4iIiIiacZDREREJM14iIiIiKQZjzT21ltvcc0119Bp5syZ7N69GxEREcl8Hmnse9/7Hh9++CHbtm3j7bff5qOPPmL79u1s376d7du3s337drZv346IiIhkFo80NmLECAYOHMjUqVPZtm0b4XCY0tJSSktLKS0tpbS0lClTpiAiIiKZxSPNvfTSSzQ0NHDuueeyYsUKGhoaaGhooKGhgYaGBl5//XVEREQks3hkiMWLF7Nnzx4mTpxIcXExEyZMYMWKFYiIiEjm8cgQ69evJxgMMmzYMB555BHGjx/PL3/5Sx555BFEREQks3hkiMrKSpYsWcK8efM477zzuPXWW2lqauKJJ55AREREMotHhtizZw8/+MEP6On0009nz549HMuuXbuYM2cOIt3F43GCwSC9evUiGAwSDocJBoPk5eURDAZJJBKIiMjfhkeGGDRoEMuWLaO7Dz74gJ07d9KvXz+O5Z577mHJkiWIdKmqqiIcDpNIJOiUSCSIx+MkEglSqRSJRIJgMEgikUBERL59Hhniv/7rv5g1axbFxcWUlpYyfvx4xo0bx5w5cziWl156iezsbES6pFIpotEoX0YwGERERL59HhkiNzeXzZs389BDD9G3b19uvfVW3njjDSZNmsTRbNu2jWeeeYbKykq+yGOPPYacHBKJBF9FKpVCRES+XR4ZJCsri4KCAmpqapgwYQIDBw7kWO644w7mzJlD3759+SK33HILIkeSSqUQEZFvl8dJasGCBVx66aUMHz4cke5CoRBflu/7BAIBRETk2+VxkvrDH/7AU089RUFBAWPGjGHv3r0UFBRw8OBBREKhEF/E931CoRAiIvLt88gQ69at49ChQ3xZy5cvZ+PGjWzcuJE1a9Zw6qmnsnHjRrKyshCJxWJEo1ECgQC+7xMIBAiFQgQCAXzfJxQKEYlEiEQiiIjIt88jQ8yYMYP/+7//Q+REiUQi1NXVkUwmqaurIxaLUVdXRzKZJBaLEQqFEBGRvw2PDHHFFVcQi8XYv38/X1VOTg4bN25ERERE0oNHhtiwYQPPPfcc559/Pvn5+eTn55Ofn8/w4cMRERGRzOKRIaqrq2lsbKSxsZGGhgYaGhpoaGjgjTfeQERERDKLR4bIzc1l//79RKNRQqEQ2dnZvPzyy+Tm5iIiIiKZxSNDbNq0iUsvvZRUKkVzczN79+7lscce4+c//zkiIiKSWTwyxG233cbLL7/MkiVL6DRgwAAaGxtJJBIcPHgQERERyRweGeLTTz/l7LPPpqdBgwZx8OBBREREJHN4ZIghQ4awdOlSunv33XdpbW0lJycHERERyRweGeL3v/8999xzD2PHjmX//v0UFxdTWlrKI488goiIiGQWjwyRlZXFli1beOqpp5g9ezb/8R//QWNjI+PGjUNEREQyi0eGcc4RDoe54IILyM3NRURERDKPRwbZsWMH4XCYCRMmMGnSJD744ANEREQk83hkiBUrVhAIBOg0Z84cfvCDH/DDH/6QRx55BBEREcksHhniN7/5DS+//DKxWIyCggLmzZvHli1beOKJJ+jo6EBEREQyh0eGOHjwIEOHDqWnf/iHf+DAgQOIiIhI5vDIEDfeeCNVVVV0dHTQpba2Ft/3yc7ORkRERDKHRxprbm7GOYdzjgceeIAXX3yRf/7nf+bCCy9k+PDh/PKXv+Tdd99FREREMotHGhs6dCiNjY00NjbS2NhIY2MjjY2NvPbaa7zxxhs0NjaSSCSQEy+VShGPx6mqquLLSKVSxONxqqqqSCQSxONxqqqqSKVSdEqlUsTjcaqqquiUSqWIx+MkEgni8TjxeJx4PE4ikaBLKpUiHo8Tj8epqqoikUgQj8dJJBKkUini8ThVVVXE43GqqqpIJBLE43Hi8TjHkkqlSCQSxONxEokEX1YqlSIej1NVVUU8HieRSNAplUoRj8epqqoilUoRj8epqqriWFKpFPF4nKqqKr4NqVSKeDxOVVUVIiLpwCPN5ebmkpubS25uLrm5ueTm5pKbm0tubi65ubnk5uYiJ1ZVVRV5eXmEw2Gi0Si9evUikUhwNPF4nLy8PMLhMNFolGAwSDgcJhqNkpeXR15eHnl5eYTDYaLRKL169SIvL49wOEwwGCQcDhMOhwmHwwSDQfLy8sjLyyMvL49wOEw4HCYajRIMBgmHwwSDQfLy8giHw0SjUcLhMNFolGAwSDgcJhwO06tXLxKJBD2lUimCwSDBYJBwOEwwGKRXr14kEgmOJR6Pk5eXRzgcJhqNEg6HCQaD9OrVi7y8PMLhMNFolLy8PMLhMNFolF69epFIJOipqqqKvLw8wuEw0WiUXr16EY/H+aZUVVWRl5dHOBwmGo3Sq1cv4vE4IiLfZR4ZYs2aNVx00UXk5+eTn59Pfn4++fn5DB8+HDlx4vE40WiUnoLBIIlEgp4SiQThcJhjSaVSfBWpVIpUKsXXFQwGSSQSdEmlUgSDQVKpFD0Fg0ESiQRHkkgkCIfDHI9gMEgikaBLPB4nGo3SUzgcJpFIcKLF43Gi0Sg9hcNhEokEIiLfVR4ZorKyktmzZ/P666/T0NBAQ0MDDQ0NvPHGG8iJU11dzdFUV1fT0+rVq/kuq66upksqlSKVSnE01dXVHMnq1av5Oqqrq+lSXV3N0VRXV3OiVVdXczTV1dWIiHxXeWSIw4cP86//+q8MGDCA3NxccnNzyc3NJTc3FzlxEokER5NIJOgpkUjwXZZIJOhSXV3N8UgkEnwdiUSCLolEgqNJJBKcaIlEgqNJJBKIiHxXeWSI22+/nSeeeIKDBw8i3xzf9zmaQCBAT77v810WCAToUlRUxLH4vs+R+L7P1+H7Pl183+dofN/nRAsEAhyN7/uIiHxXeWSIf/qnf+LJJ5/kX/7lX3DO4ZzDOUd+fj5y4oRCIY7E933Ky8vpqby8nO8q3/cpLy+nSygU4mh836eoqIgjKS8v53j5vk8kEqFLKBTiaCKRCCdaJBLhaMrLyxER+a7yyBC33XYbc+fOZd26dTQ2NtLY2EhjYyMNDQ3IiROJRAiFQnTn+z6hUIhAIEBPgUCAuro6jsX3fb4K3/cJBAJ8Hb7vEwqFCAQCdJdMJunJ931CoRCBQIAjCQQC1NXV8VX5vk8oFCIQCNAlEokQCoXoKRqNEggEONECgQCxWIyeotEooVAIEZHvKo8McfjwYSZMmMCAAQPIzc0lNzeX3NxccnNzkRMrFouRTCaJRqPEYjGSySSRSISjCQQCJJNJ6urqiMVi1NXVUVdXRywWo66ujmQySTKZJBqNEovFOHz4MMlkkmg0SiwWIxaLEYvFiEaj1NXVkUwmqaurI5lMEovFqKurIxaLUVdXRzQaJRaLkUwmqaurIxaLUVdXRywWo66ujmg0SiwWI5lMEolE6Mn3fQ4fPkwymSQajRKLxUgmk0QiEY4lEAiQTCapq6sjFosRjUaJxWIcPnyYZDJJNBolFouRTCaJRqPEYjGSySSRSISeYrEYyWSSaDRKLBbj8OHDRCIRvimhUIhkMkk0GiUWi3H48GEikQgiIt9lHhni5z//Of/+7//OgQMHkG+e7/tEIhFCoRBfhu/7BAIBQqEQgUCAQCBAKBQiEAjQyfd9IpEIoVCITr7vE4lECIVChEIhQqEQkUiEQCBAF9/3CYVCBAIBQqEQgUCASCRCKBTC930CgQChUIhAIEAoFCIQCBCJRAiFQnwR3/eJRCKEQiG+LN/3CQQChEIhIpEIoVCITr7vE4lECIVC+L5PJBIhFApxLL7vE4lECIVCfBt83ycSiRAKhRARSQceGeLFF1/kueee49xzz8U5h3MO5xz5+fmIiIhIZvHIENXV1TQ2NtLY2EhjYyONjY00NjbS0NCAiIiIZBaPDNHW1kZbWxttbW20tbXR1tZGW1sbbW1tiIiISGbxyBCVlZWUlZVRVlZGWVkZkydPZty4cdx0002IiIhIZvHIEM8//zxr165l7dq1rF27ljfffJPnn3+evn37IiIiIpnFI4NdcMEF/PnPf2b//v2IiIhI5vDIYB988AEff/wxvXv3RkRERDKHR4YYN24c+fn55Ofnk5+fT35+PuPGjeO6667jlFNOQURERDKHR4Z4/vnnWbNmDWvWrGHNmjWsWbOGd955h8rKSkRERCSzeGSIgQMHMnDgQAYOHMjAgQMZOHAgffr0QURERDKPR5prbm6mubmZ5uZmmpubaW5uprm5mebmZpqbm2lubkZEREQyi0caa25upqysjLKyMsrKyigrK6OsrIyysjLKysr44Q9/yBVXXIGIiIhkFo80NnToUBoaGmhoaKChoYGGhgYaGhpYsWIF2dnZZGdn89JLLyEiIiKZxSPDLFy4kIsuuohLLrmEt99+G+ccIiIiklk8MsTu3bsJBoMsWLCAJUuWMGfOHERERCQzeWSAhQsXctFFF1FYWMimTZsYPnw4IiIikrk80lwwGOThhx/miSee4I477qC1tZXW1lZaW1tpbW2ltbUVERERySweaay5uZnt27fT6Wc/+xmjRo1i1KhRjBo1ilGjRjFq1CjGjBnD0fzlL3/h0Ucf5c477+S5556jo6ODb0MqlSIcDhMMBsnLy6Oqqgo5sVKpFOFwmGAwSF5eHlVVVYiISObwSGNDhw7FzDAzzAwzw8wwM8wMM2PLli0cyZ49eygtLeXv/u7vGDduHGvXruXOO+/km5ZKpQgGg8TjcRKJBKlUimg0Sl5eHnJipFIpgsEg8XicRCJBKpUiGo2Sl5eHiIhkBo+TVENDAxdffDHhcJhgMMh9993HK6+8wjctHA6TSqXoKZVKEQ6Hka+vqqqKVCpFT6lUinA4zN/CY489hoiInDgeJ6mSkhIefvhhuvzv//4vgwYN4khGjhyJcw7nHM45nHM453DO4ZzDOYdzDucczjmcczjncM7hnMM5h3MO5xzr1q3jaOLxOM45nHM453DO4ZzDOYdzDucczjmcczjncM7hnMM5h3MO5xzOOZxzOOdwzuGcwzmHcw7nHM45nHM453DO4ZzDOYdzDucczjmcczjncM7hnMM5h3MO5xzOOZxzOOdwzuGcwzmHcw7nHM45nHM453DO4ZzDOYdzDucczjmcczjncM7hnMM5h3MO5xzOOZxzOOdwzuGcwzmHcw7nHM45nHM453DO4ZzDOYdzDucczjleeOEFjiYej+OcwzmHcw7nHM45nHM453DO4ZzDOYdzDucczjmcczjncM7hnMM5h3MO5xzOOZxzOOdwzuGcwzmHcw7nHM455s+fj3MO5xzOOZxzOOdwzuGcwzmHcw7nHM45nHM453DO4ZzDOYdzDucczjmcczjncM7hnMM5h3MO5xzOOZxzOOdwzuGcwzmHcw7nHM45nHM453DO4ZzDOcdjjz2GiEi68BB27tzJHXfcwZ133smRPPvss5gZZoaZYWaYGWaGmWFmmBlmhplhZpgZZoaZYWaYGWbGaaedxtH4vo+ZYWaYGWaGmWFmmBlmhplhZpgZZoaZYWaYGWaGmWFmmBlmhplhZpgZZoaZYWaYGWaGmWFmmBlmhplhZpgZZoaZYWaYGWaGmWFmmBlmhplhZpgZZoaZYWaYGWaGmWFmmBlmhplhZpgZZoaZYWaYGWaGmWFmmBlmhplhZpgZZoaZYWaYGWaGmWFmmBlmhplx2mmncTS+72NmmBlmhplhZpgZZoaZYWaYGWaGmWFmmBlmhplhZpgZZoaZYWaYGWaGmWFmmBlmhplhZpgZZoaZYWaYGWaGmWFmmBlmhplhZpgZZoaZYWaYGWaGmWFmmBlmhplhZpgZZoaZYWaYGWaGmWFmmBlmhplhZpgZZoaZYWaYGbfccgsiIunC4ySXSqX46U9/ynXXXceECRP4pgUCAY4mEAggX18gEOBoAoEAIiKS/jxOYm+++SbXXHMNv/71rykrK+PbEIlECAQC9OT7PpFIBPn6IpEIgUCAnnzfJxKJICIi6c/jJLV9+3YqKip49NFHCQaDfFt83ycWixGNRunk+z6hUIi6ujp830e+Pt/3icViRKNROvm+TygUoq6uDt/3ERGR9OdxkqqurqatrY2rrroK5xzOOZxzfBt83ycSiXD48GGSySSxWAzf95ETx/d9IpEIhw8fJplMEovF8H0fERHJDB4nqTvvvBMzw8wwM8wMM0NERES++zzkuBw6dIiDBw9y8OBBDh06hMhX9cEHH9Bdc3MzBw4cQEREvpiHHJfS0lIqKiqoqKhg/vz5iHwVy5cv58EHH6TL9OnTWbhwIVdffTX19fWIiMixechX1tHRged5LFy4kIULFzJjxgxEvqy5c+fy0ksv0aWuro5hw4Yxb948nn76aR5++GFEROTYPOQr27RpE71792bmzJnccccdfPDBB4h8WRMmTGDevHl02bBhAyNGjKBTbm4un3zyCSIicmweclwuueQS5s2bx9SpU7nhhhsQ+bIuuOACutu1axff+9736HLWWWdx8OBBRETk6Dzk/1u/fj3r16+nuz179rBgwQLuvPNO6uvr6XLBBRdw6623csoppzBy5EjOOOMM9u3bh5yc1q9fz/r16+luz549LFiwgDvvvJP6+nqOZfDgwXR0dNAllUqRlZWFiIgcnYfw7rvv8otf/IIPP/yQ7q6//noOHDjA5ZdfzkMPPcQrr7xCpyeffJJYLEanAwcOsGPHDvr27YucfN59911+8Ytf8OGHH9Ld9ddfz4EDB7j88st56KGHeOWVVzia888/n8bGRjrt3LmTv//7v0dERI7N4yRXU1PDLbfcwplnnkl3b731Fnv37uW2226juLiYe++9l6eeeopOU6dOZfny5cycOZNrr72W22+/Hc/zkJNLTU0Nt9xyC2eeeSbdvfXWW+zdu5fbbruN4uJi7r33Xp566imOpqioiI8++ojbb7+diooKZs+ejYiIHJvHSe7ss8/m1Vdf5ZxzzqG7Dz/8kGHDhtFlxIgRbN26lY6ODgYMGMALL7zA3Llzee655xg3bhxy8jn77LN59dVXOeecc+juww8/ZNiwYXQZMWIEW7dupaOjgy4DBgxg/vz5dFmwYAHz5s2jpqaGkSNHIiIix+Zxkhs5ciTZ2dn0tG/fPvr06UMXz/Po1asXhw4dokufPn3wPA85OY0cOZLs7Gx62rdvH3369KGL53n06tWLQ4cOcSxZWVl4noeIiHwxDzkiz/Po6Oigu8OHD+N5HiLH4nkeHR0ddHf48GE8z0NERE4MDzmi/v37s3fvXrrs2rWLrKwsTjnlFESOpX///uzdu5cuu3btIisri1NOOQURETkxPOSIRo4cSX19PTt37qTTSy+9xPjx4xH5IiNHjqS+vp6dO3fS6aWXXmL8+PGIiMiJ4yFHNHDgQCKRCFOnTmX69OksXryYO+64A5EvMnDgQCKRCFOnTmX69OksXryYO+64AxEROXE85P+bM2cOU6ZMobuJEyeyatUq5s+fz7Jly/j+97+PSE9z5sxhypQpdDdx4kRWrVrF/PnzWbZsGd///vcREZETx0OOyfM8srOzEfmqPM8jOzsbERE58TxERERE0oyHiIiISJrxEBEREUkzHiIiIiJpxkNEREQkzXhIWlq5ciUtLS30tHr1alpaWjiRDh48yMqVK/lb2LNnD6+88gpLly6lp5UrV9LS0kJPq1evpqWlBRERyVwekpZuvvlmZsyYQU+VlZVs2rSJE2nv3r3cfPPN/C1Eo1FisRhvvfUWPd18883MmDGDniorK9m0aRMiIpK5PCRtNTU1EYvFyGRr1qzhlltuIRqNciRNTU3EYjFEROTk4iFp64YbbuDhhx8mlUpxJO+//z4zZsygu7vuuot3332XAwcOUFlZyYsvvsiECROYNGkSr7/+Oi+++CITJkygtLSU119/ne5qamoYN24cU6dOZeXKlXTZtm0bM2bMoLCwkPLyctavX0+Xffv2UVlZyeOPP05xcTHr16+np61bt1JRUUFhYSHl5eWsW7eOTpWVlezdu5eFCxdSU1PDkdxwww08/PDDpFIpjmbbtm3MmDGDwsJCysvLWb9+PZ3ef/99ZsyYQXd33XUX7777Lvv27aOyspLHH3+c4uJi1q9fT6etW7dSUVFBYWEh5eXlrFu3jk4HDhygsrKSF198kSuuuIIrrriCZ555hi5PPvkkP/7xjwkGg9xzzz20trYiIiLHz0PS1ujRo5k8eTKVlZUcya5du3jttdforr6+np07d3Lo0CFqa2vZsGEDixYt4vLLL2fmzJk0NTWxaNEiiouLueeee+hu06ZNLFmyhBkzZjBr1izMjH379nHVVVdRUFDA6tWruf7667n55pt5//336fT5559TW1tLc3Mzs2fPJi8vj+5aW1spKyujsLCQ+vp6QqEQN954I01NTUQiEU499VSuu+46Jk+ezJGMHj2ayZMnU1lZyZHs27ePq666ioKCAlavXs3111/PzTffzPvvv8+uXbt47bXX6K6+vp6dO3fy+eefU1tbS3NzM7NnzyYvL4/W1lbKysooLCykvr6eUCjEjTfeSFNTE4cOHaK2tpa33nqLWCxGZWUlDzzwAGbGmjVrWLp0Kf/5n//JK6+8wq5du3j00UcREZHj5yFpbdasWfz1r3/l6aef5qtqb2/nrrvuYuDAgfz0pz/l448/5le/+hUDBw7k6quv5i9/+QtdTjnlFO6991769evHmDFjGD9+PC+88AKrVq1iyJAhlJeX06dPH8aOHUtJSQmLFy+mS3t7O5FIhHHjxjF48GC6W758OcOGDePqq68mKyuLYDDIlClTqKmpIScnh059+vShT58+HM2sWbP461//ytNPP01Pq1atYsiQIZSXl9OnTx/Gjh1LSUkJixcv5ou0t7cTiUQYN24cgwcPZvny5QwbNoyrr76arKwsgsEgU6ZMoaamhk7t7e3Mnj2bwYMHM3bsWIYNG8a2bds4ePAgn376KU1NTWRnZ/PII49wzz33ICIix89D0lpOTg5z587lt7/9LalUiq+qX79+dMrJyaFTVlYWnXr37k13p556Kn369KFLQUEBu3btYvPmzWzZsoWCggIKCgooKCjgT3/6E7t376ZL79696devH0fy3nvvMWTIELobPnw4n3zyCV9WTk4Oc+fO5be//S2pVIruNm/ezJYtWygoKKCgoICCggL+9Kc/sXv3br5I79696devH13ee+89hgwZQnfDhw/nk08+oUu/fv3o0r9/fzoFg0EmT57Mr3/9a84991x+9rOf0dTUhIiIHD8PSXujR49m8uTJVFZW0l3//v3p6Oigu88++4zj8dlnn9GdmdGnTx/OPPNMRo8ezcaNG9m4cSMbN25k7dq1zJ07ly/jjDPOYP/+/XS3Y8cO+vbty1cxevRoJk+eTGVlJd2deeaZjB49mo0bN7Jx40Y2btzI2rVrmTt3Lv3796ejo4PuPvvsM47mjDPOYP/+/XS3Y8cO+vbty7F0dHQQCoVYu3YtL7/8Mqeddhq33norIiJy/DwkI8yaNYuWlhba2tro4vs+7e3tbN26lU7r169n9+7dHI/PP/+cV155hU6tra0sX76cH/3oR4wdO5bXX3+dTZs20Wnfvn1MnTqVZ599li/jsssuY9WqVWzdupVOra2tLFmyhKKiIr6qWbNm0dLSQltbG13Gjh3L66+/zqZNm+i0b98+pk6dyrPPPovv+7S3t7N161Y6rV+/nt27d3M0l112GatWrWLr1q10am1tZcmSJRQVFXEsNTU1TJ8+nY6ODs455xxGjx5Ne3s7IiJy/DwkI+Tk5HD//ffTXVZWFjfccAOlpaUUFxezcOFCRo8ezfHIzs7mD3/4A2VlZZSUlHDttdcyZswYzjrrLB588EFuuukmrrnmGoqLizn33HMpLy/nyzj77LOZM2cOZWVllJeXU1JSwpVXXsnEiRP5qnJycrj//vvp7qyzzuLBBx/kpptu4pprrqG4uJhzzz2X8vJysrKyuOGGGygtLaW4uJiFCxcyevRojubss89mzpw5lJWVUV5eTklJCVdeeSUTJ07kWKZNm8aAAQMYO3Ys11xzDffffz/33XcfIiJy/DwkLZkZF154Id1dfPHFmBklJSV0mTlzJhs3buTVV1/l6aefJhaLUVRURE5ODmZGl5ycHMyMLjk5OTQ1NdFpwIABvP322zz55JM8/fTTNDY2csMNN9BlwoQJrFmzhoULF1JfX899991HlwEDBtDU1MSxTJo0iXXr1vH444/z5ptvUlFRQZeGhgaKioo4EjPjwgsvpLuLL74YM6OkpIQuEyZMYM2aNSxcuJD6+nruu+8+usycOZONGzfy6quv8vTTTxOLxSgqKmLAgAE0NTXR06RJk1i3bh2PP/44b775JhUVFXTKycnBzOguFosyV9QhAAABlklEQVRRUlJCVlYWTz75JIlEgt/97nfU19dTVFSEiIgcPw/JeFlZWWRnZ3MiZGdnc8opp9CT53nk5OSQlZXF8fA8j5ycHDzP45vgeR45OTlkZWXRU1ZWFtnZ2XxZnueRk5OD53l8FVlZWWRnZyMiIl+fh4iIiEia8RARERFJMx4iIiIiacZDREREJM14iIiIiKQZDxEREZE04yEiIiKSZjxERERE0oyHiIiISJrxEBEREUkzHiIiIiJpxkNEREQkzXiIiIiIpBkPERERkTTjISIiIpJmPERERETSjIeIiIhImvEQERERSTMeIiIiImnGQ0RERCTNeIiIiIikGQ8RERGRNOMhIiIikmY8RERERNKMh4iIiEia8RARERFJMx4iIiIiacZDREREJM14iIiIiKQZDxEREZE04yEiIiKSZjxERERE0oyHiIiISJrxEBEREUkzHiIiIiJpxkNEREQkzXiIiIiIpBkPERERkTTjISIiIpJmPERERETSjIeIiIhImvEQERERSTMeIiIiImnGQ0RERCTN/D/N8drAQzZsvAAAAABJRU5ErkJggg==</figureUri><figureSize type="array"><element>560</element><element>420</element></figureSize><regionNumbers type="array"><element>48</element><element>53</element><element>54</element><element>55</element><element>59</element><element>60</element><element>61</element><element>62</element><element>63</element><element>64</element></regionNumbers><originalRegionNumber>48</originalRegionNumber></outputData><lineNumbers type="array"><element>86</element><element>94</element><element>95</element><element>96</element><element>102</element><element>103</element><element>104</element><element>105</element><element>106</element><element>107</element></lineNumbers></element><element><type>figure</type><outputData><figureId>3b8c24a1-69d8-4e5a-9a07-df0cb09fadfa</figureId><figureUri>data:image/png;base64,iVBORw0KGgoAAAANSUhEUgAAAjAAAAGkCAYAAAAv7h+nAAAgAElEQVR4Xu1dC7iQRZke11o73QywNmBDkYxu6mYKkqhk21WydsNIxQTlkmGUG8RuBwWMUxEWpVEJmBJeQkHToDQTNTUESwOzlQxREigT29LSruzzDs1xzn/+28z8t5n//Z+HBzhnru983/zv/833fbPX7t27dws+RIAIEAEiQASIABHwCIG9SGA8Wi0OlQgQASJABIgAEZAIkMBQEIgAESACRIAIEAHvECCB8W7JOGAiQASIABEgAkSABIYyQASIABEgAkSACHiHAAmMd0vGARMBIkAEiAARIAIkMJQBIkAEiAARIAJEwDsESGC8WzIOmAgQASJABIgAESCBoQwQASJABIgAESAC3iFAAuPdknHARIAIEAEiQASIAAkMZYAIEAEiQASIABHwDgESGO+WjAMmAkSACBABIkAESGAoA0SACBABIkAEiIB3CJDAeLdkHDARIAJEgAgQASJAAkMZIAJEgAgQASJABLxDgATGYMmefvppcfbZZ4uLLrpITJkyRSxcuFB0dHQYtMCiRIAINAWBXbt2iVNOOUXceOONvYZ02WWXyd/xIQJEoLkIkMAYrM3mzZvF2LFjxcaNG8Whhx4qVqxYIYYOHWrQAosSASLQFAQUgTnggAN6fIx86lOfEueee6644447xFFHHdWU4XIcRIAIRBAggTEQicsvv1yMGzdOnHfeeXKDK+IrDZvot771LdnuPvvsYzAaFiUCRMAFgSQCc+edd4qRI0cWot8u42NdIkAE0hEggckpIer46OGHHxYXXHCBmDZtmoh+uaGpLVu2iPnz58s/ffr0ka3/9re/FZMnTxabNm0So0ePFvPmzZNHT3/961/FlVdeKXbs2CHb43FUzsVgMSJQAAJpFphVq1bRwloAxmyCCJSJAAlMTnTV8dH73vc+cc455wiYmaObHMjLxIkTxX777ScWL14sCQyIz6xZs8SIESPEmDFjxPnnny97nD59utiwYYP8/SOPPCJOPPFEEpica8FiRKAIBOgDUwSKbIMI1IcACUxO7NXxEYjJpEmThDIzz507Vx4ngYzMnDlTfOITnxDXXntttwUG1hf8HH+GDBkiyy1YsEB8+tOflr4073znOyURIoHJuRAsRgQKQiDJAqMfFeNjhQ8RIALNRIAEJse6qOOjBx98ULzwhS8Ub3jDG8S2bdukk99xxx3XwwEweoQU93+QmY985COSwOAY6f7775dRTcOGDcsxGhYhAkSgCASSCEzSz4vok20QASJQHAIkMDmw1KOPosWj0UhRwqIsLupICb8HgYGPDCwyIEdXX301LTA51oFFiECRCJDAFIkm2yIC1SNAApMDc2VSRv6Xm266Sbzuda8TTz75pNh3333F7Nmze0Qr5LXAKAKTo3sWIQJEoAQEGIVUAqhskghUiAAJTA6wP/ShD4m77rpLTJ06VR4ZwXKCB5YU+Lvox0hRApPkA6MsMjm6ZxEiQARKQCDNiRepEuj/UgLobJIIFIgACUyBYKKpKIFJi0IquGs2RwSIABEgAkSgNQiQwBS81CZ5YArums0RASJABIgAEWgNAq0mMMo6snr1ajFgwACxdOnS7uOh1kgAJ0oEPEcAuZWQVBJ5ltSDny1ZsoR67fnacvhEIA2BVhOYaFI55GehbwoVhgj4g4AiKl1dXd0EZuXKlWLdunUy4/V9990n8y5Rr/1ZU46UCORFoLUEJuqbEg1vzgsgy4WPALIuI3EhotH69evXPWH8Hy/H6KWeKLt8+fIe+YGiDqNvf/vbe7SX1Ieqd+qpp8rbkdX/cclgm51Mlf72799frodugdEtMuoajxkzZjDPUviqyhm2DIHWEhisM7/UWibtFtMFYejs7JQ1QSL024mTMrZGCYzKI7Ro0aLu+iqTs7rxGP9HlFscGdJ/rtrGeGB10AmVxfSCqKITFkVscGs8EkNGP1SCmDAnQQSIgESg1QRGkRi8oPRLFqOygRcXn3YisHXrVvHUU0/JDMyPPfaYOPzww8Xee+8twcDvHnroIfHMM8/Il+VLX/pS+fPf/OY38ucoi+dHP/qReNnLXiYGDx7cA0TUV20iIzPICcro5XAEgufggw8Wf/vb32RbgwYNkpmg49p0WSVYjXx80iwuaQSGeu3janPMNgj4qttZc20tgcl7hIRNbvv27WLgwIFZWHb/Htl3Ud6kTu7GIwWr6quqfjC9pvSlCMOBBx4o9tlnH3H33XeLI444Qrz4xS/uJjAgIH379hW//OUvpXUF5XQC84c//EHWw89BTHSZ+P3vf9+jTZCVP/7xj90k6U9/+pMkNSAvIEcojxvNMQbcYB4lVEo0bPBDHZAwHzc6GwsM9frZjcRGXmz2q6r6adIeYoNTWh0bDH3W7Sz8Wktg4lL667dGK+DUV5qPG3vW4vP36Qjg6GfOnDniy1/+sjyqgZ8KyAx8UfDgCOn222+XRzmw4h199NHyd/oR0j333CPrRf1nUF/5s8CXBeQneoyE/+t10QYsOyiPumeddZYc39ChQ52X0mc5j0Yh5fGB8Xm+zovNBlqFQMiy3loCE2eBmThxoryjSL9UMeTFb5UWW0wWhAGPIixR3xZFYBYuXCiPdKZNmyYuuOAC8fjjj3c78ZoQmCihAXnBA8ICecW1FWeccUY3YYkSKospdlfxWc6jBCaPb5vP83VZZ9ZtHwIhy3prCQzEWEUowCyPRw/FpAWmfYquzzgtzbxyvNUJTEdHh7SW4Ljxfe97n1i1apWMQtKJTdRSAguPIj3qd4q0fPjDH5bESbfOjBw5steiRKOZbFetzk1Ov/D05ptvltYsk7xMNnlg6pyv7RqxHhGwQSBkWW81gckjDCEvfp75t7VMXCg0sNCtIlECo4c4g8iAwOA5++yzu4+XdDyj9fE7dWx05plniq9+9avdR09x1paoxcZlreqScz1q6KCDDhKTJ08WCHnGg4gs5HIBOSz6qWu+Rc+D7RGBLARClnUSmIzVD3nxswS/rt8//PDDsmvk9qjrSTqe0f1SbrjhBukDA6KiXrIqPHrKlCndP88TRq3mqVt+1IWCaf4uOqFywaouOdcvO8U8VdK5J554Qh7n4k+fPn1cphZbt675Fj4RNkgEWvwOI4Fp8eI3UfNBXlQYMcKM6yAxcUc7UYKhXoBRAgOLAiwueHRik5XITl8LkJJzzz1XJB1V6WWT8seYrm1dL3TdAoPjNpVBd82aNd3/pgXGdDVZPi8CbUhSWZdu510Dl3IkMCQwLvJTeF1FYEBcLrnkEjFq1KjC+2CDvRGoc5ODDwz6V34vGN3MmTOl9WXIkCGlLFed8y1lQmzUGIG2JKkMWdZJYEhgjBW/7AogMfhD8lI20s+2H/ImF4di2+ZbnSQl99SEo2F9dCotAVIjRC2p+N03vvEN8etf/1pEM2ira0LQVh7/NuR2gkM+ZE5FNKJuNMoQbakAAJWSoYh1C1nWSWBIYIrQEbbhOQIhb3IkMPULZxOOhnUU1FEv5H6//fbrFQ2oHOwPO+wwcc0113Q70+vO/SYRhipCUR0rRx3w9ZxTcb51LisYsm6TwJDAuOgG6waCQB2bnLpJGhDiq1bPv1Q2rHXMt+w5Nbn9ph0NM0llk6Ul/9hIYEhg8ksLSwaLQNUvdJCX9evXi8WLFwtEHCGJJC6tHDNmTCUYVz3fSibV8E6adDTMJJUNF5acwyOBIYHJKSos5gsCME9/5StfEdOnT++RQwVm7OOOO67HjdpqTlW+0PXQaeWkC0feMvO+RNeuyvn6IjdtGSeTVIaz0iQwJDDhSDNnIlTOmSOPPDI2P40Kza7zhU4CQ0GtEwEmqawT/WL7DobAuKYjT4KVX2rFCpzvrenOf7iAMfokfd2ZpPyPns+rPlR+GPw/iYj85Cc/kU6JCEFXFhgVLorrCuBnEjfuKuWcBMZ3LfB7/ExS6ff66aMPgsCUmY68yo09HLEKcyaKvFx00UWJBCI6c1Unb1iksqC8/OUv73GDtZ4B+IEHHki84Rr9R4+Q1NERfBCQX4cERsiQVjy8ZT5MXU2aFZNUhrXeQRCYMtORc6MLS+BtZ6MfzYAIqEsWs9qLu+8oqQ7Kjhs3TuAKARAW/L9fv36yeFzOCBUCOnbsWLFx48ZuUqUTGJWD4sYbb5TtJFmCqpTz6CWqSXgccsgh0smXVwlkSRl/TwSSEahSt6tehyAITJnpyENe/KqFre7+QAKefPJJ8fvf/17AiqK/zBV5iI5R3Uf06KOPyl8hrb1+S3TanOJyPYBs4LJCtKGsMwMHDpSECMc/OOa55557elhYolacLKtOkhMv5tgEC0zdcoD+qddNWAWOoQoEQpb1IAgMhKCsdOQhL34VytOkPqJ3DEWTS+UZq8kN0HHWF92E/aMf/ahXBlCMQT8uggUmzu8m6Rwf9X0nMFu2bJFh1fDloQUmj1SyDBGgBYYyEIMACUw4YhElLGnn4Umzzktg0qwkytpz6KGHytBhWF30x5XA2KxYE+R85cqVorOzUw5/0qRJ0gm5rKcJ8y1rbk1rV10hEDeuOi5rbRo+ZY8nZFkPxgJTlhCEvPhlYdbUdnU/EmWpOOuss8ScOXMErCHwP4k+6ghJ/TwvgUE51XaUoKg2onejqD6SCIxyBM46QrLBvy45V8e/q1evlsMu0+9Fx6Wu+dqsje91Lr30UjFhwoTYaSBabvz48b5PsdHjD1nWgyEw6ggpKkmuG2LIi99orSthcFVaYKIkRJ8OxoEwaDwXXHBBpgUG5fQjo6xQbhvoqpZzdUy0Y8cOMXr0aDFv3jzxzDPPyL9nzZpViuMuCYyNZLjXURl40RKIDKwus2fPlg3j37TCmGGsJ6TEPjNy5EjZQBNyPJnNxL10EARGRTXAQdI0Fbl+H0tXV1ev+lVv7O5LyhaSEIDir1q1qvvYpkwfGHXTLZxz9UcnNkmXtsWRH5MwahsJqFLO4/LAYMz4OQmMzer5U+fNb36zHOwtt9ziz6AbNFJFWEBWXv3qV3dn3Ea0YVz2bQy9St2uGqpgCMzMmTMF/qjU5HmAxJn7unXrur/+4toIefHzYBRSGUVY8EWIsGKT5HIKh7gjpLjMntHjKtTXNx/kYolGIak+kqw3eRLZ2a5X1XKuHx3RAmO7av7VayKBUSkSkIoAT/TYOKr7KiWB+rnJPuKSpDKakBJO7ldddZX8KNPTKESlomrdrlIqgyAwAAxkBC+mvI5/2EDnz58v2Wka6Ql58asUtCb0FUcqmjCuJoyhTjnXnXddj3zzYlnnfPOOMcRyTSMw0Q+SLP80fU1MfdFck1RGE1KCwFx88cVi7ty5AhYYOMDjFEHljlJjDVnWgyAwaYmxkjZEZa4+6KCD5J0xeHiEFOKW+eycSGCS17cJm5zuF8MopDB1sWkEJg7lvPtElUkqv/Od74gvfelL0nKMB1YfEJdf/epX4j3veY+05sId4sMf/jAJTJiq03NWivQMHz5cWm2weeIICVYZ3SKDjR0OwmDPfPxGIO/G5Pcs7UaPW6qRUK8JqfXV8dK2bduYB8ZuORtbqywC45KkMgpWnn2iriSVGKtKSAkfGGV1wc/pA9NYsS9+YFFHQrVpjhgxoocjLwjM9u3bxdq1a4sfBFskAg1BQF302AQCUwUkTbA4VTHPtvRRRJJKYKWOeRYtWhR7Z5jCs64klTqBgR8do5B2797to5ArC8rjjz8urSYLFiwQmzZt6jWVpCMk/foB3NCbRmDQaFs29ibIgkp8xfDK6lajyhc670Kqbl3b0lORKRJADKLRgzqOTFLZHKkKwgfGFk7d8RfHRDhCWrp0aa8jJBIYW4TN64G8DB48WFbcunUrc0SYQ2hVoy4CU5XTbhSUKudrtSCsZISAa5JKdSSURV4wKCapNFqaUgu3msAAWT0PDKwssMboDze6UuWvV+OKwMD6giydo0aNqnYALe2tLjnXE1BWSWZs5kvLYHOVw8UCYxJ5BASYpLI5chAMgYnmlUB66gsvvFAeL/Xp08cacZuNzrozVpQIqMydZZEXtA8P/rjntNNOayVpaoKc6x8TKjcMbv8u4zGdLy2DZaxCcW3aJqlMysWUNjImqSxu3VxbCoLA6P4rgwYNkplWkdFzzZo13YnqbDdC043OdUFYvxoEVDRE9KsaBKaNd7M0Sc6VjwwkoSm3UdMyWIxelhmFhGAL0ySV0SR2apZTpkyR6TXuuece6f+If6t3CJNUFiMLRbQSBIHRI4pgDlQEBveswALjYoVp0sZexIKzjZ4IwBKDy+bgb9Pmp245j17q2DQLTBWWwTbIX5kEBvilOd+2Ad+4Odat22XiHgSBAUAwP+/cuVOccMIJ4vrrr5df0dOmTRPHH3987uy8bVv8MgXLl7ZJYPasVF2bnH5sVHbyOl0m65qvL3pR1jhJYMpCNrndkGU9GAKD5YveSB2XWddUfEJefFMsWD5cBKqUcz2MukrSQgJTv/ySwFS/BlXqdtWzC4rAlAFeyItfBl5s008EqpRz5oHxU0aKGHVZBKaIsYXaRpW6XTWGJDAZiIe8+FULW1Z/OM5RTrV6WYRUz549O6s6f++AQNvkvG3zdRCNQquSwBQKZ67GQpb1IAhM9FoAtaq434hOvLlkvBGFJkyY0B1CDSKjh1HfcsstjRhjqIMIeZOLW7O2zbcpcksCU/1KhCzrXhMY/fbaJLFwjWYIefGrV6V8Pd56660CGx1IS1m5YPKNpD2l2ibnbZtvUySZBKb6lQhZ1r0mMEoUkiwwRYhKyItfBD5ltFElgWEU0p4VbJuct22+ZeipTZskMDaoudUJWdaDIDBuy5teO+TFLxM3l7ZJYFzQs6tbpZyX+cGRd/ZVzjfvmEIqh9xKjzzySK8p4ed44pJF7r///oUlkeS1D89CH7KsB0VgcDljZ2dn98oxjNrPLZEEpvp1q3KT0wlM37595SWq+DNkyJDKJl7lfCubVEM6gv7Cn830Aeko4tiY1z70RD5kWQ+GwCAh1vr167tTj6tQzeHDhzORnelOUnN5EpjqF6DqTS76sRE34zIvd6x6vtWvaH09wsoCArN7926jQey1117yAlfXqzx47QMJjJHg1V2YUUh1r4C//dMHZs/a1fVCr+s4qa75+qsp+UdeN4HBSMu+EDY/GvWXDFnWaYHJkK+QF79+1ap/BCQw9RKYuiSAel0e8k0gMOXNzr+WQ5b1YAgMxIo+MP4pV90jJoEhgalbBkPrnwSmWStKAtOs9ah0NCEvfqVANrQzEphmEJgyPj7SRI56XZ5CksCUh61NyyHLelAWGJvFzaoT8uJnzb0NvyeBqZ/AlOWATwJTjwaTwNSDe1KvIb/DgiAwRTgCYhPFM3369B5yEPLiN0vNnh0No5CqX5m65LwMB/xohu64aKa65lv9ylbfIwlM9Zi3lawHQWCweCAguPRvzJgxxtKzYcMGGYUxadIkEhhj9IqvUDSBQUSCsrSYjnbr1q1SrkJ/6nyhF22BgT6vWLFCzJs3T3R0dMQuXZ3zDV2WSGCatcIhy3oQBEblfNm0aVMvycnKJYG62Ojw9O/fnwSmAbpXBoEZPHiwmDNnjkC2z7wPSA/uYkJuitCfuje5In1g0BZIa9Saqq9h3fMNWZ5IYJq1uiHLehAExkVclOVGpZ7mEZILmsXULYvAmGb5xL0tsL6QwBSzrlW1Ap1esmRJd3fLly8Xw4YN69F90zd1n1PhKwJjehEr9L6IRHZYaJ/xK1pPmi7rLvNtNYHBWTk2N6QxX7RokcQxjsDAJL1582YXnFnXAAESGAOwCip63HHHiYEDB0p98Pl5+umnxaxZs8SIESPkcTJ0F/q9dOnSHlcVYFNvql77ngq/bgLjO35F618ouh2Hi/cERv/aivvSShIGbHTz58+Xvi+4gyXNiXf79u1i7dq1RcsV20tAgASmetEYOnSotFL4TmCiyEUJjfo99L6peu17Kvy6j5B8x69o7Q9Vt4GT1wRGd/574oknxMSJE8XUqVNzOfJGIxWU0EQdeUM2vxWtKEW1RwJTFJL52wlVzhWBGTt2bI9jpKbP1+dU+HUTGHWEBAxNj7Hya4w/JZsu6y5Iektg4sIv80QfJIHFMGoXMSq2LglMsXjmaS2UTS66L2BPWLBgQfclr7oFBv8OzeKUZ63LLtMEAlP2HH1qPxTdDuoIqckEhg5kbuodIoFpukzUtckVkcMpKm26dXXAgAG9/F9Qvq75ummGH7VJYJq1TiHLOi0wGbJmuvh0IMuvvMBq2bJlvSrg59gEx48fH5uD5bTTTjPKzaLWpK4oJB9kwlTO869ydkmXHE7ZrceXqHO+tmP2pR4JTLNWKmRZJ4EpicCo8Nuyz2DL/rJHLhTkT4l7XJO8TZgwQRIV0wfExiS0uSkEpmyZAJ5KHqKYgrylPXVtci45nEzlRi9f13xdxuxLXRKYZq1UyLLuNYGZPHmyiEtep4tPViK7LFGzWfyqHPCq+LLHcc5tt90mYcLGhJewImWzZ8/Ogi/190guBzJi0o7N3UV1ExiAUIVMYH30tcI6qSzCWYTPRs6dFr/mym2bb5VwKwID3TZ5UK+oPDAm/YZeNmRZ95bAVCV0TV78qsMFbQhH2jrZtOcrgalKXlU/e+21l9HLoMlyXgZ2bZtvGRgmtamOhvHxE33wM5DquOs52pI0ssq1QF8hyzoJTIY02Sx+2cc6+pDL+LKP23jQJ44o8FUPH5Tok7QpkcBUvV3t6c8nAqNCnVevXi1Gjx4trXIXXnihzNPUp0+fUgC00etSBpLQaJV7SJXzQnZrPFlHmq5jChU/G1yaLus2c+r+UNu9e/dulwZCr2u6+FUc60QJDP5f1IWDKgLIdF3VnUEm44AFRj+SytMnxgeM4X+T99HXJG8dVc7U38a0fZfywAKkMu7BnJPWIu7YzlTOXcat19UTzQ0aNKj7EsY1a9aIdevWpV7I6DKGuuabZ8xV7yF5xlRUmSoITFX4pV0QC4JmshcWhW9cO02Wddd50wKTgaDp4ld5rFOGoipHUBO/FPhdwNHX1KkXBMb0US9mGwIT2mWOeBkADxNfAxXhFf1uMZVz03VLKq+HUe/ataubwOzYsUNaYMqywtQ13zy4VbmH5BlPkWWqJDBlO83DZ+eRRx6R8GBvwUdcUf6BRWLeZFl3nScJTMEEBs0pK4HJi8VmIcvY6EBg1KVqeceEcaCeDYFpixNvXixNytlcNpkUIVLnJocw6p07d4oTTjhBXH/99ZKQTZs2TRx//PGpN0qbYBUtW+d884y7jKPhPP2WXaYKAoM5VI2f6ZFt2Tjr7Tdd1l2w8JbApIVf6oBUHYVUhlUkbYGLVlTb0GaMkQTGRRXN64ZCYDBzZMxVGy3+39XVletKEHPU9tQIeVO3xaSKelURmCrmovdBAlM14nv685bAVAWX6Uan+5CYJk6rak5p/VR9hEQLjP2qh0Rg7FGwq2mq13a9sFYUARKY6mUiZFkngcmQJ9PFD4XAmEQJqDnTAlPt5kQCY4+3qV7b98SaOgIkMNXLQ8iyTgJTMIEpwy8lOsS06BM437r43igLDAmMEDYEocrtyWZ8TfSBqRIz1VfIm3odeObtkwQmL1LFlQtZ1oMhMNEzdLX8IfrAgCQhhC/uQY4Wl+sLSGCeRdWGIBS37WS3ZDO+JhIYPQ+MmjXywcybN090dHRkA2FRIuRN3QIOVnFEgD4wjgBaVg+CwCiH3rPOOksmSMLmhFtoZ82aJUaMGOHkDGi60VVhgbFc61zVVBSSiQUGc8bLlEdIe6IfQC5VIq1coP8jj09Wuv9oWyEQGEVe+vfv3x1xpH6G+ZZFYkz1Ou86slw7ESCBqWfdgyEwM2fOFPhz7bXXygRCY8aMEVu2bHHOJWGy0UGI4x5YREwIQT2isKdX9YVuOgbbRHahOfGqyy9NjvFAdnAsaOr0HQKB0fPADBkypFvsitDdNBk20WtTXWD59iFAAlPPmgdBYPSvuGOOOUZaYBYvXixzSmzbtk3+2zYluclGp25WRmI3dTGZWlaTF1o9ovBsr7xKYA8WNgRBERiTBNfKatdGAgOcV65cKRPYKT1V+jx27FgxbNiwUtTBRK9LGcA/GjW11KmxFJnl1fe0+zYY2uKX1BeSciKZXdI1K6YyZDMn9BE3r6bIuikGecoHQWDURL/2ta+Jt771rQIZPbFoRZyj2yy+7XXyeRYsWsbGZ8WmH9SxuXwxrS91lUCc0ifVAzkEwbLJxFsFQVAExtQPqU0WmKpyOPlggbG1eJoQ5DQcqs5bZbv3ZO0jpi98mytCbNfKpi/b60/i9jibd1gZ61RGm0ERmDIAsll8Eph8K2G7IcBXxMSiVaWFg0dI+da+7lI2el3GmFUiStO2TQlyUvtV++yVEYWUZDFOw9Tm8lk19iquWcHYi5pXU2TdVMbzlA+CwNieo0cjl5YvX97LZG2z+CERGP3LBgqMjVMpsK0ZNo9gFl3G5t4ljMHUR0etvQ02IGYmLyabI64mRiGVFUHogwWmaDm3aa/obN5pYyiDwNjM2aaOzdhtc2TZjC+pjs07rMj+y2zLawIDR7+JEycKXPyW9CQdI4H0IMIBkUrwj8EmumDBgl7+MjaLHxKBURaFOHxNo47KFOSstrGR4Pgp+mTdW2XytaXa1i95U5cnxo0P5EgRnWOPPdaIvKC9EAiMOk6aMWNGaf4ucdjb6HWWjPH32QjYkIDsVqspYTN2Ephy18ZrAqOgSbLAmECXtJHabHQhEZg0E7eJtcBkLaosC4KG9TLxqTEZHzawpJw9IEcuGIZCYFQEoR6FZIKxTVkbvbbph3V6ImBDApqCoc3YSWDKXb0gCEwREMGag410/vz5Qt9IbTa6kAhMEdg2uY2yCUyZc1cbqqkTNOQz6gRqI+dFzQ1RSCDK06dPL6rJzHbqnG/m4AIuYEMCmgIHxg5CYvrRoYIObI6Vi5h7yOuuxz0AACAASURBVLJOAiOEUGGbcUnvsPg4Xtq8eXMvWUr6us46Uy4yJ0yVUUhFKBPbKA4BtaHatBglMMcdd5wYOHCggB9Y1Q8ITGdnZ69uXbNop80j5E296vUz6c93AoO93YSIqHdBncftIct6UAQmuhF2dXVlZuGNywSqKyQWf/v27WLt2rW99BTJi8DGTQQapAfliyIxIRIYZXY1DXs22UhDKKtfHGoyn7iwzqFDh0oflKoJDH1gTFbO/7K+ExisgMnezSOkcmU2GAJz/vnni/Xr13c74aqNcfjw4YmmaVUGCbOQuTfuSWOvNtkXiyYcRbdXrrjla50EJh9O0VLqGoi42lk+PnV9pRXhv2aDVl3ztRlrSHVIYKpfzZBlPQgCYxNGnXZsFLXA4P9xX6YgMEnZF5PEVN2TY8Li0VZSoia0p5KgRfs0sQxVr1bJPZLAVL8adW5yOKJFJt6y7j0y/TCpHv329EgCU/1a16nbZc82CAIDkEwtMEkh2NFcMFkWGJsFMr0bCeQl7es6aQzqqMo3IkMCYyNVbnXq2uTSsvI2zQemypT7VfblJjnZtfVIRvUBpy4utUkol93jsx98Re59IF+Yi8mlq2rvLsoHxkYu6tLtPOvkWiYYAgMgbHxgsgDMIjCwwCCHR95HhdSaWGDUCx197b///nm7kqQHdWxymeTupISCVRIYn6OQioQ+5E2uCAtMlSn3q+yrSBlKaist47ZpVu084y0LvyJ9zvLMI1rGdl4h67a3BKaqs/MsAlOFE6+tI5g64iKBSd4uSGD2YBPyJlckgcEXvWnGZNOXVdXp/U3HZ1o+7Z6iIi0kalxl4md65xLGVNQcbecVsm6TwGRoY9riVxVGTQJjumXmL08CQwKTV1qy0iPkbSdPuSr7yjMe38qEip/NvEhgGii9TbDAZJlMi7oxlkdI5QkgCUy9BMYnH5jypJAtE4HyECCBKQ9b65bTNj69UVdHQJvFLzoTr+3ZK3CgD0y6iJHA1EtgklYHTvnHHHNMafcj2ei19WbFikSgRgRClnUeITkcIVVtgTH1ZPfNB0adL+NvePwrX4OizpDj1osEppkEBlGCuNYDf3DZatFPyJt6HFbQKZVywRRLBByUqYOm42F5MwRClnUSGBIYM20osfTgwYNj891g88xKxGY7LBKYZhIYRBQiN8zixYtJYGyFW6unrLj6Deh5moU1GXV8CwTIM7e2lCGBaeBKN9EHRlkQsFkghFm9dF2/XtrixIt5Jj2mF6jlFVkSmHoJTNpRcDQnU941zVMu5E09bv62ewg+Kkhg8khUc8uELOveWmCqEheTxceRTdxjmrgu2obt5uPbEVJVa6r3QwJTL4GpY83Rp4le1zXGIvu13UNIYIpchXraClnWSWAyZMpk8cuyIOhRSCYqAAdeH514TeboWpYEhgTGVYZ8qE8C48MqlTNGk3dYOSMor1USmAIJTHnLJBKvEki73l0l3XI9wipzXnW0rWe0jPbfVsJX5SZXVQRhmmylzRfysWzZMmPRPO200wpzdrVJGZ824LZ9BBWNn7EwNKhClbpd9bRJYDwhMEnDDPE26iqUAM6JcQ/IXln+NlXMy7aPpmxy6pLV1atXywtUhw0bZjul1HpZBEZdOmjSeVHROrYp47PGanOfGtosal5Z4yvq92XhV9T4qm6nKbpdxrxJYEhgypArtukZAk3Y5NRdZpMmTRLTp08vFcEmzDdpgrYp40sFzKPGiV/PxWqyrLuKFQkMCYyrDLF+AAjUucmpm+EB49KlS8WQIUNKR7TO+eaZnE3K+DzttqUM8Xt2pZsu6y4ySQJDAuMiP6wbCAJ1bXLIuLtkyRLR1dUlxowZUxmadc23sgmyIyLwDwRClnUSGBIYKjoRqDyseMOGDbLP0aNHi3nz5omOjo5KVyHkTb1SINlZ4xEIWdZJYEhgGq+AHGD5CFS5yTU9Cql8tNkDEagOgSp1u7pZ7emJBMZDApN2uSPuD0LmTD5EwASBkDe5OBzaNl8TWWDZsBAIWdZbT2DUGfyAAQNiHQibuvhJYcAIAWbel7A2oCpm01Q5t527r3ptO1/WIwJJCISm2/o8W01gELa5bt06eQZ/3333iQULFvS6PC7kxafKEwGFQEhyTr2mXBOBZxEISbej69pqAoOvNFgrEP2gzuVnzJjRI3lWyItPJScCIRIY6jXlmgiQwAQtAyrj59ixYyVhUf8fMWJEj3BOEBhETJhkBN2+fbvAH5M6tmBX1VdV/QCHEPtq+pwwvoEDB8rstz4/1Gvz1atKNqvqJ9Q9xHZeoeh2nGS31gITtbgkERiApqww5lsDaxABfxDwnbwAaeq1P/LGkVaHQAi6TQKjIZD3S606EWNPRIAIuCJAvXZFkPWJgD8ItNYCgyXKc1buz1JypESACFCvKQNEoD0ItJrA5IlWaI8ocKZEIAwEqNdhrCNnQQSyEGg1gVFfa7iLJSkPTBaA/D0RIALNQyArD0zzRswREQEiYIpA6wmMKWAsTwSIABEgAkSACNSPAAlM/WvAERABIkAEiAARIAKGCJDAGALW1OK/+tWvxN/+9jeZy4OPOQI//elPxV//+lfxb//2b+aVWYMIlIQA9dodWOq2O4ZNbYEEpqkrYzguXImAc//58+eLV77ylYa1WfzBBx8U06dPF//93/8tkMyQDxFoAgLUa/dVoG67Y9jUFkhgSl6Zv//97+KJJ54QHR0d4gUveEGpvVW52T3zzDPigQceEPvuu6+8jmGvvfYqbW7A8Pe//73E77nPfW5p/VS50VUpFwDsT3/6k9h7773Fc57znNLwa1PDVa4f9dpdsqjb7hg2sQUSmBJXBVlBP/vZz4pNmzaJf/7nfxaf//znS7OO/PGPfxSrV68W3/ve98TOnTvFl770pdL6euyxx8R5550nXvayl4nXvva14n3ve1+hBObRRx8V2HCOPfZYecUD+vrxj38sSSAu3Hz1q19d2qpVsdFVKRfoC5Y5XFb6u9/9Tnz4wx+W60UiYy9CVa4f9dp+naI1qdvFYdmUlkhgSloJ+FMsXLhQHHnkkeKoo44SV1xxhbxn5stf/rI46KCDCu31z3/+s/jc5z4njj76aPGmN71J3HnnnQKh4XPnznUmMbt37xYPP/ywJCuwgGBeX/ziF8Xw4cNlf48//rhYs2aNfCG+973vLcTKBIL0yU9+Urz97W+XFhf49vznf/6nuOuuu+TLuKurq1AS88tf/lJ861vfEq95zWvEcccdJ7Zs2VLacVKZcoG1wp9/+qd/kvKl1uqII44QxxxzjLj33nvFhRdeKPFD2gA+5giUuX7R0VCvzdcnWoO67Y5hk1sggSlodR555BFx5ZVXirPOOku88IUvFFu3bhXf+MY3xCc+8QlpEfn6178uRo4cKb761a9KP5UirQiwWCxatEi+9F/0ohfJGRVldsaGvXTpUnHYYYfJyylxFIEX4KhRoySxufrqq8V73vMe8Zvf/EYceOCB4pRTTikEUUVisAF95StfEUOGDOkxr6JIDHC65JJLxLve9S5JYt761rcKXPCJ9SvDJ6ZMuVi/fr245pprpB9Pnz595L1A8+bNE7NmzRK7du2S5OW//uu/xPe//325lgcffHAhaxVyI9RrP/Va7YHU7ZC1UwgSmILWFy/6ZcuWiZ///OfinHPOkV+/+P9JJ50kX8AnnniiGDx4sPjMZz4jfv3rX4vZs2c7RwwpU/YJJ5wgLTw4Hnjd614nZwTT86c//Wnx1FNPiTlz5oiXvOQlTjMFobjqqqvEhAkT5PhhCRk6dKgkLPvtt58kTBs3bhQf+tCHnPrRK6NPvIzf9ra3ife///3dlgX0hfniaAkvatvn//7v/+RR25lnnin69u0rvva1r0lr0rhx47pJDEjoxz/+cWf81BjRZxlyAXnDg7bvv/9+KYM4tgRGICs/+MEPxIwZM8S//uu/yrV7/etfL97xjnfYQteaetRr//Qawkndboduk8AUuBVHNztYYuC7sXbtWvk1j5DI6667TkycONHKBwHtK98FONHedttt8mU1bdo0cdNNN8kjKhwl4SWFl/83v/lNccYZZ1gf62zYsEHAunP88cdLy8ull14qcDX7ueeeK9vEGOBcC5IE/x686GGFcXnQJuYCcgbLDvpVx0nw3dCPR1z9OGANueiii+TL/u677xY/+9nPBMjgRz/6UXmUBLL2/Oc/32U6si7wAXa33nqr+MAHPiDGjBlTqFzAuoI1+djHPiZJsk5i4GgNCwysfocffriUC/hloeygQYOc59aGBqjXfuk1ZJK63Q7dJoEpaAfGSwTWlec973nioYcektYVWFmgSHiB4GUIywHIi40PjP6SQn04ZeI4ABaQ0047Tc7iu9/9rnxRwSqBKAm81PDSMn1ASnAUhWMhkIcnn3xSvvDgSwFrkiIx//u//ytfhv/yL/9SCHn5wx/+INvDcREim+BnA8dd3SdGJzGm84qWh48BLGYgmvBN+p//+R/ZH8jGq171Kuk3AiuGy6P8GLAOOIaDTw/WB+tXhFyosWGtMFZ8eUL2FIlBH/AdUnIBAtjZ2Sne+MY3ukyrNXWp1+7kpWq9hnBSt9uhoiQwBa0zjh+Qf+Xf//3fJXlYtWqV+NGPfiRfUrCS/OQnP5GWjFe84hXWPeovqf3331+2j+MAvHgPPfRQ2e5f/vIX+cWPl7JNyDFCvmGR+MhHPiKJBCwU8HOBlQeOtHCo1UmMS2g4EkzBwoIXO8Kwb7jhBukvNH78eOmzAd8bHEvBIgLLDkjGpEmTnDAENpdffrnECeQPZAKWJpA/vNhhiQGpUaTQerH+UREEFoRo5syZ3dYcWOJuvvlmaS1BhJqtXMAyACIEXxZYo2BtwXEhrH1IyKdbYiAPeJHgb1fLlSsmPtWnXpuvVh16rSyd1O12pUkggTHXz1418DKEv8m73/1u+TLGg5cLvnrxRQxLDF4cNg/CiPGSVy8e/SWFr/o4EmPTD6JXEGaLvC4YO45wNm/eLKOo8G9YYt75znf2IDGoA6dl5BexeX7xi1/IiJ+3vOUtsg04l95yyy3ipS99qfRFOf3006WfDY7G4Mvx4he/2Kab7jqYF3xe+vXrJ3Pz4MgI64YH/iGw9ABT+N24EDN9kDiCA8kEOcK88EAm8DMcubn48EAuPvWpT8l2QUpOPvlksW3bNmkJjCMxLn05Ae9pZeq1H3qt9lvqtqeK5jBsEhgH8PSq+IKHj4PyD8HvvvOd70gfEhCb/v37G/UEcvDDH/5Qkh+83PGS+sIXviDDmWGVUC+pokgMXuiw5MAHBBE5sBLg/wiNVlFGIDFwqEW4MYgOfG2UT4rJ5GBlueCCC6RVB86z8NtBVBMy4MIygbHAwRQvXJRdvHixfCG7kgpYsBBphOM8YIqIHawbSAz6goUCJMlmTvr89SR/sLjhKx5O1ZgvjhgxJ0QEgSi5kjKQLljLcCSEI0UQGV0+YInB/2GlcT0OM1njUMpSr/OvZF16jRFSt92OuvOvcrNKksBYrgf8XOC4CgsIXvAf/OAH5VEBXr54oeDrDS9ehFGDdJg8IC933HGHPL6B5QHOlnjh4xgFhAJPlMTAWoKXsGlf+riwAeH46D/+4z9iSYw6XkJoqW2ivGgfODqCJQZHLPCzQag5jqngtwF/FIRB4qjHJb0/LEsgKSAvOOKDnw18fICzTmJcsFM4xiX5A3lBTiCsGfx6cKQ4efJkpzmp/nDUhmMqHPPBbwdHX1ESY+MHZSKvIZWlXtslwKxDryF31G1zH8eQ9JUExmI1YaaHNQRf1LCsINQW1hLkJoGvC8KNcUwBImMalRMlL6o+2sQRC77u4YsyevRo+SLULTEWU+lRBUdFiGxCrhrMLc4S43JlQNwmpwagk5g3vOEN4tprr5V5ZhCG7nq3E0gKLB8gR0jCh38rawjwxrEVnIZN1yqKd1qSP1i2QG7wpYhjMdfjHJAiyAMcrBExBUKG4ySQGJBpPMihAwsPwtz5ZCNAvc7GKK5EXXqNsVC3263bJDAWOosvebysEA6LB/+GYyucZpEHxeUlrxyAcS0ALAUgSLDygKhMnTpVHtvAUfPUU0+VPin4YiziJaW+PDF+OLrCeoT56SQGuWzgcGrzxG1yOLIBEURoMSKropYYFxwxRmAJcokcKPBBgVMy+oQ1BMcpisTYzCeuTlVJ/uBDA7KMDM8gMvARgj8N/JVAYkD8kPcH8uNKlIrCxod2qNfmq1SHXlO3qdtKUklgzHVWHkVAcXWygns28CJRobgWzXZX0UkMSMNll10mX0wq/HrlypXyJQW/kKIeRKwgHFolN1Ohy+o4CS9+vPRt/SjgC4TjNLSHUGh1x5F+7IG5gMRgvjhOck2+h/ZUMjyERMMyAf8WRWJgJZsyZYqzzwsILKw4uMah7CR/sMDdfvvt0hEYsoEHsge5Q9ZdWJLgnIwIJ5IXM+2gXpvhhdJ16TV12z6Bp/kqN7cGCUzOtQGpgGUCic127NghHSbx1at8M+DAiwghvBBdLQfqCwOh2LBQ4JoAPboJTq84ZoEFpqgHpAjHGzopw5zgEwOLDyKFXB+12cERGDlkouTFtX1VPxoqDX+kaDI8EAH8KYIkIecELHAqb05ZSf4wP8gYwsoRcaSHeiNqC0dGRWZCLmo9mtwO9dofvYYcUbebrE3Vj40EJgfmePHCmRZf1/jyhcMpokuQ4+WQQw4R++yzj4zaQQRSEY6gakjR4yREIiGiRUUIuUblwP8DPhRwlsWljCBluI4AviIgYfCxgEMoLAu2lpcovMASIcvwN0GEVVHtqn7SQqXjMvrmWP5cRaIkpugkf/og4AyMW7mBn7LKlXGVQ66Je1yIeu2PXkPMqNvFXdPisdr2GDoJTMZKQmlAGmA1gMVAWRFwNw9+hqRNeAm/9rWvLfxlrFti4NSqnExxXGBDXjB25F3BcQqy7cJHAonU8FUD4oL7cfCSh9Msjh9gUQApw1FLkU/U7OwatqyPLS2cEuVckuHp+CFSCkmz4IeinIzjLDFF4Ia1wvEGiAucgdEnHLhhiYMlBqHoOHYr4iqHIsbrQxvUa7/0GjJF3Xa7psUHvTQdIwlMCmJwysSXrnJwVT4FyNSKPB7wSyniCCJr0ZQlBi8wW/KCPpRfizp6Qi4XHA0hFBdhxiBhuMgQxxR4cGM2InbKeIomMVWEUwI/WI9AIhAJhlB3RDUhYaEiMbDSgQwiMzIsdbDOuTxYG1ha0B+yL8PPBTlfcFQJXxf4FcGxGk7d9HnJhzT12h+9xopSt6nbSZpNApOx58GpFC+Js88+Wxx99NGyNBxQ8dLCSwORLVU8OO7BH1drhSIx8JeA34Yav8pfgrlWdckfSAxy6cBhFy9nl6fMcErd8oKvwDQSg1BcJD8DEbSxkkUxwPUKIEXwdwGBhaM4oqdw5Ac/KFjQigyld1kDn+pSr8tbrSL1GqOkbk+3utOuvBVuTsskMDFrgZcU/D+QPwPmejjt4ssXzpPIbIrND+G5Raacr1IkVGQOLDEIlVZOx0hvj+OlYcOGVTkcp76qCJWOWl7iSAwsWMcee6w8UlRp/E0nBlIJZ1wcCSHPDxzGcXSEL1DIHcgLCCb+j8SGCKVGCD2IDZy9YRGsinyazq0J5anX/ug15IW6Td3O2jdIYCIIwRkSOVCQXRdHKffee6/8woUygcAgcgVfvrDI4NZfXx7kC7nuuuvk+BF+i/8jughhzThGwhc9XoJw5C3SEbkKfKoIlc4iMfAtWr9+vSQxyNVj+kDuQCAhd2gHfkdwEofDNixUcOAGQcHa4AJHrCWOqNSFneoG8SIi4EzH7kN56rV/eg25om4L6a+IRJXU7d47DQmMhgnyg+AlgjTvSCCnp5rHz/GS11Pe+yJQ6njoiCOOENu3b5fzQHg0wothRcLLFw68Z555pvzbhyeOkJUZKq02U/34KGqJsZUHvFwvvvhiSVAgdzgywrrAgRr5XPB7/BvHUi9/+culSR1WHhWB5MN61TlG6rU/eg05oW5Tt/PuFyQwGlJIpY9waXz5qsgbRJbgZ7BUwHmy6GyxeRfKthxIGO4TwssOPjxIgobjB4SBKxKDKCvkD/HF8pJGyIoOlYYF5IorrpCO3LiTCZFgOMZRjrwgMXDkBfkDpqZPlLygPpzEsSZz586VX1544Fdw0003SadqddGlaV9tLU+9NruLrU45oW7vucSWTz4ESGCEENjgEFIMfxCY5nFEhKgPfFEj3BLWF/iLILIED15mMOvBL6Hpj0pvj3T9UAxcwojjr6VLlwpcyggSY/PirXLesBQhHw3WIw8hcwmV1ueFdYaz9vjx48ULX/hC6XCMixGRSRgWEkVibC0vcAYHSQEpgWUHTr/YwHGMh6M+HA8hMgx5eF73utdJgunqxF3lutXdF/XanFBXvWbUbeq2i8y1nsDgRYELDJFXA9EdSNGPYyK88HFJ3t133y3uvPNOmR8FCd98fODLAx8KXNKI3DVw0v32t78tTbVvfvObG215wU3LWBeQCJBKWMTgvFoGIdM3U6wzrCAgrSrbsvKDOeOMM2SIuYvlRckRjjdg4YOlBRYehO1jTeBLA6fee+65Rx4h4ZoHWAaLiGzyUYZNx0y9brZeYz2p29RtU72Olm89gYFDJL548fJAqCq+puEjAgsFLlF861vfKsOlERHS5AcvQuQcgaUCuUNghVA5SeDXgq9RWFtwqeHee+8tlixZIomBOqJo6txAGuA8jSMUOLOCxGzevLlwQhbdTCEHsLzB4jJq1KhueHC9AuSiyHuoFIlBXhmQ53e/+9102HMUSOr1nqPHJj/U7Savjh9jaz2BwTLhhYSXFZLEqWMiP5ZvzyhxTAQHUDh4goQhQyvCv/G1DisBXrZw4EXeFxyRITwcVgyVfK3pc4UPCr6oEdqO4xuQGFzpUCQhi9tM4S8E51pYRZR/EMKc0TcIb5GPbonBER8tLe7oUq/dMSy7Bep22QiH3X4rCAz8JnA0hJcQXgwqiRUsFLBIwL/lxz/+sdckBtcBgMTgRY8rD5ANFlYEHB9hjiAxw4cPl747wECF3/og3iAXF110kSQvyMeDvxFuXDQhi26m6AO3dK9du1beZA2fFTjSIjNuGQ7PJDFm0ki99luvsdrUbTOZZ+meCLSCwMARFy87hBDj6xbOmPBjgGMmXu7KGdNnEgPfEMwP8wQ5QY4XdVGiTmKUP0dTFQGOs8guC18ddWyHFxXIBZyNVRQQSAwiw4okZHGbKaw9SNmPoyP4EakEc2Xhp0gM5jlx4kR53McnHgHq9bMfJ03Xa6wgdXuPvxt1u7gdrRUEBnCpzQ5p3mFxgf+H+gLQc3sghBXROmV8YRe3bD1bUpFSeNFPmjRJHnngZY/QaPjE4IEPCSwvTQ7RUzd9w3EaZGHChAmSXILIIEX/17/+dRmtA38ehDLjQs33vve9VrCabKYqIs2qI4tKuCgSD8lLNnjU6+brNVaRur1Hlqnb2TptUiJ4ArNhwwb58saFd/AVufTSS6UTKMKmlQOrii4ZO3aseNe73mWCX+1lsYFfddVVMmMwQnuRv0YdJ0VJTO2DzTEAEAskbQPJxHHYypUrpRM1jnNghRk6dKi87gCOyggptiFkVW6mOabMIhYIUK+f/TixgK+WKtTtWmAPutPgCYy6vPDJJ5+UUSzKmRXHLXhRKmdJhBTDWqGOXXxZdVhdEL2CuSxcuLA7N40iMTBXwirjU/4QtdGddNJJMgJoxYoV4uqrr5bhzCA1cN51DWmvYjP1RYZ8HCf12j+9hpxRt33UtuaOOXgCA6sL7jbClzyOjXAcADOe8onRSUxzlyl+ZPCXAOEC8QKJQcQREq+p6CK87HGHU9NDwONmp290sIrBgRYXG2KecFZWmZJd1qyKzdRlfKybjAD12k+9jpIY6ja13AWBoAkMjgqQgE4lBsO/cTShkxhYMM466yyv/A3gA4JQ6Z/85CfSiRUOyQjrhVk9SmJchKPuulESY5vxNm0eVRClunEMrX/qtf8rSt32fw2bMINgCQysE3DYRbp8JEKDlUKZnRHh8prXvEbsu+++8uZgn45X4POC6wCQTXfkyJHSOQ6e7bj0D6HTyNq6fPly6ePTt2/fJsiY0xjURnfyySeX5p9UxWbqBAIrdyNAvQ5Dr3VLDHWbCm6LQLAERl3gBnKC3CHKZwLOn/ChALEBEfAlmZtaYMwL80FaeeXACmKG/yOjMJxcQXJ8yvOSJby4UBEEFAn4ynqqIEpljb1N7VKvnxvUclO3g1rOyicTBIHBpoYzcdwXox8z4Ofwl8BFeMhQq0KKK0e5wA5xZISMwbC2YF7qQSZhROfAMsPHDoEqNlO7kbWzFvVayOSa1Gt3+aduu2PYxBa8JzAgLrBI3HXXXTJ3yJlnnimjVRRZCYHEgLQghT3ygiCR2ve+9z1x7bXXymOi/v37y6Mx+MQgN4pP+WuaqBAcUzMQoF5Tr5shiRxFkxHwnsAAXPi6INssLl5EynlkTkUILnKHgNQoEoN7jpBTxCefF5z5g6jAxwXHXrhoEll2QdhwBAY/HjgiI6PwG9/4xibLGsdGBIwQoF5Tr40EhoVbh0AQBAaOrHPnzpXXBAwaNEg8+OCD4uMf/7jYsmWLvNl3/PjxYuDAgfJ4CdcH+PIgDBrXG4C4gJAh/Bs5UX74wx9Kx12ER6MM5hSSz4sv68NxlosA9Zp6Xa6EsXXfEQiCwGARLr/8chlSjHBi5EJ505veJI4++mixatUqeYsxCI5vDruwKoGIfeADH5CWIzxw0NVJTBH5UHwXYo4/XASo1+GuLWdGBFwRCIbA4K4cJKWD7wsu+UOCpDLyhrgCblp/48aN4jOf+Yy8Tfrwww/vJjG4XBBOvPCB4UMEQkWAeh3qynJeRMAdgWAIDPxAvva1r8ljlqlTp3pLXmBFQsZZtLPjfwAAIABJREFUEBdcZHjUUUeJ+++/vxeJcV96tkAEmo8A9br5a8QREoG6EAiGwABAHLl84QtfEF1dXdJ517cHOWpmz54tMwXvv//+MroKjrlTpkyRjslRS4xv8+N4iYANAtRrG9RYhwiEj0BQBObPf/6zjNCB1QK3T/v23HDDDeLXv/61zFkDCwwy6uL+JkQeveENbxBbt24VL37xi0tN6OYbZhxv+AhQr8NfY86QCNggEBSBAQCbN2+WETm4hdm3B0dHv/vd7+SN0iAvyOuC/19wwQXSqgTywocItBEB6nUbV51zJgLpCARHYHxccEQWwfkYDosf+9jH5PEXMggjKd19990nrrvuOjFz5kyGSvu4uBxzaxGgXrd26TnxihAggakI6LhunnrqKZmM7oorrpB5XpDHZtOmTTKaaty4ceLlL3+5uOaaa2QE0kEHHVTjSNk1ESACeRGgXudFiuWIgBsCJDBu+FnXxrk+0v8PHz5c+uzA4oIMwZ/85Cdl5uCbbrpJPO95zxPveMc7ui9ttO6MFYkAEagEAep1JTCzEyIgESCBqUkQ4KR78803S6vLL37xC/GNb3xD3piNqwNAYl7wghfUNDJ2SwSIgC0C1Gtb5FiPCJgjQAJjjplxDdyEimOiu+++W4waNUqcfPLJYvv27fJCxg996EPiwgsvlNl2ca8RbplGcjqEUL/kJS8x7osViAARqAYB6nU1OLMXIpCEAAlMybKBe5kQ2n3iiScKlfZ/5MiR8gLGv//97/Kag507d8r7mn75y1+K22+/Xbz//e+nw27J68LmiYALAtRrF/RYlwgUgwAJTDE4xraC4yCEP4OcvOpVr4otg9DpO++8U1piLrvsMmmdocNuiYvCpomAIwLUa0cAWZ0IFIQACUxBQMY1g+y53/zmN0VnZ6fYZ599ehR57LHH5LESLDNXXnmleOihh+Tx0etf//oSR8SmiQARcEWAeu2KIOsTgWIQIIEpBsfYVn784x/LW7Lhz/L85z+/RxnlrHv66aeLQw89tMRRsGkiQASKRIB6XSSabIsI2CNAAmOPXWZNWFlmzJghM+ri5mj9efrpp8U555wj87/gviM+RIAI+IEA9dqPdeIow0eABKbENYajLhLRXX/99eKzn/2sjC5Sz89//nMxf/58eUEjMu7yIQJEwA8EqNd+rBNHGT4CJDAlrzHSiS9btkxcddVVMqPuYYcdJkBeFi1aJKZOnSpGjBhR8gjYPBEgAkUjQL0uGlG2RwTMESCBMcfMuAa+2OD4t3TpUhkq/YpXvEJMnjxZvOY1rzFuixWIABFoBgLU62asA0fRXgRIYNq79pw5ESACRIAIEAFvESCB8XbpOHAiQASIABEgAu1FgASmvWvPmRMBIkAEiAAR8BYBEhhvl44DJwJEgAgQASLQXgRIYNq79pw5ESACRIAIEAFvESCB8XbpOHAiQASIABEgAu1FgASmvWvPmRMBIkAEiAAR8BYBEhhvl44DJwJEgAgQASLQXgRIYNq79pw5ESACRIAIEAFvESCBMVi6zZs3i7Fjx4qNGzd217rjjjvEUUcdZdAKixIBItAEBHbt2iVOOeUUceONN/YYzpQpU8TChQtFR0dHE4bJMRABIpCAAAlMTtG48847xciRI8Vll10mNz08l19+uRg3blyPn+VsjsWIABGoGQFFYA444IBuwqJ+pvS7X79+NY+S3RMBIpCEAAlMDtlQmxosLeecc06OGixCBIhA0xGIIzAYc9zHStPnwvERgTYiQAKTY9W5oeUAiUWIgGcIJBEYfrB4tpAcbmsRIIHJsfTqqIj+LjnAYhEi4AkCWQRGP1ryZEocJhFoFQIkMDmWmwQmB0gsQgQ8Q4AExrMF43CJQAQBEpgcIsEjpBwgsQgR8AyBLAJDnzfPFpTDbR0CJDA5lpxn4jlAYhEi4BkCdOL1bME4XCJAC4ydDDCM2g431iICTUUgjsA8/fTT4uyzzxYPP/ywTJPAMOqmrh7HRQSEoAXGQAqYyM4ALBYlAg1HgInsGr5AHB4RyECABIYiQgSIABEgAkSACHiHQOsJzPnnny+WLFkiF66rq0uMGTPGu0XkgIlAmxGADiPkWdddpdcDBgwQS5cuFUOGDGkzRJw7EQgSgVYTmJUrV4p169aJefPmiWeeeUbMnDlT/vF9s8P5/dy5c8Wll14qN/ZRo0aJ2bNny3/zSUeA2PklIYqo6B8ful7fd999YsGCBWLx4sWiT58+fk2OoyUCRCAVgdYSGDjrzZ8/X5x66qneExZ9hfECHjx4cK9FB3m55JJLJJnhE48AsfNHMqC/s2bNEv3795eD1i0wukXmt7/9rZg8ebKYMWOGGDZsmD8T5EiJABHIRKC1BAYbGywvBx10kLzILZQjpDe/+c3i1ltvjV348ePHSxLDJx4BYuenZOiERREb3BoPwqL+P2LECB4P+7m8HDURSESg1QQGX2bDhw8X06dPF1u2bJHHR7DKRI+QYKVZvny5F2K01157pY5z9+7dXsyjjkESuzpQd+8zzeKSRmB80mt3lNgCEQgPgVYTGN3nJWmjwya3fft2sXbtWi9WP+0lDDP71q1bvZhHHYMkdnWg7t6njQXGN712R4ktEIHwEGgtgclrasZGh8cXC8yECROk827cA/+XW265JTwpLmhGxK4gICtuJhqFlMcHxje9rhhSdkcEvEAgGAKzYcOG7miDm2++WXR2doqsEEpEK8BxE0dIqA+LTDTk0reNLs0RFeSFkUjJekns6tmzbHRXH2mUwOSJQvJNr+tZGfZKBJqNQBAERremwClXRR0A+hUrVkhn3Y6OjtiV0PPAwMoSjVTwcaPDi3jZsmVizpw5DKM21D9iZwiYY3EX3VVd2+SB8VGvHaFmdSIQHAJBEBhEFCl/FqQHV3kfnnjiCemUiz+2OSC40QUn85xQgxAoU3fTpkm9bpAQcChEwBKBIAiM/hW3bdu27uR0a9as6f53kgUmCzdudFkI8fdEwB6BMnWXBMZ+XViTCPiAQBAEBkDjHB1kQ/m94GdJYdEmC0MCY4IWyxIBcwTK0l0SGPO1aGsNZuD2c+WDITBlwU8CUxaybJcI1IcA9bo+7JvWMzNwN21F8o+HBCYDK250+YWJJYmALwhQr31ZqfLHyQzc5WNcVg/eE5isKCJX4LjRuSLI+kQgHoGydZdHSJS8PAgwA3celJpZxmsCgw1w/fr18qZZRBxNnDhRTJ06tdA7T0hgmim4HJXfCFShuyQwfstIVaNnBu6qkC6+H28JjB5+qe4ugjNgVt4XUwhJYEwRY3kikI5AVbpLAkNJzIMAM3DnQamZZUhgMtaFBKaZgstR+YsACYy/axfiyJmB299VJYEhgfFXejlyLxEggfFy2YIeNDNw+7m8JDAkMH5KLkftLQIkMN4uHQdOBBqFgNcEBncebdq0KRXQQw45RDr58iqBRskdB9NiBEBgqtBd+sC0WMg49VYg4C2BqWp16ANTFdLshwhUhwD1ujqs2RMRKAuBYAnMli1bZFj1fvvtRwtMWdLDdolACQgUpbu0wJSwOGzSCAFeUWAEl3Hh4AjMypUrRWdnpwRi0qRJYvr06cag6BX4peYEHytbIrB582YxduxYsXHjRnHeeeeJc845x7Ilf6oVrbskMP6sfYgj5RUF5a9qEARG3Wi7evVqiZir3wsJTPmCxx7SEVi4cKF417veJYYOHSr0f4eGW5m6SwITmrT4NR9eUVD+enlNYJSpeceOHWL06NFi3rx54plnnpF/z5o1y9pxlwSmfMFrcw+f+tSnxLnnntsLgiRLiwmB0du+4447xFFHHZUIdVrZyy+/XIwbN07Wveyyy8Qpp5zSqx2Qj7PPPlscffTRvX6f9js0VIXuksC0WcvqnzuvKCh/DbwlMHGhmIALPyeBKV9w2IM9AiAOePRjIXVktGjRoh6k48477xRr167NdYSEsmgb5OOBBx7o/ne/fv16DTatLMYybdo0ccEFF8h66t+wBumPIjlxBCftd1XpLgmMvYyypjsCvKLAHcOsFrwlMJiYbn6mBSZrqeN/TyczO9xcasURGLQX/TlIwEMPPZSLvETrKwsIfLjirDB6X9Gy6Pf222+XR1cdHR1yXAceeGAPK8uuXbvEWWedJe8g++AHP5j7dwq3KnSXBMZFSlnXFQFeUeCKYHZ9rwmMPj3dAZA+MNkLjxJ0MsuHU9Gl8hAYWEiwPvrRjX6so48JR09wVtePc0yOd6Jlo+OLGy9+duSRR4pVq1b1OkJK+10clmXprs8Epo1O3EXrWd3t8YqC8lcgGAKjoNLP1hmFlC5AdDIrX8Hiesg6QjrssMMkGbnooou6q2f5s8RZXOIsJ8pyifZ164xeNlovagnCy/Xiiy8WM2fOlBF/ug9M2u+y0C5ad30mMG1x4s6SCd9/zysKyl3B4AhM1ES9bds25oFJkCE6mZWrXEmtJznxJjnL5hllVQQG/cyePVucccYZYtCgQb2sPkm/yzOHonW3qQSmKU7cSWQWx4Ow/N14440SwilTpnQfJ5qsI8sSgbIRCJbAFAVcyHlg6GRWlJSYtRPn67J8+XLpfBvncKtab8IRku5UHD16SvudGULll65Tr7MscLrPUllO3Dp5gaVPWfiia6r+P3DgwNy+WOWvHnsgAnsQ8JbAVHWfSp0bXdlCSiezshGObz/Jp2T79u1OX7r60U8eJ17lmBvnxKs7D0ePl5JCwDHbPOHhVeluky0wGFs0OWGVTtzKxwZ+TDjmwFiSQu6jTt31aA17JQK9EQiCwBTptBuFKGQCQyezeraEOAKjzPaQt7icK3lGWnUYtYmjsD5+ncCUqbs+E5gynbiBy6OPPirhQZQZ5I0EJllaGKmZZ/epp4y3BEaHa8OGDdIhEU/RG2LIBAZ40cmsesVLikJSR0RZDrtpI05KTocXIo6pVGg02qgzkZ2aQ5m66xOB0fMAle3EreOiiHMSgSmCWFevYcX1yEjN4rAso6UgCIwOzPnnny+WLFkif6Ryw+Arw/YJncDY4sJ6RKBoBIrW3SYTmLijtqqcuPMSGGVhQ3md+Ba97k1uj5GaTV4dj31gsmBVZmqUW7x4sfW1AiQwWUjz90SgWASK0t0mExiMTfnAwPJWpRN3HgJD8rIHJUZqFqvbRbcWlAUmejEcLTBFiwvbIwLlIFCG7vpCYDBOHOdV6cStsIk7QmLk0bOSw0jNcvS9qFaDIDC66bmI5HU6uLTAFCVqbIcI9EagTN31icAU4Wti4sSdRmCKIFOhyDojNZu9kt4SGD2SoWjSQgLTbKHl6PxGoCrd9YnAYKxVO3Gjz6gFJprETmH49re/PTNPkd9SGT96Rmo2e1WDIDBpELtGJdEC02wB5uj8Q6DteWD8W7F2j5iRms1df28JTFWQksBUhTT7IQLVIUC9rg5r9kQEykKABCYDWW50ZYke2yUC9SFAva4Pe/ZMBIpCgASGBKYoWWI7RMAbBEhgvFkq44HGZc5FI5deeqk44IADxKhRo8Rpp50mli1b1uNnuIgUv4/Wx//Vz9XfalCqPVVXH2zeDL55y6Ftk7LGwHlYgQSGBMZDseWQiYAbAiQwbvg1tXaS022e8YKMgIgg8sj0Qd1LLrlEkiNFNAYPHtyrGdtyJm2ajt3n8t4SGDgCzpw5U/4ZMmRIaWvAja40aNlwSxGoSnfT4KVehyl8aZlzy57x+PHjJYnBkzeDb95yJm2WPc8mtR8Egenbt29pZIYbXZPElWMJAQGdwJSpuyQwIUiL2RyyMueatWZeevfu3bJS1jhMy5m0aT5qf2t4S2AA+cqVK0VnZ2cq+gyj9lc4OfJwEahCd0lgwpWfpJllEYcyEcHx0NatWzMJjE25LAKjt1nmHJvWttcERoFZpkmaFpimiSzHExICZeouCUxIkpJvLmmZc/O1YF8K/i+33HKLbCBvBt+85UzatJ+BfzWDIDBlwk4CUya6bJsI1IMA9boe3Mvu1dWJFz4s8EsxfWABAXnB33jyZvDNW86kTdOx+1yeBCZj9bjR+SzeHDsRiEeAeh2uZMRlzgWxmDNnTo8w6ttuu63Hz/QwaoRYq/IuYdR6O7DQJIVb5ymnSEzesuGu8LMzC4rARM/Vu7q6xJgxY5zWkRudE3ysTARyIVCG7qZ1TL3OtSwsRAQajUAwBAa32q5fv14sXrxY9OnTR6j7VoYPHy6mT59uvQjc6KyhY0UikAuBsnSXBCYX/CxEBLxFIAgCk+QIuGXLFjF//nz5B6TG5iGBsUGNdYhAPgTK1F0SmHxrwFJEwFcEgiAwAN/1Kw718UStNSQwvoq227jzpCOPO89267WdtV11N4oaPlwmTpwoduzYIX8Vl0qBem0ua01LY59nPHoZNWOb6wRQ59Zbb5U+NPq/lX+M+hn6UO3j3+r6gqT6SX4x5qvTzhrBEBgsn+05+oYNGwQ2tEmTJpHAtFMPesw6byRDNC04obNHwFZ343qEPq9YsULMmzdPdHR0xA6KBMZsrdKiZfQU+mat2pfOM568eqyPwuU6AdvZcB+xRU6IoAiMDQwwYWOjw9O/f38SGBsQA6tjko5cTx8eGAzeTgdkCC+vNN83Ehiz5TVJeW/Wsl3pPOMx0WO7URRXi/uIHZatJzAwX+s3jMYdIeGLbvPmzXYIs5Z3CJhm81Rpwb2baKADhk4vWbKke3bLly8Xw4YN6zFbEBjqdX4ByNKJqnUgz3iyyuSffTUlq8awmlmV20urCQzOyrG54ULIRYsWSaTjCMz27dvF2rVry10Jtt4YBEw2vram8G7MYkUG8vTTT4tZs2aJESNGyBQKICnQ76VLl/a49BUEhnqdfxXTdKIOHcgzHhM9zo9EOSXrwLCcmVTbamsJDDY6RCdhI8Nt1nTirVbwmtybSTpyPX14k+fU1rFFCY3CgUdIZhJhkvLerGW70nnGY6LHdqMorhb3ETssW0tgopEKCr6oIy83OjvB8rlWXue/aPpwn+cc6tgVgRk7dmyPYyTqtdmKm6S8N2vZrnSe8eTVY30EyqHW5joBu5nsiVrSryGwbaeN9YIgMEVcCEcLTBvFP3nOedKRM4zaXWaK0F19FNH2cIS0YMGC7gSXtMDYr1mcTtSpA3nGo5dRM9fDqPNeJwALiQqJ1v+twqjVz9CHaj96fUFcfYZR28sjagZBYDAR5Yxre3UACYybILE2EbBFwFV3o/3q1tUBAwb08n9BeVpgbFeL9YhAcxAIgsCoawM2bdrUC9m4JFYm8HOjM0GLZYmAGQJl6m7aSKjXZuvE0kSgiQgEQWDKBJYbXZnosm0iUA8C1Ot6cGevRKBIBEhgMtDkRlekuLEtItAMBKjX5axDnvT+WT2bthG9LkD5oMT55ySVPe2008SyZct6+Llk+fdkXTei/GPwN564KwboA5MlDem/D4bAqGiD1atXi9GjRwtkNrzwwgudLnIEdNzo3ASMtYlAFgJl6S6PkLKQL/b3edL7Z/Vo2kZapFE0Rb9pVFJain/TttLmzasEsqQi+fdBEBg918OgQYO670FZs2aNWLduXeqdKFnQkcBkIcTfEwF7BMrUXRIY+3WxqZknvX9Wu6ZtZF0XoKfozyobN7akFP82baXNnVcJZElG/O+DIDB66OSuXbu6CQxuo0WyOvzp06ePFUIkMFawsRIRyIVAmbpLApNrCQorlJX5Nk+qfNM2sspjcqrfPGXjwIgbt21baWDnwaewxQqkoSAIDNYCoZg7d+4UJ5xwgrj++uvlEdK0adPE8ccfn3qpW9Y6ksBkIcTfEwE3BMrSXRIYt3UxrZ0nvX9Wm6ZtZBEJPUV/Vtm4sSWl+LdpK23uvEogSzICtsCoqSFplSIc+FlXV5e8D8XlIYFxQY91iUA+BMrQXRKYfNgXVSpPev+svkzbyLouQE/Rn1U2bmxJKf5t2kqbO68SyJKMFhAYOwjSa5HAlIEq2yQC9SJAvS4e/zzp/bN6NW0jy4lXT9Fv6nibluLftK0s6wuvEsiSDBIYK4S40VnBxkpEoNEIUK/LWZ486f2zejZtI3pdQFYYNcKl58yZI4eR51qBpPFmXTeSFEYdvWIgK1w7C682/z4YH5iyFpEbXVnIsl0iUB8C1Ov6sGfPRKAoBIIhMHouCQUO8sHMmzdPdHR0WOPFjc4aOlYkArkQKEt30zqnXudaGhYiAo1GIAgCozbA/v37d0ccqZ8BfRcSw42u0fLLwXmOQJm6GxKBMc1OW4VYJGW1Rd+4eVk9ODLRb21OOzKJtqnPI5rJNjrHrN/nwUQfK/596623ymMmlU03qQ2USSuv/x5tMCtvntXILhMEgdFzSQwZMqR71riVlnlgsoWAJYhAXQiUqbuhEBjT7LRVrKWLE2tS5lmXNquYcxV9MCuvGcpBEBhMeeXKlTKB3eLFi2XSOvVlN3bsWDFs2DAzVLTStMBYQ8eKRCAXAmXpbigExjQ7bS7QHQu5ZqKNyzzr2qbjlBpTnVl58y+FtwQGX26TJ08WmzZtSp3tIYcc0k1q8sPybEkSGBvUWIcIJCNQle6GQmCykqbVkcE1a0x55D867iLazNOvD2XqWFMfcImO0VsCUxXYJDBVIc1+iEB1CPik16bZaatA0ZVsxGWedW2zinlX0Qez8uZHORgCE83kqSCgBSa/MLAkEagDgbJ0NxQLjGl22irW0DUTbVzmWdc2q5h3FX0wK29+lIMgMMokPWPGDCd/lzjYfPpSy7/s9iVtoiGidXRvfSgrHkQtxHnm697/etIpJKNSdfSEUUlt5I2EsJkfxp8VkRGNUsC846IxbPu3XdGq+4uOs0zdDYXAmGantZUFk3ouDrdJGW5d2jQZe5PLpmX/bfK46xpbMARm5syZAn/0KKQiQCWBeRZFm2iIpm5Kcd7+NvNT5GXw4MHG4hYdg23/xh3/o0LV/cWNMykKyXZOeev5ptem2Wnz4uBSLikDrso0q9rO+/GgdEnPlKuPT32cRNvX+8GHQdLv88w1Olb9IymtvhpbUnn992gnOhf1f2blzbNKz5YJgsBgOohkgEJNnz7dDIGM0r5tdIVOPtKYTTREkyMLot7+NvMDRC5z1Mdg27/tmlfdX9I4y9LdNFyo17ZSw3pEoDkIBEVgOjs7eyFLH5jihC3LyS7Ocz6rTnGjs2tJH3PWWJMiA7LqZY1MtZvVTtGRCVX3l0ZgytBdEpgsyePviYDfCARBYMo8R+eXmmau22uvRGlP8pzPeknWqT7RMdtGe7jMUR+Dbf+2GFbdX9w4y9RdEhhbyWA9IuAHAsEQGPrAlC9wNtEQTY4siHr728wPqLvMUR+Dbf+2K191f0kEpizdJYGxlYz89eJS/8elzdcd99W/0Ute/5g4J/mkYAA1+qhDv/5z07pF+KjU7TCff1X9KRkEgQHcCMVEJl6Xe4/ilo0WmGdRsYmGaLIT7y233CI3UPXYzA91becYjTiw7d92u6m6v6RxlqW7JDC2kpGvnq3cp7Vu4lyfb5TFloobX54emuAwn2ecvpUJgsCkZfakD0yxImkTDRFXRw+bVlEDcZ75SWHUt912m5gzZ06PLzgVTq1HIuhfePrvk7z9beanSIwePZEUZaDPOymMWrVTxFdf1urbzjer3by/L1N3SWDyroJdORfn9bQeTZzr7UbuVssm1X9THObdZt682kEQmDJhpQWmTHTZNhGoBwHqtTvuLr5fWb2bONdntVXG700d6rOwMm2vjDn52CYJTMaqcaPzUaw5ZiKQjgD12l1Csl7Ktj2YONfb9uFSLylgIa3NJjjMu8y5qXVJYEhgmiqbHBcRKA0BEhh3aF2c19N6N3Gud5+FeQs2qf6b4DBvPtPm1wiCwJR5js6NrvlCzBH6i0CZupuGCvXaXWbKcuLN61zvPgPzFqKO93lbaIrDfN7x+lIuCAKTBPb5558vjjnmGKf7kbjR+SLKHGdICBShuyQw5UtE9DoB9JiUNl93YMe/VVlT5/poH0lXDGT9PC6QQCFWRqr/uh3my5eG6nsImsBs2bJFzJ8/X/7p06ePFbokMFawsRIRcEKgCN0lgXFaAlYmAo1HIGgCgztWkBtm8eLFJDCNF0UOkAg8i0ARuksCQ4kiAmEjEASBSTtHX758OY+QwpZhzs5jBMrUXRIYjwWDQycCORAIgsDkmKd1ER4hWUPHikSgsQhQr92XJpoaXyWdjEvAGHflAEagXzsQvVYAv1e+MrajjSayVH0ikgiJJPHMnTtX9hNXVpWP+ulE66n29MzetmMuol7c1QtNG2MR8ySByUCRG10RYsY2iECzEKBeu61HnggklXYffw8ePNitwxJqK8Ji2nRSPdtrBkz7zyqftjZNGWPWHPL+3lsCk2Z61ifPqwTyigLLEYFqEKhKd9NmQwLjttZ5rxFA2n28UG+99Va3Dj2pbXPNQNFTy1qbJoyxqDl7S2DSAHj66afFrFmzxOrVqwV9YIoSFbZDBMpHoEjdJYEpb73KysJb3oira7nuawHyrE3dYyxqNYIjMIhe6OzsFJMmTRLTp093xolfas4QsgEikAuBonWXBCYX7FaF8rwk0bDtMY3VoBpQyeaagaKHnbU2TRhjUXMOhsAgb8TEiRMlLkuXLhVDhgwpBCMSmEJgZCNEIBGBsnSXBKY8oct7jYC6Gd7VGbe8mRTbss01A8WOQIistWnCGIuacxAEBlk7lyxZIrq6usSYMWOKwka2QwJTKJxsjAj0QKBM3SWBKU/Y8jrx4loAPG1x4o1eg1DeCiS3nOXE24QxFoWL1wRmw4YNkmCMHj1azJs3T3R0dBSFS3c7JDCFQ8oGiYCoQndJYMoVtGhq/Kww6mXLlok5c+b0GJR+7UA0jBr/j5Y3nVGeMGo1LtMwar1e00KUo1c8xIW2m2LZxPLeEpiqIhlIYJoothyTzwhUpbskMD5LCcdOBLIR8JbAZE+tmBK9q9l4AAAQ4UlEQVQkMMXgyFaIQJMQoF43aTU4FiJgh0CrCYwyYyvo4kKui97ootkrm2Z6tBOjZtUixs1ajzpGo3xrBgwYEOvUX7Re1zFH9kkE2o5AawkMzNjwm0G+GNxUDTKzYMGCXhc/FrnRJTlXhZYdsU6lIsZ1ot+MvhGOvW7dOqnf9913X+l63YxZcxREoH0ItJbARJdancvPmDGjx+WPRRKYtAyJIWVHrFONiHGd6Dejb1hf8FGAiMQq9LoZs+YoiED7ECCB+ceaIxfFzJkzxfz583vkkAGBgXVm2LBhztJx2WWXpbYxbtw45z7a3kATMd6+fbvAnyJkqMz1xRGq74/K5Dt27FiJt/r/iBEjeqRYKFKvfcesqvH7ogdV4VFVP8B94MCBMit9aA8JjBCJm5xabGWFcV38tJcrvhhHjhzp2kXr6xNjexEIYYOLWlySCAxQKkqv7RFnTSJQDQIh6HYcUq0nMGqD69+/fyFXD6SJY1qGxJCyI1ajkvG9EOM60a+/77wWmPpHyhEQASLgikCrCYz6WoO5uegMvnELk+ZgGlJ2RFehdKlPjF3QC6NuHh+YMGbKWRCBdiPQWgKTZlouUySi2SsZRl082sS4eEx9ajFPFJJP8+FYiQARiEegtQRGXSC3Y8eOHsjE5YKh8BABIuAXAll5YPyaDUdLBIhAHAKtJTCu4oDIpLvuuks2g7uYDjzwQNcmWb9lCEB+XvCCF4iDDz5YhvuuWLFC/O53v5O3qvfr169laNQ/3d27d4t7771XfOtb3xJHHnmkeNvb3iae85zn1D+wloxg165dEntEY+6zzz4tmXW90/T9PUYCYyE/2OgQ7fLud79bvOQlL7FogVXajMBf//pXsWbNGvkHZAXhvldccYWMQnvuc58rbrjhBoG8QHvttVebYap87k888YT47ne/K+ATd91114lXvvKV4tBDD618HG3sEDpx5ZVXCljEp02bVsrFvG3ENW3OIbzHSGC0FcbZOfwnpk+f3v1T/ahp0qRJ8nd/+MMfZL6Yv/3tb6Jv377i9NNPl9l8+bQbAd15VCEBmers7JT/VceT2Kz/+Mc/igceeED+HBaYiy++WHzwgx+UBObqq68WJ554IjfxgsQpr16r7rAuN954ozjppJPEy172soJG0b5mTHCHJQB+iY888ghl31FU8uIewnuMBOYfwqJeNIqk4Md6Tgm8ZHDtABJinXDCCeLRRx8VgwcPFj/96U/F5s2bK4licpRrVi8RAeVz0dXV1S0L+vUU+LqPJkrE7xWBwfHR+9//fml1IYEpbqFM9BqRiPgqxTEerGA4Fm568sHikCq2JRPcjznmGPGDH/xAvPOd7xSrVq0igXFYChPcQ3iPkcAIIfDy2blzpzQXP/bYY90WGFhfYGnBH1hYVHTDRz/6UbF161Zx7LHHigcffFDeu4KvZz7tQ0DPI4TZqxT2+Lf+JRQX9aYIzBFHHCEuvfRSSYyVBUZZY9qHaHEzttHrX/3qV5K0QK/vvvtucfLJJxc3oJa0ZIr7GWecIb7//e8LWCbvv/9+MWXKFBJHC1kxxT2E9xgJjCYoUdMbXjD4MsalcB0dHd0XPn75y1+WzmZ77723TBEPf4X999/fQuRYJSQEokdIcf/HfNURpSIweGH+7Gc/E9dcc414/vOfL/BFevjhh4cETa1zyavXX/nKV8Tq1avl0TCOMuCfRL22X7q8uC9evFh+IILk0/poj7eqmRf3EN5jJDApBEbPJ6ETGKVw7qLGFkJCQCcscRYX/F4nMCHNvclziW7oWXr9l7/8RUYf0YnabVVNcXfrjbWTCEyWvPuMHAmMhQWGBMZnkS9v7KYWmPJGwpZ1BPJ+kVKvi5Ub4l4snnlbaxPuJDApBCbJB0YdKeUVKJZrBwJRApPlA9MOVOqfZXRDp15XsybEvRqco720CXcSmBQCkxSFVMW9SfWIPnt1QSBKYLKikFz6Yt38CEQ3dOp1fuxcShJ3F/Ts67YJdxKYFAKDX8XlgbEXLdYMGYG8eWBCxqCJc8ubF6OJY/d5TMS9ntVrE+4kMPXIGHslAkSACBABIkAEHBAggXEAj1WJABEgAkSACBCBehAggakHd/ZKBIgAESACRIAIOCBAAuMAHqsSASJABIgAESAC9SBAAlMP7uyVCBABIkAEiAARcECABMYBPFYlAkSACBABIkAE6kGABKYe3NkrESACRIAIEAEi4IAACYwDeHVWRaz/okWLxNKlS8WQIUO6hxK9gLKIMcbd61NEu3naUEnHNm3aJLq6uoSeRFDl6Jk6dWqPn6POzJkz5R8dmzz9sQwRcEEA+nfqqafGNnHIIYeIIq4rSNNHpS/Dhw/vvjQUg1F1xo4dW+hNz3qyRlzIWOWDPbCzs1PE4YqcTEuWLOkxnAEDBvTaL8sYb52YlDGfJrdJAtPk1UkZm1LeSZMm9dioQiMw0YvIdEgUgdlvv/16vBhIYDwV6sCGbfoiy3vZZx4C8/jjj/d4WYdGYPRsyrjNPfrEYYm9ZMWKFVYkEnsNPojmz5+f+VFkuu6BiX2l0yGBqRTu4jqDMn7zm98Uu3btkkqllDhEAvPwww/3IGkKRbWp4P9HHnlkdxkSmOLkjC3ZI2D6IiuSwOy7774Cf9S9bSESmDQraxyWWaQnbaVNCIy9xLCmKQIkMKaINaS8skwceuih4tvf/nb3V4VOYHbs2NHjqyHuDpiDDjpI3HzzzQJHNKNHjxbjx48X06ZNE6iL/2MDxDNr1iwRLatfaqksQiir6nV0dMirGECwXvSiF4nVq1eL5cuX9zJh68dEqK/K6G3GmYnVpnLGGWeIz33uc91ELo7A6CZl3WoV3eh0iw8wiBt7UlvqhTVo0CA5Vzz6sZdeT8eoISLFYRSMQByBySPrSj71a0wwNPXzPBaY008/XXz9618XODLCsWuUwKTJ/X333ScWLFgg3vKWt4iFCxdKVKCTP/jBD7qPZZSOqjlGy+pWkTTde+qpp8Rtt90mDjvssG6ypS9D3L7yzDPPiMmTJ8s9K6pjqm4WgenXr1+sbmf1px9DJe15+ro/+OCDEkvuCQUr1z+aI4EpB9fSW1UvWhALEIkRI0bIjcqUwGzbtk2SHzzYFKBoaA8v74kTJ0olP/jggyWBueeee6RZGkqM//fv319aPaIbtb55JPmpKICimzHawpeV8u3JOkJSZt17771XrFu3To4dG5z+daa3ociYwiuLwAAD3cdGb0ttpOolofwfFGnR5wJLGczXivTF3ZtUutCwg0oRiOpFlqzrshglHLoFQOmfkmF9UvpHCn6Olyf0+3nPe57UWeUDk0Vg4Mej5Fi9qBVpQd2dO3dKWQbZQVlFrtL0N0731q9fn3iko+Onxq/2nCxrStYR0hNPPCH3N1230/qLWmDS9rwogdGx5J5QrAqSwBSLZ2WtRS0F6kWuvyjzWGDUJhjdXOOsNWrzwCR1Jb344ovFAQcc0O1Iq6wuID/YKNLOjqMbQ3QceQmMvqnja1ARGPVz3XlRJ3lwhMYDIoYnCVc4A8d9+erl1ZerctTU54Z1wUYWZ4GqTGjYUaUIRF9yWbKedoSkv/jyEhhYQVSbeFGbEBhFfOCYG51HVOb1Dw5dR44//vgefap9QxH5qO5FFyeKhz4O9cE1Y8aMWKfkLCfeuCOhtP6i+1j0A0Tf85TVBfuA/m9gyT2hWBUkgSkWz8pai77Y1VfRCSecIK6//vpuK4pOHuJIiQmB0b/4lMLOmTNHfP7zn+8+MlEAKFMr/p9GYLK+UvMSGBAMtcmDOMGCg3779u3bw9ysxqeOpEC+8hKYuK++vARGjU+PUCGZqUxdaukoKttZsh59geovYVhB8UC2TQiMsoBCT7Ev5LXAmBAYvSzGqF7u+JDQj3qydE9fpLiPBVMCo+t1VACyyGT0I00nMAp/dUwc3fPwsaIwSSMw3BPc1ZIExh3DWlqIvtj18Ell3i3aAqMTmDQLjA5IlvNb1kZiQmDU5on5P/nkk5LAxFlg9PFlHSHp5MvFAhMN53aJiKhF4NipMQIuFpioXtgcISk/FMja9773PTl+HJvolpk4y2PUkphlgdEJTJYFJk33ogC7WmBMCIzaO/Q6+ryzLDD62ON8YOKsstwTjFWqVwUSGHcMa2kh7sWufDCUg2iSjwa+/JVfi4kFRvnLRM+j4zY4Fa6YdYSU5RdgSmAUkdPDSJOsVTjDX7NmTXdopZoXFlT5AUWtR1k+MPpmrr90dB8dODfrx1j4P5/wEMiyuET9ReJ8x1SEIX4HWdV90LJ8YBSBUTqmO9HrBDoq96YEJsnHAy/oNN3LOkIq2gcm68PKxQdGxzPvERL3BHedJ4Fxx7CWFuJe7GqjUi9gvBh1T/mTTjpJWiZgRrYhMHmjkHRP/SwLDMaaFJmB35kSGFUnmuRPN8frEU163xj3hAkTxMaNGxMJjPpSU0my9IimrC9ufQxVJdWqRTjZqUQgKg9Zsh79AIEMKzn74he/KKOK4PMR1V0d7iTnVtW2OrZMk3tTAhMXsZQUhaTrXp6w8aRIHxsn3iwCo/YOJMfDo0cKJpFAVVbXZxMLDPcEt82CBMYNP9YmAkSACBABIkAEakCABKYG0NklESACRIAIEAEi4IYACYwbfqxNBIgAESACRIAI1IAACUwNoLNLIkAEiAARIAJEwA0BEhg3/FibCBABIkAEiAARqAEBEpgaQGeXRIAIEAEiQASIgBsCJDBu+LE2ESACRIAIEAEiUAMCJDA1gM4uiQARIAJEgAgQATcESGDc8GNtIkAEiAARIAJEoAYESGBqAJ1dEgEiQASIABEgAm4IkMC44cfaRIAIEAEiQASIQA0IkMDUADq7JAJEgAgQASJABNwQIIFxw4+1iQARIAJEgAgQgRoQIIGpAXR2SQSIABEgAkSACLghQALjhh9rEwEiQASIABEgAjUgQAJTA+jskggQASJABIgAEXBDgATGDT/WJgJEgAgQASJABGpAgASmBtDZJREgAkSACBABIuCGAAmMG36sTQSIABEgAkSACNSAAAlMDaCzSyJABIgAESACRMANARIYN/xYmwgQASJABIgAEagBARKYGkBnl0SACBABIkAEiIAbAiQwbvixNhEgAkSACBABIlADAiQwNYDOLokAESACRIAIEAE3BEhg3PBjbSJABIgAESACRKAGBEhgagCdXRIBIkAEiAARIAJuCJDAuOHH2kSACBABIkAEiEANCJDA1AA6uyQCRIAIEAEiQATcECCBccOPtYkAESACRIAIEIEaECCBqQF0dkkEiAARIAJEgAi4IUAC44YfaxMBIkAEiAARIAI1IEACUwPo7JIIEAEiQASIABFwQ4AExg0/1iYCRIAIEAEiQARqQIAEpgbQ2SURIAJEgAgQASLghgAJjBt+rE0EiAARIAJEgAjUgAAJTA2gs0siQASIABEgAkTADQESGDf8WJsIEAEiQASIABGoAQESmBpAZ5dEgAgQASJABIiAGwIkMG74sTYRIAJEgAgQASJQAwIkMDWAzi6JABEgAkSACBABNwRIYNzwY20iQASIABEgAkSgBgRIYGoAnV0SASJABIgAESACbgiQwLjhx9pEgAgQASJABIhADQiQwNQAOrskAkSACBABIkAE3BAggXHDj7WJABEgAkSACBCBGhAggakBdHZJBIgAESACRIAIuCFAAuOGH2sTASJABIgAESACNSBAAlMD6OySCBABIkAEiAARcEOABMYNP9YmAkSACBABIkAEakDg/wFdMv08na9VyAAAAABJRU5ErkJggg==</figureUri><figureSize type="array"><element>560</element><element>420</element></figureSize><regionNumbers type="array"><element>66</element><element>67</element><element>68</element><element>69</element><element>73</element><element>74</element><element>75</element><element>76</element><element>77</element><element>78</element><element>79</element></regionNumbers><originalRegionNumber>66</originalRegionNumber></outputData><lineNumbers type="array"><element>109</element><element>113</element><element>114</element><element>115</element><element>121</element><element>122</element><element>123</element><element>124</element><element>125</element><element>126</element><element>127</element></lineNumbers></element><element><type>figure</type><outputData><figureId>a0180499-7a61-4d64-a577-c776e83b0349</figureId><figureUri>data:image/png;base64,iVBORw0KGgoAAAANSUhEUgAAAjAAAAGkCAYAAAAv7h+nAAAgAElEQVR4AezBf5iVBZ3//+feQCiB4g9M8HI9pzbeRKKBEusiH+cgkKcOqaOIkAOINoHOoJG7qKmHyTZd4KKUWTdR4EYoxTQwWS4g8oA0Knj4pXjo7eh9Dnk5OKKgaCMIDt9r/uC6+HKZ1Y7ZOczr8QgOioiIiJSYABEREZESEyAiIiJSYgJERERESkyAiIiISIkJEBERESkxASIiIiIlJkBERESkxASIiIiIlJgAERERkRITICIiIlJiAkRERERKTICIiIhIiQkQERERKTEBIiIiIiUmQERERKTEBIiIiIiUmAARERGREhMgIiIiUmICREREREpMgIiIiEiJCRAREREpMQEiIiIiJSZAREREpMQEiIiIiJSYABEREZESEyAiIiJSYgJERERESkyAiIiISIkJEBERESkxASIiIiIlJkD+ooqKCswMM8PMMDPMDDPDzDAzzAwzw8wwM8wMM8PMMDPMDDPDzDAzzAwzw8wwM8wMM8PMMDPMDDPDzDAzzAwzw8wwM8wMM8PMMDPMDDPDzDAzzAwzw8wwM8wMM8PMMDPMDDPDzDAzzAwzw8wwM8wMM8PMMDPMDDPDzDAzzAwzw8wwM8wMM8PMMDPMDDPDzDAzzAwzw8wwM8wMM8PMMDPMDDPDzDAzzAwzw8wwM8wMM8PMMDPMDDPDzDAzzAwzw8wwM8wMM8PMMDPMDDPDzDAzzAwzw8wwM8wMM8PMMDPMDDPDzDAzzAwzw8wwM8wMM8PMMDPMDDPDzDAzzAwzw8wwM8wMM8PMMDPMDDPDzDAzzAwzw8wwM8wMM8PMMDPMDDPDzDAzzAwzw8wwM8wMM8PMMDPMDDPDzDAzzAwzw8wwM8wMM8PMMDPMDDPDzDAzzAwzw8wwM8wMM8PMMDPMDDPDzDAzzAwzw8wwM8wMM8PMMDPMDDPDzDAzzAwzw8wwM8wMM8PMMDPMDDPDzDAzzAwzw8wwM8wMM8PMMDPMDDPDzDAzzAwzw8wwM8wMM8PMMDPMDDPDzDAzzAwzw8wwM8wMM8PMMDPMDDPDzDAzzAwzw8wwM8wMM8PMMDPMDDPDzDAzzAwzw8wwM8wMM8PMMDPMDDPDzDAzzAwzw8wwM8wMM8PMMDPMDDPDzDAzzAwzw8wwM8wMM8PMMDPMDDPDzDAzzAwzw8wwM8wMM8PMMDPMDDPDzDAzzAwzw8wwM8wMM8PMMDPMDDPDzDAzzAwzw8wwM8wMM8PMMDPMDDPDzDAzzAwzw8wwM8wMM8PMMDPMDDPDzDAzzAwzw8wwM8wMM8PMMDPMDDPDzDAzzAwzw8wwM8wMM8PMMDPMDDPDzDAzzAwzw8wwM8wMM8PMMDPMDDPDzDAzzAwzw8wwM8wMM8PMMDPMDDPDzDAzzAwzw8wwM8wMM8PMMDPMDDPDzDAzzAwzw8wwM8wMM8PMMDPMDDPDzDAzzAwzw8wwMyoqKjgaBchftH79etwdd8fdcXfcHXfH3XF33B13x91xd9wdd8fdcXfcHXfH3XF33B13x91xd9wdd8fdcXfcHXenhbvj7rg77o674+64O+6Ou+PuuDvujrvj7rg77o674+64O+6Ou+PuuDvujrvj7rg77o674+64O+6Ou+PuuDvujrvj7rg77o674+64O+6Ou+PuuDvujrvj7rg77o674+64O+6Ou+PuuDvujrvTwt1xd9wdd8fdcXfcHXfH3XF33B13x91xd9wdd8fdcXfcHXfH3XF33B13x91xd9wdd8fdcXfcHXfH3XF33B13x91xd9wdd8fdcXfcHXfH3XF33B13x91xd9wdd8fdcXfcHXfH3XF33B13x91p4e64O+6Ou+PuuDvujrvj7rg77o674+64O+6Ou+PuuDvujrvj7rg77o674+64O+6Ou+PuuDvujrvj7rg77o674+64O+6Ou+PuuDvujrvj7rg77o674+64O+6Ou+PuuDvujrvj7rg77o674+60cHfcHXfH3XF33B13x91xd9wdd8fdcXfcHXfH3XF33B13x91xd9wdd8fdcXfcHXfH3XF33B13x91xd9wdd8fdcXfcHXfH3XF33B13x91xd9wdd8fdcXfcHXfH3XF33B13x91xd9wdd8fdcXdauDvujrvj7rg77o674+64O+6Ou+PuuDvujrvj7rg77o674+64O+6Ou+PuuDvujrvj7rg77o674+64O+6Ou+PuuDvujrvj7rg77o674+64O+6Ou+PuuDvujrvj7rg77o674+64O+6Ou+PuuDst3B13x91xd9wdd8fdcXfcHXfH3XF33B13x91xd9wdd8fdcXfcHXfH3XF33B13x91xd9wdd8fdcXfcHXfH3XF33B13x91xd9wdd8fdcXfcHXfH3XF33B13x91xd9wdd8fdcXfcHXfH3XF33J0W7o674+64O+6Ou+PuuDvujrvj7rg77o674+64O+6Ou+PuuDvujrvj7rg77o674+64O+7O+vXrORoFiIiIiJSYABEREZESEyBFraqqiraoqqqKtqiqqoq2qKqqiraoqqqKtqiqqoq2qKqqCvn0BEhRq66upi2qrq6mLaqurqYtqq6upi2qrq6mLaqurqYtqq6uRj49ASIiIiIlJkBERESkxASIiIiIlJgAERERkRITICIiIlJiAtqAtWvXcqTXXnuNVatW4e6IiIhIaQk4yt13333ceuutHO7JJ5/kyiuvZMWKFUycOJF77rkHERERKR0BR6l33nmHW265hQcffJDDffTRR6TTaebPn8/06dN57LHHmDdvHoVCARERESkNAUepn/3sZ5x44on85Cc/4XBPP/00Xbt25V/+5V9oceKJJ/L//t//4/e//z2fxMwwM8yMWbNmISIiH+/qq68mkUiQSCRIJBIkEgkSiQSJRIJEIkEikSCRSJBIJEgkEiQSCRKJBIlEgpqaGqR1Zs2ahZlhZpgZR6uAo9Qdd9zBv//7v3PsscdyuHfeeYdevXpxuM6dO/Pyyy/zSdwdd8fdqa6uRkREPl46nSadTpNOp0mn06TTadLpNOl0mlgsRiwWI51Ok06nSafTpNNp0uk06XSaCy64AGmd6upq3B13x905WgUcpYIg4ON89NFHBEHA4YIgoLm5GRERab1YLEZZWRllZWWUlZVRVlZGWVkZZWVlxGIxYrEYZWVllJWVUVZWRllZGWVlZZSVlVFWVobIXyOgjenYsSMfffQRh2tubqZ9+/aIiIhIaQhoY0455RS2bt3K4Xbv3s0555yDiIj8faXTadLpNCKtFdDG9O/fnxZr1qyhRX19Pc888wznnXceIiIiUhoC2pggCJgxYwa33norY8eOZdSoUfzXf/0XJ598MiIiIlIaAo5yF1xwAWvXruVwAwYMoK6ujvnz55PNZrnooosQERGR0hEgIiIiUmICREREREpMgIiIyGekpqaGmpoaRForQERERKTEBIiIiIiUmAARERGREhMgIiIiUmICREREREpMgIiIiEiJCRAREREpMQEiIiIiJSZAREREpMQEiIiIfEbS6TTpdBqR1goQERERKTEBIiIiIiUmQERERKTEBIiIiIiUmAARERGREhMgIiLyGampqaGmpgaR1goQERERKTEBIiIiIiUmoI165ZVXWLVqFdu3b0dERERKS0AbNH36dMaMGcOKFSv43ve+R21tLSIiIlI6AtqYF198kYceeojHH3+c6dOn88QTT/DrX/+aF198ERERESkNAW3MK6+8wqBBg+jevTstOnbsyDnnnMOKFSsQERGR0hDQxnTs2JHXX3+dw+3Zs4edO3fyScwMM8PMmDVrFiIiIsVo1qxZmBlmhplxtApoY/7t3/6NxsZGpk+fzvr165k/fz5bt26lubmZT+LuuDvuTnV1NSIiIsWouroad8fdcXeOVgFtTNeuXVm4cCHbt2/n3nvv5b333uPb3/42HTt2REREREpDQBvz/vvv86c//Yna2loWLlxIVVUVhUKBvn37IiIif1/pdJp0Oo1IawW0Me+99x6jR4+msbGRFps2bSKbzTJ06FBERESkNAS0Md27d2fKlCkkk0kqKiqYPHkytbW1HHfccYiIiEhpCGiDxowZw8aNG1mwYAGZTIYBAwYgIiIipSNAREREpMQEiIiIiJSYABERkc9ITU0NNTU1iLRWgIiIiEiJCRAREREpMQEiIiIiJSagSC1btoyGhgZa3HPPPZx77rkMHjwYERERkYAidM899/D973+f9957j507d3LfffcxZswYTj31VAYNGoSIiIi0bQFF6OGHH+axxx7DzHjwwQfp0qULkyZN4pe//CVvvvkmH3zwASIiItJ2BRShDz74gHg8Totly5bx1a9+lUM+97nPsX//fkRERKTtCihCxx13HBs2bOCdd97hzTffJJ1O02L9+vV8+OGHHHfccYiIiEjbFVCEampqqKysZMCAAXz5y1/mi1/8Io8//jgVFRWMHz8eERERadsCitDgwYNZt24dq1atYunSpbRIpVKsWrWKKVOmIMXl5ZdfZunSpXycJUuWsGPHDo60bNkyduzYweE2b97MggULmD9/PnV1dRxp+fLlvPbaa3ycZ599lj/84Q8c7uWXX2bp0qWISPFIp9Ok02lEWiugSHXt2pXTTz+dQzp27Mjpp5+OFJ+JEycyZswYNm/ezJEuvfRSrrjiCo40duxY1q1bR4u9e/dy+eWXM3jwYJYtW8ZTTz3F6NGjSSQS7Ny5k0Mef/xxfvCDH3CkAwcOMHToUHbv3s3hJk6cyJgxY9i8eTMiInJ0CShSTU1NbN++nSiKiKKIKIqIoogoipDisX37dp599lkqKyuZPXs2H+f5559n5syZ/DmTJ0/m9ddf59VXX+Xhhx9m/vz51NfX06VLF0aPHs0h1157LUuWLKGpqYnDLVq0iFgsxnnnncch27dv59lnn6WyspLZs2cjIiJHl4AitHTpUvr27cuwYcNIJpMkk0mSySTJZJJUKoUUjzAMueyyyxgzZgxhGPL+++9zpClTpnDrrbfy8ssvc6Tdu3cze/ZsHnjgAU444QQO+dznPsecOXPIZDKsW7eOFgMGDKBnz54sWrSIwy1YsIDx48dzuDAMueyyyxgzZgxhGPL+++8jIiJHj4AidNdddzFq1Ci2bt2Ku+PuuDvuTi6XQ4rH3LlzqaiooHfv3vTp04cwDDnSkCFDGD9+PGPHjuVIa9eupX379px55pkcqVu3bgwYMIBnn32WQ8aPH8/ChQs5ZMeOHaxevZqKigoON3fuXCoqKujduzd9+vQhDENEROToEVCE3n//faqqqujQoQNSvDKZDAcOHGDYsGG0qKioYPbs2XycadOm0dDQwIwZMzjcBx98QKdOnfhzTjjhBKIo4pCKigrWrl3L66+/TouHHnqISy+9lG7dunFIJpPhwIEDDBs2jBYVFRXMnj0bERE5egQUoe7du/PSSy8hxe3BBx+kubmZoUOHMnToUBYsWMCLL75IXV0dR+rcuTNz5szhtttu4+WXX+aQU045haamJpqbm/k4f/zjHxkwYACHdOvWjVQqxaJFi2ixYMECrrnmGg734IMP0tzczNChQxk6dCgLFizgxRdfpK6uDhH5x6qpqaGmpgaR1gooQgsXLqSyspI5c+YQRRFRFBFFEVEUEUUR8o+3e/dufvWrXzFz5kzuuOMO7rjjDmbMmMG3vvUtfv7zn/NxhgwZwvjx4xk7diyHXHDBBRx//PE8/vjjHOmFF14gl8tx/vnnc7jKykoeeughNmzYwJ/+9CeGDBnCIbt37+ZXv/oVM2fO5I477uCOO+5gxowZfOtb3+LnP/85IiJydAgoQpdddhktpk2bRjKZJJlMkkwmSSaTpFIp5B9vwYIF9OrVi1GjRjFo0CAGDRrEoEGDuPHGG1m0aBE7d+7k40ybNo033niDt956ixZBEDBjxgy+973vsXTpUg7ZsGEDw4cP56abbuKMM87gcBdddBFvv/02//mf/8n48eM53IIFC+jVqxejRo1i0KBBDBo0iEGDBnHjjTeyaNEidu7ciYiIlL6AIrRmzRrcHXfH3XF33B13J5fLIf94c+fOZdy4cRxpyJAhdO/enblz5/JxOnfuzNy5czlcRUUF999/PzfccAOdO3fmuOOOI5VKccMNN3D33XfzccaNG8dvfvMbxo8fz+Hmzp3LuHHjONKQIUPo3r07c+fORURESl9AkWpqamLy5MkMHjyYwYMHc+mll9LQ0MCnpVAosGrVKrZt24b87TZv3szkyZP5ONu3b2fKlCm0OHjwIIMGDeJwiUSCgwcPcskll3DIiBEjePXVV3nrrbd444032LFjB5MnT+bPufPOOzlw4ACnnXYah9u8eTOTJ0/m42zfvp0pU6YgIiKlL6AIvfPOO/Tt25fnnnuObt260a1bN959910SiQRr1qyhtebNm8d3vvMdVqxYwfe//31uu+02pDgcc8wxdOrUCRERkU8SUISuuOIKRowYwTPPPMOiRYtYtGgRTz31FNOmTWPSpEm0RnNzMzNmzCAMQ6ZPn86jjz7K4sWL2bZtGyIiIlIaAorQm2++yeTJkznSxRdfTIs9e/bQGgcPHuSYY46hxbHHHksQBHz44YeIyGerUCgQj8eJx+MUCgVERP5aAUVq7969fJy9e/fSvn17/q+CICCdTnPddddxzz33cNVVVzFy5EjOPvtsPomZYWaYGbNmzUJEPh2FQoFCoUChUEBEWm/WrFmYGWaGmXG0CihCgwcPZsSIEezZs4dD9u/fT1VVFaeccgqdOnWiNbLZLJ06daJbt2507dqVV199laamJj6Ju+PuuDvV1dWISOvFYjHy+Tzz5s2jrKwMEWm96upq3B13x905WgUUoZkzZ3LiiSfSv39/+vXrx7nnnsuZZ57J2rVrWblyJa3x1FNPsWnTJn75y18yevRo7r//flrMnTsXOfqtWbOGgQMHEo/Huf3225F/vFgsxrhx45C2IZ1Ok06nEWmtgCL15JNPsmrVKubMmcPs2bNZsWIFW7Zs4dhjj6U1du/eTc+ePWnXrh2HnHHGGbz22mvI0W3nzp2MHz+eRx99lFdffZWnn36a5cuXIyIipSegSERRRBRFtIiiiCiK2L9/P8cffzxdu3alubmZKIqIoojW6N27N3V1dURRRIs9e/aQzWb5+te/jhzdVq5cyYgRI+jevTvNzc389re/ZdiwYYiISOkJKBITJkygsrKSFtdccw2pVIpUKkUqlSKVSpFKpUilUgwfPpzW+MpXvsKtt97KFVdcwdixYxk8eDADBw7ksssuQ45uTz/9NG+//TYDBw7kX//1X7nkkkv48MMPERGR0hNQJFauXMmqVatokclkyOVy5HI5crkcuVyOXC5HLpfjpZdeorVGjhxJNptl/vz5ZLNZbrnlFuTvL5fLsWTJEurq6vi/WL58OR8niiKWLFnCCy+8wOGef/55lixZwpIlS9ixYwfNzc288MIL1NXVkc1m6datG7Nnz0ZEREpPQBGqr6+nvr6e+vp66uvrqa+vp76+nvr6eqIooqGhASktkyZN4lvf+haPP/44119/PYMGDWLv3r38te68806uueYajvSLX/yCgQMH8vjjj3PxxRdz++23c8jzzz/P4sWLWbx4MQ0NDfTo0YNzzjmHIAhoMWzYMF588UVERKT0BBShm266iVQqRSqVYsSIEYwYMYJUKkUqlSKVSpFIJOjduzeNjY1I8du8eTOzZ88mm82yYMECNm/ezLvvvssvfvEL/pK3336bq6++munTp3OkAwcOMHHiRH73u9+xYMEC1q9fz09/+lNefvllWlx33XXMnz+f+fPnc8455zBs2DA2bNjAIU8//TT9+/dHRD47NTU11NTUINJaAUVo9OjRnHrqqaxbt47NmzezefNmNmzYQO/evbn55pvZunUrV155JZdffjny2di7dy9jx47l3nvvpWfPngwYMIClS5fSIpfLUVVVRVVVFVVVVVRVVVFVVcXNN99Mi5NOOomlS5dy0kkncUjPnj354x//SIvf/OY3XH311TQ3N9Ni5cqVXHPNNTQ3N3P77bfTrVs35syZw5GWL1/OSSedRO/evWnRrVs3LrroIlauXMnHGThwIMOGDaNfv34MHTqUxsZGrr32WkREpPQEFKHp06fz6KOP0rVrVw7p3Lkz8+bNY+bMmXTo0IHbbruNN998k3379iF/fwcOHOChhx5iw4YN5HI5fvaznzF69GheeOEF/pLTTz+dIUOGcMgrr7zC0qVLufTSS2mRSqXYsmULd955Jzt37qSiooKLL76YIAiora1l2rRpfP7zn+dIb7/9NmeffTaHO/7443nxxRf5c+68807Wr1/Pk08+yZIlSwiCABERKT0BRejAgQO0a9eOIwVBwP79+2kRBAEt9u/fj3w22rVrx3//93/Tvn17zjvvPK666irmzp1L7969qa2tpba2ltraWmpra6mtreXuu+/mSK+//joXXnght99+O1/72tdoEQQBjzzyCNOnT6e8vJxRo0bx7W9/mxZBEPDnHDhwgCAIOFwQBDQ3N/NJ2rdvzzHHHIOIiJSugCJ05plnMnHiRD744AMO2bdvH9dddx09e/akRSaT4XOf+xydO3dGPhvHHXccnTt35pBzzjmHxsZGNmzYQHl5OeXl5ZSXl1NeXk55eTljx47lcM8//zz9+vXjhhtu4Ic//CGH69mzJ+PGjWPdunWk02n+GscccwwHDhzgcM3NzXTo0AERETm6BRShhQsX8u677/K1r32N/v37079/f8466yzy+TyLFy+moaGBCRMmcNNNNyGfnaamJg5XX1/PMcccQ48ePRg5ciQjR45k5MiRjBw5kpEjR3LppZdyyKpVq/jGN77B//zP/zB58mSO9Ic//IGFCxcybNgwJk+ezF+jR48ebNiwgcPt3LmTgQMHIiIiR7eAIrVy5UoymQy1tbXcdtttrFixgrq6Olr06NGDDRs2MHbsWOSzs2/fPubPn0+LnTt38otf/IJx48bRvXt3Ro4cyciRIxk5ciQjR45k5MiRXHLJJbSIoojy8nIeeughUqkUH374IR9++CEHDhygRXNzM1deeSW33HILCxYsYOXKlfz617/mL7ngggtosWzZMlps3bqVVatWMWTIEERE5OgWUKSam5t57LHHqKmp4Z//+Z/Zt28fGzdu5JDOnTsjn71FixYxcOBAvvzlL1NVVcUFF1zAX3Lffffx3nvvMXz4cDp27EjHjh3p2LEjN954Iy1uvfVWOnbsyJQpUzjhhBO4//77ufbaa2lsbOSTBEHAwoULueaaa7jwwgs5//zzmT9/Pl/4whcQEZGjW0ARampq4itf+QqLFi3i1VdfpcXrr7/OqFGjqK2tRf5xli1bxm9/+1veeustpkyZwl9jxowZHDx4kIMHD3Lw4EEOHjzIwYMHqa2tpcXdd9/NunXrOCSVSrFr1y6+8IUvcMg3v/lNXn/9dY6USCTYsWMHTzzxBLt27WLEiBGIiMjRL6AIlZeXc+2111JXV0evXr1oMXjwYObMmcN9992H/GN16tSJ9u3bU0w6d+5MEASIiEjbEFCE3njjDb773e9ypPPPP5927dqxZ88e5LPVvn17rr32WkREWiOdTpNOpxFprYAi1L59ez744AOO1NzczIcffkj79u2Rz9YxxxzDAw88gIiISDEIKEKpVIrhw4eza9cuDmlqauKqq67itNNOo1OnToiIiEjbFVCEpk6dyle/+lXOO+88/vCHP3D11VfTt29fcrkcK1asQERERNq2gCI1f/58Vq9ezWOPPcb8+fNZuXIlmzdvpkOHDoiIiEjbFlDEunfvTp8+fTj77LM544wzaPHMM88gIiIibVtAEdm+fTvf/OY3GTJkCA8//DCH279/P2PHjuXaa69FRERKU01NDTU1NYi0VkCRaGxsZNiwYbz77rs0NzczdepUamtrabFq1SrOPPNMnnvuOW6++WZERESkbQsoEpMmTeK0006jrq6Op556ip/+9Kfcf//9LFq0iOuvv56+ffuyefNmxowZg4iIiLRtAUXi7bff5rvf/S6HXHTRRXz44Yfccccd/OQnP+GRRx7h2GOPRURERCSgiPTq1YtDgiCgRTqd5rLLLkNERETkkIAil0gk+DTt2rWLbDZLNpslm82SzWbJZrMUCgVERESkNAS0MdlslsrKSiorK6msrKSyspIxY8YQhiEiIiJSGgKKyJ133kl5eTnl5eWUl5fT4vrrr6e8vJzy8nLKy8sZMWIErTFs2DA2btzIxo0b2bhxI/feey/dunXjxhtvREQ+e4VCgUKhgIjI3yKgSJx88sk0NjbS2NhIY2MjjY2NnHzyyTQ2NtLY2EhjYyONjY288cYbfFqampq45ZZb+PGPf0zXrl35JGaGmWFmzJo1CxFpvUKhQDweJx6PUygUEJHWmzVrFmaGmWFmHK0CisQjjzxCXV0ddXV11NXVUVdXR11dHXV1ddTV1VFXV0ddXR1r167l0/LAAw/Qq1cvBg0axF/i7rg77k51dTUi0nqxWIwWsVgMEfl0VFdX4+64O+7O0Sqgjdq3bx/z5s1j0qRJiMg/Tj6fJ5/PE4vFkKNfOp0mnU4j0loBbdTy5cs5/fTT6dOnDyLyjxOLxRAR+VsFtFFr1qxh6NChiIiISOkJaKOee+45zj77bERERKT0BBSh+vp66uvrqa+vp76+nvr6eurr66mvryeKIhoaGmiN5uZm3n77bXr37o2IiIiUnoAidNNNN5FKpUilUowYMYIRI0aQSqVIpVKkUikSiQS9e/emsbGR/4sgCHB3unXrhoiIiJSegCI0evRoTj31VNatW8fmzZvZvHkzGzZsoHfv3tx8881s3bqVK6+8kssvvxwRESkdNTU11NTUINJaAUVo+vTpPProo3Tt2pVDOnfuzLx585g5cyYdOnTgtttu480332Tfvn2IiKRNMzAAACAASURBVIhI2xJQhA4cOEC7du04UhAE7N+/nxZBENBi//79iIiISNsSUITOPPNMJk6cyAcffMAh+/bt47rrrqNnz560yGQyfO5zn6Nz586IiIhI2xJQhBYuXMi7777L1772Nfr370///v0566yzyOfzLF68mIaGBiZMmMBNN92EiIiItD0BRWrlypVkMhlqa2u57bbbWLFiBXV1dbTo0aMHGzZsYOzYsYiIiEjbE1Ckmpqa2L9/P926daNPnz40NzcTRRFRFNGic+fOiIiISNsUUISWLl1K3759GTZsGMlkkmQySTKZJJlMkkqlEBERkbYtoAjdddddjBo1iq1bt+LuuDvujruTy+UQERGRti2gCL3//vtUVVXRoUMHRERERI4UUIS6d+/OSy+9hIiIHF3S6TTpdBqR1gooQgsXLqSyspI5c+YQRRFRFBFFEVEUEUURIiIi0rYFFKHLLruMFtOmTSOZTJJMJkkmkySTSVKpFCIiItK2BRShNWvW4O64O+6Ou+PuuDu5XA4RERFp2wKKRBRFRFFEiyiKiKKIKIqIoogoioiiiCiKiKIIERERadsCisSECROorKykxTXXXEMqlSKVSpFKpUilUqRSKVKpFMOHD0dERETatoAisXLlSlatWkWLTCZDLpcjl8uRy+XI5XLkcjlyuRwvvfQSIiJSmmpqaqipqUGktQJERERESkxAkWhoaKChoYGGhgYaGhpoaGigoaGBhoYGGhoaaGhooKGhgYaGBkRERKRtCygSY8aMIZFIkEgkSCQSJBIJEokE3/jGN0gmkyQSCRKJBMlkEhEREWnbAorEihUryOVy5HI5ZsyYQZcuXfj973/Piy++yJYtW9i8eTMXXngh3/zmNxEREZG2LaBItGvXjnbt2tGuXTt+9KMf8eSTT9KtWzcOOfbYY7nvvvt44okn2LdvHyIiItJ2BRSh/fv306FDB/6cffv20Vq7du3iqaeeYt26dYiIiEhpCShCffr0YcyYMezZs4dD9u/fz6RJkzjhhBM47rjjaI01a9aQSqVYtmwZM2bM4KqrrqK5uRkREREpDQFFaMGCBRw4cID+/fvTr18/+vXrx5lnnsmzzz7L6tWraY2PPvqIW265hZ/97GfMmDGDX/3qV7zzzjusXLkSEfns1dTUUFNTg4jI3yKgSK1cuZJMJsO8efOYM2cOq1at4vnnn6dDhw60xpo1azjttNP4+te/ziFLly7loosu4pOYGWaGmTFr1ixEpPVWr17N1KlTmTp1KoVCASkNNTU1xONx4vE48XiceDxOPB4nHo8Tj8eJx+PE43Hi8TjxeJx4PE48HicejzN16lTCMCQejxOPx4nH48TjceLxOPF4nHg8TjweJx6PE4/HicfjxONx4vE48XicRCKBfLJZs2ZhZpgZZsbRKqBINTU1sX//frp06cLxxx/P/v37iaKIKIpojd27d3P66adzxx13cPbZZ9OvXz/mzJnDX+LuuDvuTnV1NSLSemVlZYwbN45YLEYsFkNKw9SpU8lkMmQyGTKZDJlMhkwmQyaTIZPJkMlkyGQyZDIZMpkMmUyGTCZDJpMhn8+TyWTIZDJkMhkymQyZTIZMJkMmkyGTyZDJZMhkMmQyGTKZDJlMhkwmQyaTYfXq1cgnq66uxt1xd9ydo1VAEVq6dCl9+/Zl2LBhJJNJkskkyWSSZDJJKpWiNV555RVWrFjBV7/6VbZs2cLDDz/Mz3/+c37/+98jIp+9efPmkc/nkdISi8WIxWLEYjFisRixWIxYLEYsFiMWixGLxYjFYsRiMWKxGLFYjFgsRiwWIxaLEYvFiMVixGIxYrEYsViMWCxGLBYjFosRi8WIxWLEYjFisRixWIxYLIbIIQFF6K677mLUqFFs3boVd8fdcXfcnVwuR2v88z//M2eccQYjR46khZkxdOhQli1bhoiIiJSGgCL0/vvvU1VVRYcOHfi0nXTSSRwpCAKCIEBERERKQ0AR6t69Oy+99BJ/D4lEgl27dpHJZGixa9cu1q5dy/DhwxEREZHSEFCEFi5cSGVlJXPmzCGKIqIoIooioigiiiJao0OHDtTW1vKjH/2IK6+8kmHDhjFy5EgGDBiAiIiIlIaAInTZZZfRYtq0aSSTSZLJJMlkkmQySSqVorXOPfdcMpkMjzzyCNlsluuuuw4REREpHQFFaM2aNbg77o674+64O+5OLpdDRERE2raAIhFFEVEU0SKKIqIoIooioigiiiKiKCKKIqIoQkRERNq2gCIxYcIEKisraXHNNdeQSqVIpVKkUilSqRSpVIpUKsXw4cMRERGRti2gSKxcuZJVq1bRIpPJkMvlyOVy5HI5crkcuVyOXC7HSy+9hIiIiLRtASVg165d7NmzBxEREZEWAUXkrbfeoqKigtGjR7Nnzx5aDBkyhPPOO4/+/fszfPhwRERERAKKxK5duxg4cCCvvvoqb7zxBv3792fy5Mns27ePFStW8PDDD/Pyyy9z0003ISIiIm1bQJG44YYbOO2003jmmWd46qmnuOGGG/jf//1fFi9eTCwWo1+/fvz0pz9l9erViIiISNsWUCR27NjBqaeeyiGXXHIJLY4//ngO6dOnD01NTYiIiEjbFlBE2rVrxyH/9E//RIsgCDikXbt2iIiIiASIiIiIlJiAIrJ+/XoqKiqoqKjgP/7jP2gxbtw4KioqqKioYMqUKYiIiIgEFIkuXbrQpUsXtm3bxrZt29i2bRtdunRh27ZtbNu2jW3btrFt2zY+//nPIyIiIm1bQJFYvHgx2WyWbDZLNpslm82SzWbJZrNks1my2SzZbJbnn38eERERadsCREREREpMgIiIiEiJCRAREREpMQEiIiIiJSagSIwYMYJJkyYhIiIi8pcEFIndu3eze/duRERERP6SABEREZESE1BkoigiiiKiKCKKIqIoIooioigiiiKiKKK1du3aRTabJZvNks1myWaz7NmzBxERESkNAUVk/fr1JJNJkskkyWSSZDJJMpkkmUySTCZJJpOkUilaa/HixYwdO5bKykoqKyuprKzkhRdeQEREREpDQBH5+te/zqZNm9i0aRObNm1i06ZNbNq0iU2bNrFp0yY2bdpENpultV566SV++MMfsnHjRjZu3MjGjRs5//zzERERkdIQUGQ6depEp06d6NSpE506daJTp0506tSJTp060alTJzp16kRr5XI5vvSlL7Fr1y72799PMSoUCiQSCeLxOEejQqFAoVCgUChQKBQoFAoUCgUKhQKFQoFCoUChUKBQKFAoFCgUChQKBQqFAlJ6CoUChUKBQqFAoVCgUChQKBQoFAoUCgUKhQKFQoFCoUChUKBQKFAoFCgUCoiIfJyANuajjz7ij3/8I3feeSepVIqzzz6b2267jb/EzDAzzIxZs2bx91YoFFi9ejWFQoHVq1dztKmpqSGRSJBIJEgkEiQSCRKJBIlEgng8TiKRIJFIkEgkSCQSJBIJEokEiUSCRCKBlJaamhoSiQSJRIJEIkEikSCRSJBIJIjH4yQSCRKJBIlEgkQiQSKRIJFIkEgkSCQSiMhfb9asWZgZZoaZcbQKKBK9evWiV69e/L01NjYyZMgQZs+ezTPPPEMmk2Ht2rU8/PDDfBJ3x91xd6qrq/l7KysrY+rUqUydOpWysjKONvPmzSOfz5PP58nn8+TzefL5PPl8noMHD5LP58nn8+TzefL5PPl8nnw+Tz6fJ5PJIKVl3rx55PN58vk8+XyefD5PPp8nn89z8OBB8vk8+XyefD5PPp8nn8+Tz+fJ5/NkMhlE5K9XXV2Nu+PuuDtHq4AiccMNN3DFFVdQX19PfX099fX11NfXU19fT319PfX19dTX11NfX09r9OjRg3vvvZcePXrQ4gtf+AJDhw5lw4YNFJt0Ok06nUZERET+/wKKxMSJE0mlUqRSKVKpFKlUilQqRSqVIpVKkUqlSKVSXHzxxbTG9u3beeyxxzjchx9+SLt27RAREZHSEFAkevXqRbt27TjllFO49dZb2bBhA+6Ou+PuuDvuTi6XozX27t1LOp3mlVdeoUVjYyO/+93vGD58OCIiIlIaAopEbW0tuVyO+fPns2TJEs455xwSiQSLFy9m3759fFrMjB/+8IdcccUVjB07lmQyybXXXsv555+PiIiIlIaAIvPFL36RxYsX4+7Mnj2bBx54gLPOOoshQ4aQyWT46KOPaK3Ro0ezceNG5s+fz8aNG7n66qsRERGR0hFQxL785S+zbNkytm3bxt13382ECRPo06cPcnSrqamhpqYGaRtqamqoqalBRORvEVDk6uvr+fa3v813vvMdPv/5z1NeXo6IiIi0bQFFqL6+nlQqhZlx+eWX86UvfYlMJsPGjRv58Y9/jIiIiLRtAUWivr6eVCqFmXHJJZfQvXt3Vq1axZYtW7jnnnvo0aMHIiIiIi0CisTEiRNpaGjgJz/5CfPnz+d73/sejY2NZLNZstks2WyWbDZLNptFRERE2raAItGlSxeCIOCuu+5iwoQJTJgwgQkTJjBhwgQmTJjAhAkTmDBhAhMnTkRERETatoAisXjxYrLZLNlslmw2SzabJZvNks1myWazZLNZstkszz//PCIiItK2BYiIiIiUmAARERGREhMgIiIiUmICisR3v/tdXnvtNVrs2bMHabvS6TTpdBppG9LpNOl0GhGRv0VAkdiwYQPNzc20GD58ODt27EBERETk4wQUiRNPPJHLL7+c8vJy3njjDa6//nrKy8spLy+nvLyc8vJyysvLGTFiBCIiItK2BRSJVatWcdZZZ9HU1ESLpqYmmpqaaGpqoqmpiaamJpqamvjTn/6EiIiItG0BRWTOnDksX76cXr16MW/ePJYvX87y5ctZvnw5y5cvZ/ny5SxbtgwRERFp2wKK0BNPPMHxxx/P5MmTGTx4MIMHD+bSSy+loaEBERERkYAi9M4779C3b1+ee+45unXrRrdu3Xj33XdJJBKsWbMGObrV1NRQU1ODtA01NTXU1NQgIvK3CChCV1xxBSNGjOCZZ55h0aJFLFq0iKeeeopp06YxadIkREREpG0LKEJvvvkmkydP5kgXX3wxLfbs2YOIiIi0XQFFau/evXycvXv30r59e0RERKTtCihCgwcPZsSIEezZs4dD9u/fT1VVFaeccgqdOnVCRERE2q6AIjRz5kxOPPFE+vfvT79+/Tj33HM588wzWbt2LStXrkRERETatoAi9eSTT7Jq1SrmzJnD7NmzWbFiBVu2bOHYY4/l07RlyxZ27tyJiIiIlI6AInb66afTt29f+vXrRywW49P2yiuvcNVVV7FlyxZERESkdAS0Ufv37+cHP/gBJ598MiIiIlJaAtqomTNncuGFF9KzZ0/+nlavXk0YhoRhSBiGhGFIGIaEYUgYhoRhSBiGhGFIGIaEYUgYhoRhSBiGhGFIGIaEYUgYhoRhSBiGhGFIGIaEYUgYhoRhSBiGhGFIGIaEYUihUOAfZfXq1YRhSBiGhGFIGIaEYUgYhoRhSBiGhGFIGIaEYUgYhoRhSBiGFAoFVq9eTRiGhGFIGIaEYUgYhoRhSBiGhGFIGIaEYUgYhoRhSBiGhGFIoVDgH2X16tX/H3vwH2QHVd///3lvklooMiENWuKAy2h4E35MoqZ0tAwnC5oRakTiDzAQOIcQkcSY8QdSNLJ7rZoaqBoSU1Oq50QwYG2VFCzYprt7iqwLRUlr2fY1kXBThkgmmKYRE8XG+5n9IzN+nO+3H1vU7M2+Hw9KKZRSKKVQSqGUQimFUgqlFEoplFIopVBKoZRCKYVSCqUUSimUUiilUEqhlEIphVIKpRRKKZRSKKVQSqGUQimFdrvNkTI0NEQphVIKpRRKKZRSKKVQSqGUQimFUgqlFEoplFIopdButxkaGqKUQimFUgqlFEoplFIopVBKoZRCKYVSCqUUSimUUmi32xwpQ0NDlFIopVBKoZRCKYVSCqUUSimUUiilUEqhlEIphVIKpRRKKZRSKKVQSqGUQimFUgqlFEoplFIopVBKoZRCKYVSCu12myOplEIphVIKpRRKKZRSKKVQSqGUQimFUgqlFEoplFIopVBKoZRCKYVSCqUUSimUUiilUEqhlEIphVIKpRRKKZRSOJKGhoYopVBKoZRCKYVSCqUUSimUUiilUEqhlEIphVIKpRRKKZRSKKVQSqGUQimFUgqlFEoplFIopVBKoZRCKYVSCqUU2u027v/WZBzau3cvv0oPP/wwDz30EO9+97v5RZkZZoaZsW7dOv4naq3UWqm1Umul1kqtlVortVZqrdRaqbVSa6XWSq2VWiu1Vmqt1FqptVJrpdZKrZVaK7VWaq3UWqm1Umul1kqtlaGhIY6U3t5eaq3UWqm1Umul1kqtlVortVZqrdRaqbVSa6XWSq2VMT09PdRaqbVSa6XWSq2VWiu1Vmqt1FqptVJrpdZKrZVaK729vRwpvb291FqptVJrpdZKrZVaK7VWaq3UWqm1Umul1kqtlVortVZqrdRaqbVSa6XWSq2VWiu1Vmqt1FqptVJrpdZKrZVaK729vRwpvb291FqptVJrpdZKrZVaK7VWaq3UWqm1Umul1kqtlVorY3p6eqi1Umul1kqtlVortVZqrdRaqbVSa6XWSq2VWiu1Vnp7ezlSent7qbVSa6XWSq2VWiu1Vmqt1FqptVJrpdZKrZVaK7VWaq3UWqm1Umul1kqtlVortVZqrdRaqbVSa6XWSq2VWiu1Vnp7ezmSaq3UWqm1Umul1kqtlVortVZqrdRaqbVSa6XWSq2VWiu1Vmqt1FqptVJrpdZKrZVaK7VWaq3UWqm1Umul1kqtlSOpt7eXWiu1Vmqt1FqptVJrpdZKrZVaK7VWaq3UWqm1Umul1kqtlVortVZqrdRaqbVSa6XWSq2VWiu1Vmqt1FqptVJrpbe3l1/UunXrMDPMDDPjaNVkHLroootYv349vwr79+/npptu4pOf/CT/E5KQhCRWrFjBL2revHnknMk5k3Mm50zOmZwzOWdyzuScyTmTcybnTM6ZnDM5Z3LO5JzJOZNzJudMzpmcMzlncs7knMk5k3Mm50zOmZwzMUaOpJwzOWdyzuScyTmTcybnTM6ZnDM5Z3LO5JzJOZNzJudMzpmcMzlncs7knMk5k3Mm50zOmZwzOWdyzuScyTmTc6bdbnMk5ZzJOZNzJudMzpmcMzlncs7knMk5k3Mm50zOmZwzOWdyzuScyTmTcybnTM6ZnDM5Z3LO5JzJOZNzJudMzpmcM+12myMp50zOmZwzOWdyzuScyTmTcybnTM6ZnDM5Z3LO5JzJOZNzJudMzpmcMzlncs7knMk5k3Mm50zOmZwzOWdyzuScabfbHEk5Z3LO5JzJOZNzJudMzpmcMzlncs7knMk5k3Mm50zOmZwzOWdyzuScyTmTcybnTM6ZnDM5Z3LO5JzJOZNzJudMu93mSMo5k3Mm50zOmZwzOWdyzuScyTmTcybnTM6ZnDM5Z3LO5JzJOZNzJudMzpmcMzlncs7knMk5k3Mm50zOmZwzOWeOtJwzOWdyzuScyTmTcybnTM6ZnDM5Z3LO5JzJOZNzJudMzpmcMzlncs7knMk5k3Mm50zOmZwzOWdyzuScyTmTc6bdbvOLWrFiBZKQhCSOVk3Gof/6r//ipS99Kb8Ka9as4YwzzmDnzp3UWtm7dy+PPfYYknDOOedcd2gyDn3mM5/h/e9/Pxs3bmTHjh3s3LmTnTt3snPnTnbu3MnzceKJJ/LDH/6QzZs3s3nzZp566ilqrQwPD+Occ8657tBkHPrABz7AmE9+8pNceOGFzJ8/n/nz5zN//nwuvPBCno+VK1eyceNGNm7cyMaNGzn77LNZtmwZKSWcc8451x2ajEO1ViQhCUlIQhKSGB0dxTnnnHMTW5Nx6qc//Sm33norF110EY8++iiS+Pa3v80v28aNG3nta1+Lc84557pHk3HowIEDzJo1iy996Us8/vjjjHnqqad4+9vfzvr163HOOefcxNZkHFq4cCHXXHMNDz74IKeffjpjzj//fD73uc+xYcMGnHPOOTexNRmHnn76aZYuXcrPO/fcc5k0aRL79+/HOeeccxNXk3Fo8uTJHDx4kJ/305/+lOeee47JkyfjnHPOuYmryTj0hje8gQULFrB3714OO3DgAFdccQUveclLOPbYY3HOOefcxNVkHOrv7+fMM8/k1a9+Nf/2b/9GSolXvOIVjI6O8vWvfx3nnHPOTWxNxqlNmzYxNDTEX/7lX7Jp0yb+9m//lm3btjFlyhScc845N7E1GcdOOukkzj77bGbPns1LX/pSnHPOOefGNBmnDh48yEc/+lEuuugiLrroIlatWsW+fftwzjnnnGsyDrXbbebMmcO9997LlClTmDJlCrVWfu/3fo8HHngA55xzzk1sTcahq6++mne+852MjIywZcsWtmzZwgMPPMBHPvIRli1bhnPOOecmtibj0Pe//32WLFnCz7v00ktpNpvs378f55xzzk1cTcahadOm8S//8i/8vB//+Mf86Ec/4vjjj8c555xzE1eTcWLnzp3s3LmTnTt38slPfpKUEps2bWL37t3s3r2bRx99lFe/+tV84AMfwDnnnHMTW5NxYsmSJcyfP5/58+dz2WWXMebjH/845513Hueddx6XXXYZP/zhD/mTP/kTnHPOOTexNRkntm7diiQkIQlJSEISkpCEJEZHR3HOOefcxNZknPrOd77DFVdcwaJFi1i0aBGLFi1i0aJFXHHFFTjnnHNuYmsyDq1cuZK3vOUtPPnkkzz99NM8/fTTPP300zz99NM8/fTTOOecc25iazIO1Vr5sz/7M2qtDAwMMDAwwMDAAAMDA2zduhXnnHPOTWxNxqHJkydzxhln4Jxzzjn3/6XJOPThD3+YD3zgAxw6dAjnnHPOuZ/XZBx6/etfz/DwMGeccQZz5sxhzpw5zJkzhzlz5vDKV74S55xzzk1sTcah17/+9Zxwwgncfvvt3Hnnndx5553ceeed3HnnnXzxi1/kl0ESW7dupd1u45xzzrnu0mQc2rt3L1/96lc555xzmDVrFrNmzWLWrFnMmjWLWbNm8Xx96lOfYsWKFfz93/8911xzDRs3bsQ555xz3aPJOPTbv/3b/Pu//zu/Ctu3b+fzn/88f/EXf8Hq1au58847Wbt2LXv37mW8KaXQbrdxzjnn3P+tyTj0xS9+kSuvvJI//dM/ZceOHezYsYMdO3awY8cOduzYwfPxspe9jK9+9atMnTqVMVOmTOHQoUP85Cc/4b9jZpgZZsa6dev4VRsaGiKlxKmnnkq73aYbpZRIKZFSIqVESomUEiklUkqklEgpkVIipURKiZQSKSVSSqSUSCmRUiKlREqJlBIpJVJKpJRIKZFSIqVESomUEj09PRxJKSVSSqSUSCmRUiKlREqJlBIpJVJKpJRIKZFSIqVESomUEiklUkqklEgpkVIipURKiZQSKSVSSqSUSCmRUiKlRE9PD0dSSomUEiklUkqklEgpkVIipURKiZQSKSVSSqSUSCmRUiKlREqJlBIpJVJKpJRIKZFSIqVESomUEiklUkqklEgp0dPTw5GUUiKlREqJlBIpJVJKpJRIKZFSIqVESomUEiklUkqklEgpkVIipURKiZQSKSVSSqSUSCmRUiKlREqJlBIpJVJK9PT0cCSllEgpkVIipURKiZQSKSVSSqSUSCmRUiKlREqJlBIpJVJKpJRIKZFSIqVESomUEiklUkqklEgpkVIipURKiZQSPT09HEkpJVJKpJRIKZFSIqVESomUEiklUkqklEgpkVIipURKiZQSKSVSSqSUSCmRUiKlREqJlBIpJVJKpJRIKZFSIqVET08Pv6h169ZhZpgZZsbRqsk4dNlllzHm05/+NBdeeCEXXnghF154IRdeeCFveMMbeD6azSYvf/nLOXToEF/60pe46qqrWL58OS9+8Yv570hCEpJYsWIFv2rz5s1jTE9PD93oiSeeIIRACIEQAiEEQgiEEAghEEIghEAIgRACIQRCCIQQaLfbjAkhEEIghEAIgRACIQRCCIQQCCEQQiCEQAiBEAIhBHLOHClPPPEEIQRCCIQQCCEQQiCEQAiBEAIhBEIIhBAIIRBCIIRAu91mTAiBEAIhBEIIhBAIIRBCIIRACIEQAiEEQgiEEAghkHPmSHniiScIIRBCIIRACIEQAiEEQgiEEAghEEIghEAIgRACIQTa7TZjQgiEEAghEEIghEAIgRACIQRCCIQQCCEQQiCEQAiBnDNHyhNPPEEIgRACIQRCCIQQCCEQQiCEQAiBEAIhBEIIhBAIIdButxkTQiCEQAiBEAIhBEIIhBAIIRBCIIRACIEQAiEEQgjknDlSnnjiCUIIhBAIIRBCIIRACIEQAiEEQgiEEAghEEIghEAIgXa7zZgQAiEEQgiEEAghEEIghEAIgRACIQRCCIQQCCEQQiDnzJHyxBNPEEIghEAIgRACIQRCCIQQCCEQQiCEQAiBEAIhBEIIhBAIIRBCIIRACIEQAiEEQgiEEAghEEIghEAIgRACIQRCCOSc+UWtWLECSUhCEkerJuNQrRVJSEISkpCEJEZHR/ll2Lt3Lz/+8Y950YtexIMPPsi+ffsYbzqdDk888QQ9PT10m56eHmKMxBiJMRJjJMZIjJEYIzFGYozEGIkxEmMkxkiMkcHBQXLOxBiJMRJjJMZIjJEYIzFGYozEGIkxEmMkxkiMkRgj8+bN40jp6ekhxkiMkRgjMUZijMQYiTESYyTGSIyRGCMxRmKMxBgZHBwk50yMkRgjMUZijMQYiTESYyTGSIyRGCMxRmKMxBiJMTJv3jyOlJ6eHmKMxBiJMRJjJMZIjJEYIzFGYozEGIkxEmMkxkiMkcHBQXLOxBiJMRJjJMZIjJEYIzFGYozEGIkxEmMkxkiMkRgj8+bN4eOlewAAIABJREFU40jp6ekhxkiMkRgjMUZijMQYiTESYyTGSIyRGCMxRmKMxBgZHBwk50yMkRgjMUZijMQYiTESYyTGSIyRGCMxRmKMxBiJMTJv3jyOlJ6eHmKMxBiJMRJjJMZIjJEYIzFGYozEGIkxEmMkxkiMkcHBQXLOxBiJMRJjJMZIjJEYIzFGYozEGIkxEmMkxkiMkRgj8+bN40jp6ekhxkiMkRgjMUZijMQYiTESYyTGSIyRGCMxRmKMxBiJMRJjJMZIjJEYIzFGYozEGIkxEmMkxkiMkRgjMUZijMQYmTdvHu7/1mQc2rVrF7t27WLXrl3s2rWLXbt2sWvXLnbt2sWuXbv4ZTjxxBO58sorue222/jN3/xNNm3ahHPOOee6Q5Nx6O1vfzu9vb309vbS29tLb28vvb299Pb2cvHFF/N87NixgzvuuIOf9Tu/8zs8/fTTOOecc647NBmHBgYGGB0dZXR0lNHRUUZHR3nooYc477zzSCnxfBw6dIjVq1ezY8cOxjzzzDN84xvf4HWvex3OOeec6w5NxqFJkyYxadIkJk2axKRJk5g0aRJTp05lw4YNrF27ludj5syZrFq1ioULF7JkyRJe+9rXcuWVV3L++efjnHPOue7QpItMmTKFMfv27eP5ePvb3862bdv43Oc+x7Zt27j22mtxzjnnXPdoMg7t3LmTnTt3snPnTnbu3MnOnTvZuXMn1157Lb/xG7/B1KlTcUevVqtFq9Viomm1WrRaLSaaVqtFq9Viomm1WrRaLSaaVqtFq9XCueeryTh05ZVXMn/+fObPn8/8+fOZP38+8+fP51vf+hYbN27EOeeccxNbk3FoYGCA0dFRRkdHGR0dZXR0FEk88sgjvOY1r8E555xzE1uTcWjSpElMmjSJSZMmMWnSJCZNmoRzzjnn3GFNxomVK1eycOFCFi5cyMKFC1m4cCELFy5k4cKFLFy4kIULF7Jw4ULe+ta34pxzzrmJrck4sW/fPvbt28e+ffvYt28f+/btY9++fezbt499+/axa9cuHnvsMR577DGcc845N7E1GSc2bdrEwMAAAwMDDAwMMDAwwMDAAAMDA1x99dX8x3/8ByeccAK1Vpxzzjk3sTUZxw4cOMCCBQv4oz/6I5YvX87IyAgnnngizjnnnJvYmoxTmzdv5hWveAV79uzhG9/4Bu9+97txzjnnnBvTZJw5ePAgCxYsoNVqsXz5ckZGRjjxxBNxzjnnnDusyTjypS99iTlz5rBnzx6+8Y1v8O53vxs38fT19dHX18dE09fXR19fHxNNX18ffX19TDR9fX309fUx0fT19dHX14dzz1eTceKqq67ipptuYszMmTN573vfy+LFi1m8eDGLFy9m8eLFLF68mKuuugrnnHPOTWxNxokDBw5wwgkncMIJJ7B9+3a2b9/O9u3b2b59O9u3b2f79u1s376d7du345xzzrmJrck48eUvf5mRkRFGRkYYGRlhZGSEkZERRkZGGBkZYWRkhJGREYaHh3HOOefcxNbEOeecc67LNHHOOeec6zJNnBtnWq0WrVaLiabVatFqtZhoWq0WrVaLiabVatFqtZhoWq0WrVYL556vJs4555xzXaaJc84551yXaeKcc84512WaOOecc851mSbOOeecc12myQT13e9+l61bt/Ltb38b55xzznWXJhPQRz/6Ud7xjnfw9a9/nVarxaJFi/jxj3+Mc84557pDkwnmX//1X/nSl77EV77yFW6++Wa2bNnCD37wA+655x6cc8451x2aTDBTp05l48aNTJ06lcNOPfVUdu3axX/HzDAzzIx169bhnp/e3l4ajQaNRoNGo0Gj0aDRaNBoNOjv76e/v59Go0Gj0aDRaNBoNGg0GjQaDXp7e+lWvb29NBoNGo0GjUaDRqNBo9Gg0WjQ399Pf38/jUaDRqNBo9Gg0WjQaDRoNBr09vbSrXp7e2k0GjQaDRqNBo1Gg0ajQaPRoL+/n/7+fhqNBo1Gg0ajQaPRoNFo0Gg06O3tpVv19vbSaDRoNBo0Gg0ajQaNRoNGo0F/fz/9/f00Gg0ajQaNRoNGo0Gj0aDRaNDb24tz/xvr1q3DzDAzzIyjVZMJ5qSTTuI1r3kNh+3cuZPBwUFe97rX8d+RhCQksWLFCtzzMzg4SKfTodPp0Ol06HQ6dDodOp0OnU6HTqdDp9Oh0+nQ6XTodDp0Oh06nQ6Dg4N0q8HBQTqdDp1Oh06nQ6fTodPp0Ol06HQ6dDodOp0OnU6HTqdDp9Oh0+nQ6XQYHBykWw0ODtLpdOh0OnQ6HTqdDp1Oh06nQ6fTodPp0Ol06HQ6dDodOp0OnU6HTqfD4OAg3WpwcJBOp0On06HT6dDpdOh0OnQ6HTqdDp1Oh06nQ6fTodPp0Ol06HQ6dDodBgcHORr19fXR19eH+9VZsWIFkpCEJI5WTSaw3bt3E2Nk2bJlzJo1C+ecc851hyYT1He+8x0uueQSrrzySq677jqcc8451z2aTEDDw8NcffXV9Pf3k1LCOeecc92lyQTz5JNP8q53vYs1a9bQ29vLT37yE37yk59w6NAhnHPOOdcdmkwwmzdv5oc//CHvfOc7OeusszjrrLM466yz+NjHPoZzzjnnukOTCeaGG25AEpKQhCQkcdNNN+Gcc+5Xq9Vq0Wq1cO75auKcc84512WaOOecc851mSbOOeecc12miXPOOedcl2ninHPOOddlmjjnnHPOdZkmzjnnnHNdpolzzjnnXJdp4pxzzjnXZZo455xzvyZ9fX309fXh3PPVxDnnnHOuyzRxzjnnnOsyTZxzzjnnukwT55xzzrku08Q555xzrss0cc45535NWq0WrVYL556vJs4555xzXaaJc84551yXaeKcc84512WaOOecc851mSbOOeecc12myQT3wAMP4Jxzzrnu0mQC27BhAx/84AdxzjnnXHdpMgHt27ePG2+8kT//8z/HOeecc92nyQT06U9/mmnTpvHxj3+c8ardbtPb28upp57KRNJut+nt7eXUU0/FHf3a7Ta9vb2ceuqpTCTtdpve3l5OPfVUjkZDQ0MMDQ0xNDTE0NAQQ0NDDA0NMTQ0RLvdpt1uMzQ0xNDQEENDQwwNDTE0NMTQ0BDtdpujTbvdpre3l1NPPRX3y9NkArrpppu4/vrrOeaYY/hFmRlmhpmxbt06fh2GhoZot9sMDQ0xkQwNDdFutxkaGsId/YaGhmi32wwNDTGRDA0N0W63GRoa4mhTa6XVatFqtWi1WrRaLVqtFq1Wi3a7TbvdptVq0Wq1aLVatFotWq0WrVaLVqvF0WhoaIh2u83Q0BC/auvWrcPMMDPMjKNVkwmo2WzyPyUJSUhixYoV/Kr19PTQ399Pzpl58+YxUfT09NDf30/OmXnz5uGObj09PfT395NzZt68eUwUPT099Pf3k3Nm3rx5HG36+voYHBxkcHCQwcFBBgcHGRwcZHBwkMHBQQYHBxkcHGRwcJDBwUEGBwcZHBxkcHCQnDNHm56eHvr7+8k5M2/ePH7VVqxYgSQkIYmjVRM3bvX19RFjZKLp6+sjxoibGPr6+ogxMtH09fURY8RNDH19fcQYcb88TZxzzjnnukwT55xzzrku08Q555xzrss0mcBCCDzwwAM455xzrrs0cc4555zrMk2cc84557pME+ecc865LtPEjWvr1q1jIlq3bh0T0bp165iI1q1bx0S0bt06JqJ169YxEa1btw73y9PEjWvr169nIlq/fj0T0fr165mI1q9fz0S0fv16JqL169czEa1fvx73y9PEOeecc67LNHHOOeec6zJN3P/TOeecg5lhZpgZZoaZYWaYGWaGmWFmmBlmhplhZpgZZoaZYWaYGWaGmWFmmBlmhplhZpgZZoaZYWaMMTPMDDPDzDAzzAwzw8wwM8wMM8PMMDPMDDPDzDAzzAwzw8wwM8wMM8PMMDPMDDPDzDAzzAwzw8wwM8wMM8PMMDPMDDPDzDAzzAwzw8wwM8wMM8PMMDPMDDPDzDAzzAwzw8wwM8wMM8PMMDPGmBlmhplhZpgZZoaZYWaYGWaGmWFmmBlmhplhZpgZZoaZYWaYGWaGmWFmmBlmhplhZpgZZoaZYWaYGWaGmWFmmBlmhplhZpgZZoaZYWaYGWaGmWFmmBlmhplhZpgZZoaZYWaYGWaGmWFmmBljzAwzw8wwM8wMM8PMMDPMDDPDzDAzzAwzw8wwM8wMM8PMMDPMDDPDzDAzzAwzw8wwM8wMM8PMMDPMDDPDzDAzzAwzw8wwM8wMM8PMMDPMDDPDzDAzzAwzw8wwM8wMM8PMMDPMDDPDzDAzzIwxZoaZYWaYGWaGmWFmmBlmhplhZpgZZoaZYWaYGWaGmWFmmBlmhplhZpgZZoaZYWaYGWaGmWFmmBlmhplhZpgZZoaZYWaYGWaGmWFmmBlmhplhZpgZZoaZYWaYGWaGmWFmmBlmhplhZpgZZsYYM8PMMDPMDDPDzDAzzAwzw8wwM8wMM8PMMDPMDDPDzDAzzAwzw8wwM8wMM8PMMDPMDDPDzDAzzAwzw8wwM8wMM8PMMDPMDDPDzDAzzAwzw8wwM8wMM8PMMDPMDDPDzDAzzAwzw8wwM8wMM2OMmWFmmBlmhplhZpgZZoaZYWaYGWaGmWFmmBlmhplhZpgZZoaZYWaYGWaGmWFmmBlmhplhZpgZZoaZYWaYGWaGmWFmmBlmhplhZpgZZoaZYWaYGWaGmWFmmBlmhplhZpgZZoaZYWaYGWaGmTHGzDAzzAwzw8wwM8wMM8PMMDPMDDPDzDAzzAwzw8wwM8wMM8PMMDPMDDPDzDAzzAwzw8w455xzOBo1cf9Pt99+O5KQhCQkIQlJSEISkpCEJCQhCUlIQhKSkIQkJCEJSUhCEpKQhCQkIQlJSEISkpCEJCQhCUlIQhKSkIQkJCEJSUhCEpKQhCQkIQlJSEISkpCEJCQhCUlIQhKSkIQkJCEJSUhCEpKQhCQkIQlJSEISkpCEJCQhCUlIQhKSkIQkJCEJSUhCEpKQhCQkIQlJSEISkpCEJCQhCUlIQhKSkIQkJCEJSUhCEpKQhCQkIQlJSEISkpCEJCQhCUlIQhKSkIQkJCEJSUhCEpKQhCQkIQlJSEISkpCEJCQhCUlIQhKSkIQkJCEJSUhCEpKQhCQkIQlJSEISkpCEJCQhCUlIQhKSkIQkJCEJSUhCEpKQhCQkIQlJSEISkpCEJCQhCUlIQhKSkIQkJCEJSUhCEpKQhCQkIQlJSEISkpCEJCQhCUlIQhKSkIQkJCEJSUhCEpKQhCQkIQlJSEISkpCEJCQhCUlIQhKSkIQkJCEJSUhCEpKQhCQkIQlJSEISkpCEJCQhCUlIQhKSkIQkJCEJSUhCEpKQhCQkIQlJSEISkpCEJCQhCUlIQhKSkIQkJCEJSUhCEpKQhCQkIQlJSEISkpCEJCQhCUlIQhKSkIQkJCEJSUhCEpKQhCQkIQlJSEISkpCEJCQhCUlIQhKSkIQkJCEJSUhCEpKQhCQkIQlJSEISkpCEJCQhCUlIQhKSkIQkJCEJSUhCEpKQhCQkIQlJSEISkpCEJCQhCUlIQhKSkIQkJCEJSUhCEpKQhCQkIQlJSEISkpCEJCQhCUlIQhKSkIQkJCEJSUhCErfffjtHoybOOeecc12miXPOOedcl2ninHPOOddlmjjnnHPOdZkmzjnnnHNdpolzzjnnXJdp4pxzzjnXZZo455xzznWZJs6NQ4cOHcI555z7/9PEuXHmwIEDnHHGGezevRvnjmYLFixgYGAA59z/XBPnxpljjz2Wa665hre97W04dzRbvnw5K1euxDn3P9fEjWt79uxBEhPN9ddfz969e9m6dSvu6LNgwQK2bNnCYc888wzbt29nonn961/PtGnTuPXWW5lI9uzZgyQmmmeffZbdu3fjfjmauHHh0KFD/Lxrr72Wiy++mHe84x3Mnj2biWLp0qXMnTuX5557jve85z0cjRYsWMA999zDz1uyZAlmxuzZs3nmmWc4Wt14443ceOONjOnv7+e1r30tMUbmzJnDRHPnnXfymc98hgMHDjARXHvttVx88cW84x3vYPbs2UwU1113HfPnz+ctb3kLr3zlK3nmmWdwz08Td8QdOHCAM844g927d3NYSom5c+cyPDxMrZVp06Zxyy23cLRbunQpZ511Fo888gjbtm3j+OOPZ+3atRxtbrjhBs455xx+1ty5c7nooouQxB133MH06dM5Wr3mNa/hlFNO4frrr2dkZIRt27bx4IMP8qIXvYiPfvSjHM327NmDJA6bMWMGF1xwAcuXL+dol1Ji7ty5DA8PU2tl2rRp3HLLLRxtFixYwMDAAIf19/dzwgknMDw8zAMPPMDixYu54IILcM9PE3fEHXvssVxzzTW87W1v47CHHnqIyy+/nDFr166l0Whw2223cfDgQY421113HW9961sZMzIywuLFixlzzDHHcN9997FhwwYOHjzI0eCGG25gzLnnnsvjjz/O6tWrGbN7924mT57Mm9/8Zp599lkmT57MokWLuP/++zlabd68mb/+679m9erVHLZ582Zuv/129u/fz9Ho2muv5eKLL+Yd73gHs2fP5rC1a9cyPDxMu93maHLgwAGeeeYZDnvooYe4/PLLGbN27VoajQa33XYbBw8epNstWLCAe+65hzHLly9n5cqVHHb//fezcuVKxnzqU5/itttu4yMf+Qju+WnixoXrr7+evXv3snXrVsZs2bKFY489lksvvRRJDAwMcPLJJ7Ns2TK62YIFC7jnnnsYMzw8zOc+9zm2b9/OrbfeypgXvvCF7Nixg8OOP/54Xvayl7Fs2TK61YIFC7jnnns4ePAgd999N7t37+ahhx7itNNOo5TC/v37efGLX8wLXvAC5syZw6te9SqWLFnCj370I1auXMmTTz7J0WjatGm86U1v4n3vex+HTZ8+nTe+8Y0sWbKEo01Kiblz5zI8PEytlWnTpnHLLbcwZsqUKaxcuZLFixdztHjXu97FeeedR29vL4sWLWLMli1bOPbYY7n00kuRxMDAACeffDLLli2j291www2cc845jHn961/PtGnTuPXWWxkzZcoUNm/ezNlnn82BAwcYHR3ljDPO4Pd///dx/3tN3BG3dOlS5s6dy3PPPcd73vMexsycOZNVq1ZxyimnsGHDBsZMnjyZ4eFhNm3aRLe64YYbOOeccxhz2mmnsWbNGtasWcNJJ53EmCuuuILrrruOnzVlyhSGh4fZtWsX3eLQoUMcdsMNN3DOOedwzDHHcMEFF3D++efzrW99i+nTp7NgwQKWLl3KmFor9913H48++ijDw8N85StfYebMmezfv59us2DBAu655x5+1pIlSzAzZs+ezTPPPMOYT3ziEzz11FN85zvf4bBPfOIT/PM//zNPPvkk3e7JJ5/ksIceeojLL7+cMWvXrqXRaHDbbbdx8OBBxixbtowf/OAH3HvvvXS7D37wg0ybNo1HHnmE73znO2zYsIExM2fOZNWqVZxyyils2LCBMZMnT2Z4eJhNmzbRjW644QbGnHvuuTz++OOsXr2aMXfeeSef+cxnOHDgANdddx233347Dz74IB/60IcYI4nf+q3fwv3vNXFH1NKlSznrrLN45JFH2LZtG8cffzxr165lzMMPP8yMGTMYc++99zJ16lRGR0e56qqr6AZf+MIXeM1rXsPv/u7vsnXrVsace+65PP7446xevZrp06fzB3/wB7z//e/nsGXLlnHcccdxxRVX8L3vfY/777+fXbt28bWvfY0ZM2bQDQ4cOMAZZ5zB7t27GXPuuefy+OOPs3r1aprNJpMnT+b0009nzJo1a9i2bRuPPfYYY6ZNm8bf/M3fMGbr1q3s2LGDM888k/Hupz/9KR/72Mc47IYbbuCcc87hsLlz53LRRRchiTvuuIPp06dz2Ic//GGuvvpqDms2m9x9992cfPLJdKvdu3dz5plncskllzB79mzGbNmyhWOPPZZLL70USQwMDHDyySezbNkyDvviF7/IeeedR7e7//77Wb58OYdNnTqVwx5++GFmzJjBmHvvvZepU6cyOjrKVVddRbc5ePAgd999N7t37+ahhx7itNNOo5TC/v37mTFjBhdccAHLly9n0aJFvOhFL+Kyyy7jySefZOvWrbzvfe9j06ZNuP+9Ju7X6tlnn2X37t0cNjIywuLFixlzzDHHcN9997FhwwYOHjzIzTffzGc/+1nOPvtsNm/ezF133cWkSZMY7x555BHmzp3LbbfdxqZNm/jgBz/I8uXL2bdvH2NOO+00Sins37+fW265haeeegpJHDY4OMjpp5/OZZddxpe//GWGh4d5+ctfTrc49thjueaaa3jb297GYaeddhqlFD7+8Y9z8803s3LlSsY0m00+9KEPsWTJEsZ897vf5eMf/zhmxsaNG/mnf/onxrtNmzYxa9Ysdu/ezWHnnnsujz/+OKtXr2b37t1MnjyZN7/5zTz77LNMnjyZRYsWcf/99zPmiiuuYMwdd9zBYbNmzaIb7dmzhz179rB48WLuvvtuHnnkEebMmcN73/teZs6cyapVqzjllFPYsGEDYyZPnszw8DCbNm1izJlnnsnxxx9Pt5s6dSoPP/wwP+td73oXq1at4uabb+azn/0sZ599Nps3b+auu+5i0qRJdKNjjjmGCy64gPPPP59vfetbTJ8+nQULFrB06VLGrF27luHhYdrtNvfffz9z587lqquu4u677+Yf//EfOemkk3D/e03cr82yZct47Wtfy8UXX8zZZ5+NJF74wheyY8cODjv++ON52ctexrJly5g9ezajo6N885vfZPPmzXSDK664gssvv5w//uM/5oEHHmDmzJlccsklvOQlL+E///M/GTN9+nQWLFjA0qVLaTab/OEf/iEpJX7WqlWrqLXyuc99jilTptBtrr/+evbu3cvWrVsZM336dBYsWMDSpUuZP38+06ZN49Zbb2XMlVdeyaFDh7jjjjs488wz+fa3v40kvvzlLzNlyhTGq29/+9vMnTuXz3/+8/zDP/wDt956Kz/rtNNOo5TCMcccwwte8ALmzJnDq171KpYsWcKPfvQjVq5cyZNPPsmYLVu28KY3vYludtNNN/G6172Oc889l2effZaZM2cy5rOf/Sxf+9rX2LNnDw8//DAzZsxgzL333svUqVMZHR3lqquuopstWbIEM2P27Nk888wzrFq1ilWrVvGzTjrpJH7jN36D2bNnMzo6yje/+U02b95Mt2s2m0yePJnTTz+dMWvWrGHbtm089thjTJkyhZUrV7J48WLGfOQjH2FgYID169dz/PHH456fJu7X4vrrr+fkk09mZGSEkZERbrzxRt74xjdy+eWXc9111/GzpkyZwvDwMLt27WLSpEkcd9xxdIubb76ZMa985Ss5bPfu3ezZs4e7776bHTt2MGbNmjVs27aNxx57jJQSzz33HH/1V3/F0WDp0qXMnTuX5557jve85z0ctmbNGrZt28Zjjz3GXXfdxWc+8xmefPJJBgYG2LJlC29605voFh/5yEd4+9vfzpo1a6i18uIXv5ifN336dBYsWMDSpUuptXLffffx6KOPMjw8zFe+8hVmzpzJ/v37GTNjxgyOO+44utHw8DBf+MIXePTRR9m2bRtf//rX+f73v8/evXsZc8wxx7BixQouvfRSbr75Zj772c9y9tlns3nzZu666y4mTZpEN5s7dy4XXXQRkrjjjjuYPn06559/PqeffjqXXHIJu3btYuvWrXzhC1/gxhtvZMykSZM47rjj6EZ79+5l165dHLZ+/XpuvvlmVq5cyZhms8mHPvQhlixZwphly5bxgx/8gHvvvRf3y9XE/Vr83d/9Hddccw2HLVq0iJe85CUcOnSI4447jiuuuILvfe973H///ezatYuvfe1rzJgxg25z0kknccEFF3DllVcyZvXq1fyf9uA/KOo6YeD4u++yo9C2B+uqs9ug5YWoRJBxv7BMDvIkD0Evg0NAEdDblYISTjfAMwdBfswYHBBp1KmwSP5ot4xIGYiQFcSENNEdGsphgOEAp4xTT0/nme8f3xmmubvn7pmecvHzei1evJiHHnoIh8NBeHg4tbW1SJJEVlYWSUlJyGprawkPD8fVpaSk8Oijj3LmzBm6u7vRarWUlJQgkySJrKwskpKSMBgMrF69mrCwMOrr6zEajWg0GlzFli1bkE2bNo2JtmzZQnNzM4rCwkK6u7u5cOECOp2O+vp6ZI2NjfT19eHn54ermzt3Ljt37iQ7OxvZQw89RHx8PAkJCShSU1MZGxvjypUr9PT0cOrUKaxWK64oJSWF5uZmZMPDw7i5ufG73/2O8fFx3NzciI2NpaGhgbq6Op544gl+//vfc/ToUbq7u1Gr1bgyi8VCZGQka9asITAwkNHRUWRLly5Fp9NRWlqKLCEhgdu3b1NdXY2spqaGxYsXI3y/JITv3ZUrVxgcHGSiqVOncvnyZSbatWsXNpuN5uZm5s2bR0xMDIcOHcLhcPDII4/gqkpKSujt7cXf35/Tp0/T0dHB+++/T11dHa+88gp//vOfkSUkJHD79m2qq6vx8fHBw8MDV9fe3k58fDwyd3d3PvzwQyoqKrh+/TqyhIQEbt++TXV1Nbm5uVy8eJHi4mJczZQpU9i0aRPJycnI9u3bh6+vL99++y3BwcEoJEkiKyuLpKQkvvjiC/Ly8vD19eWNN97gs88+w1X19/ej0Ov1REREYLFYUGRnZ9PX14fD4UBx+PBhgoODUalUaDQaXNXKlStJT09HNnPmTKZMmUJgYCBPPPEESUlJ3Lhxg7S0NPr7+8nOzqalpYWKigrc3d1xVSdPnqS0tJRLly7R2tpKc3MzmzZtIiQkBMXBgwcpLy+nv7+fpqYm7HY7UVFRyPz8/NBqtQjfLwnhe2WxWIiMjGTNmjUEBgZrNkn2AAAV5ElEQVQyOjqKLCEhgdTUVCa6ePEinp6eyLKzs2lpaaGqqgq1Wo0rU6vVpKenI0kS7777Lp6enii8vb25c+cOCrvdTlRUFK5i5cqVvPvuuyi+/vprBgcHUTzwwAP09fWh0Gq1/PSnP8VsNqOw2+1ERUUhkyQJV/Xiiy9y8+ZNfvazn/Hmm2/y8ccfU1FRwZQpU5goISGB27dv09XVxdmzZ3E6nRw6dAi1Wo2rGR4exs/Pj5UrVxIQEICisLCQgYEBzp8/jyI/P5/U1FQUPj4+TJkyBVcQERFBU1MTsubmZkpLS1E8++yzaLVaSktLkbW0tPDhhx/S1dWFw+Hg6NGj+Pj4cPXqVVzZ+Pg4w8PDyObNm0d5eTnbt29HkZKSgk6n4/Dhw8gMBgOrV68mLCyM+vp6jEYjGo0G4f+PhPC9OHnyJKWlpVy6dInW1laam5vZtGkTISEhyMxmMyqViujoaIaGhjh+/Dh5eXns37+fychkMqFSqXj99ddRdHR0YDKZ2LJlCwqj0YhGo8FVpKens3XrVmQWi4Vnn32W1atXExAQwODgIHFxcZhMJiZSq9U4HA4GBweRGY1GNBoNk8Frr73G1atX+fjjjzEYDPwrdrudqKgoXNXIyAgjIyPEx8djs9k4c+YMgYGBvPzyy8gkSSIrK4v169ejiIyMZM+ePbiKiIgImpqakG3atIm0tDRkvr6+lJeXc+3aNRR1dXWUl5dz/fp1ZDqdjvr6emSNjY309fXh5+eHqzKZTCxdupTnnnuOhQsXIouIiGDbtm1MlJOTw5tvvokiNzeXixcvUlxcjPD/T0L4XsybN4/y8nK2b9+OIiUlBZ1Ox+HDh5G1tbUxZ84cYmJisNlsdHd3o9FomKzKysp47bXXGB0dZdWqVaxfv57KykpWrlyJq3r66afx9vbmxRdf5PPPP8fhcNDW1sYf/vAHnnnmGcxmMxqNhri4OIaGhmhoaGBwcJAPPvgAo9HIZBMSEoLRaOTll1/m3zEajWg0GlzRtm3beOaZZ3jyyScZHx/Hx8cHWWVlJR988AEjIyPIEhISkFVXV6MICgrCVWzatIm0tDRky5YtQ6fTUVpaitFoJDQ0lBdeeAGF0WjE29sbs9mM7IsvviAvLw9fX1/eeOMNPvvsM1yB0+lkcHCQibZv346XlxcOh4PW1lbi4+MJDQ2lsLCQS5cuMTQ0hGJgYIDZs2czkSRJCD8MCeH/bHx8nOHhYWR6vZ6IiAi2bdvGRDk5Obz55pso8vPzaWlpoaKiAnd3dyaz4OBgHn74YRYtWsSvfvUrLly4QEhICK7u4MGDfPTRR+Tm5qIwmUzo9Xpqa2tpbm5m3rx5xMTEcOjQIRwOB4888giT1TvvvENDQwMjIyNMJg6Hg/3799PV1UV3dzcfffQRY2NjXLlyBZm7uzsvvPAC0dHRKOx2O1FRUbiiZcuWodPpKC0tRVZbW0t5eTnXrl2jpKSEkydPcvnyZRRTp07l9OnTDA4O4ufnx9mzZ3E6nRw6dAi1Ws3d7O2338bX15fk5GRCQkJ45ZVXUDQ0NJCWloZs9+7d7N27lx07diBJEjk5OSxZsoRjx45x/Phx8vLy2L17N8KPQ0L4PzGbzYSFhREZGYm/vz9Op5PCwkIuXbrE0NAQioGBAWbPns29qr6+nk8//ZTMzExc1cjICE6nE4Ver2f58uUUFRUxkcVioaamBll2djYtLS1UVVWhVquZzKZPn84zzzzD888/z2Qyd+5cdu7cSXZ2NrKHHnqI+Ph4EhISUKSmpjI2NkZzczMyo9GIRqPBVdXW1lJeXs61a9cwGo2EhoayadMm1Go16enphIeHMzQ0RG1tLf/4xz9obGzEaDTiKs6cOUNQUBANDQ10dnbS2tqKzWbjyJEjXLlyBZlarcZqteLv78+1a9fo6elhwYIFLFq0iLi4OLRaLXa7nXPnztHV1YWHhwfCj0NC+K9lZmbi7e1Ne3s77e3tWCwWVqxYgSwnJ4clS5Zw7Ngxjh8/Tl5eHrt37+ZeJUkSGo0GV7Vx40YiIyPZsGEDAQEBKIqLi+ns7GRwcBDF0NAQs2bN4l5UVlbG+++/j6sbGRnB6XQi0+v1REREYLFYUGRnZ9PX14fD4UBx+PBhgoODcVXj4+MMDw8jMxqNhIaGsmnTJmQlJSU4HA6++uorTCYTS5YsITw8nPfff5+GhgYMBgOuYuPGjaxZs4aqqirq6urQarXI5s+fj0ql4tatW8hMJhMHDhygra2NrKwsZE6nk/vvvx/ZW2+9xSeffEJGRgYeHh4IPx4J4T9iMplYvXo1shMnTpCcnIwiNjaWBx98kLKyMuLi4tBqtdjtds6dO0dXVxceHh4IricxMZGgoCAcDgctLS3odDqKi4uRSZLE1q1bCQkJobGxkcbGRnbt2sWOHTu4V2k0Gu52IyMjhISEMD4+zndt3LiRyMhINmzYQEBAALLCwkIGBgY4f/48ivz8fFJTU1H4+PgwZcoUXJHZbCYsLIzIyEj8/f1xOp2UlJTgcDj46quvUKvVpKWlER8fj6yiooLu7m6sViuuJj8/H9lPfvITJtqxYwe+vr7MnDkTWWxsLDNmzCAmJob+/n4aGxvZvHkz+/btQ+bv78/jjz9OdnY2wo9LQvi3HA4HVVVV9Pb2Ulpaimzq1KlcvnyZiXbt2oXNZkP21ltv8cknn5CRkYGHhwfC3SkiIgK73Y5idHSU3t5eFB0dHaxZswZZSUkJ9913H3v37uX69evIEhMTeeCBB+jp6eH8+fN0dnai1+sR7l6dnZ0MDg6SlJTERImJiQQFBeFwOGhpaUGn01FcXIwkSWRlZbF+/XoUkZGR7NmzB1cxMjJCSEgI4+PjTJSZmYm3tzft7e20t7djsVhYsWIFKpWKtLQ04uPjkZnNZr799luOHTuGK9PpdKxatYrY2FhkXV1d/PKXv6SmpgY3NzcuXLiAoqGhgaCgINauXYvNZqOzsxODwYBiz549TJs2DeHHJSH8W3PnzqWwsJDCwkIMBgOyhIQEUlNTmejixYt4enoi8/f35/HHHyc7Oxvh7mWxWLBYLMi2b99OWFgY69atIzAwEJndbsfDw4Po6GicTidNTU14e3tjNptR1NbWsm7dOl566SW0Wi3C3S0wMBCj0Uh3dzcXLlxA0dHRwZo1a5CVlJRw3333sXfvXq5fv05CQgKy6upqFEFBQbiKzs5OBgcHSUpKYqITJ06QnJyMIjY2lgcffJCysjLMZjPffvstx44dQ1ZTU8PixYtxdfn5+YyNjREWFsa6desoKCjg448/xtfXl1WrVhEYGEhDQwOyHTt20NTURFlZGVqtlom0Wi0vvfQSwo9LQiAiIgK73Y5idHSU3t5eZHq9nuXLl5ORkYHCbDajUqmIjo5maGiI48ePk5eXx/79+1Hs2bOHadOmIdy9goODmTVrFpmZmbS3t9Pd3U1bWxszZswgNzcXHx8fsrOzmTVrFhUVFcjc3NxwOBzs27cPmY+PD1qtFuHu09fXx3dNnz6db775hrS0NJKSklDY7XY8PDyIjo7G6XTS1NSEt7c3ZrMZmd1uJyoqClcUGBiI0Wiku7ubCxcuoJg6dSqXL19mol27dmGz2ZDV1NSwePFiZH5+fmi1WiaDP/3pT/T39/PZZ5/x9NNPYzAYyM3N5fPPP2fVqlWkpaWRmZmJcPeTuEdt2bIFhcViwWKxINu+fTthYWGsW7eOwMBAZMXFxQwMDOB0OlG0tbUxZ84cYmJisNlsdHd3o9FoUGi1Wl566SWEu5vVauW9994jPz8fhdVq5cCBA1y9epXTp09jNBqRHTt2DE9PT3p6eli7di3C3SsuLo7w8HCWLVvGRGq1GpVKRWJiIjdu3MBqtSLz8fEhOzubWbNmUVFRgczNzQ2Hw8G+ffswGo1oNBrudn19fXzX9OnT+eabb0hLSyMpKQlFQkICqampTHTx4kU8PT2R+fn5odVqmWxiY2Px8vJi27ZtTKRWq9m2bRvnzp2jqKgI4e4ncQ+6fv06NpuN4eFhOjo6CA4OZtasWWRmZtLe3k53dzdtbW3MmDGD3NxcJEli69atJCYmMlF+fj4tLS1UVFTg7u6O4DpMJhOrV69Gp9MRFRXF5s2bUej1elasWEFSUhJFRUVUVlbi7++P1Wrl4MGDqFQqhLtbUVERsgULFuDv78+tW7dQzJw5k9HRUcrKynj11VdRnD59GqPRiOzYsWN4enrS09PD2rVrcQVxcXGEh4ezbNkyJlKr1ahUKhITE7lx4wZWqxWZ2WxGpVIRHR3N0NAQx48fJy8vj/379zPZVVVVUVdXx9dff813TZkyBcE1SNyD3N3dCQ0N5de//jWffvopMqvVynvvvUd+fj4Kq9XKgQMHuHr1KomJidy8eZMjR44guC6Hw0FVVRW9vb2UlpYiKygoYGBggPPnz6MoKCjg3Llz6HQ6enp6OHXqFFarFcE1GAwGQkND+fLLL0lPT+fRRx+lr68PWWxsLCdPnuTJJ59k9uzZWCwWZEVFRVRWVuLv74/VauXgwYOoVCpcRVFREbIFCxbg7+/PrVu3UMycOZPR0VHKysp49dVXUbS1tTFnzhxiYmKw2Wx0d3ej0WiY7Pz8/HjssceIj49HcF0S9yhJknBzc2PevHnIdDodUVFRbN68GYVer2fFihUkJSUhq62tJTw8HMG1jI+PMzw8jGzu3LkUFhZSWFiIwWBAkZOTw/r161FIkoTNZsPb2xuVSoVGo0FwLSUlJfT09LBw4UJKSkoIDw+ntbWVp556CqvViqympoajR49y5coVAgIC6Onp4dSpU1itVlyNwWAgNDSUL7/8kvT0dB599FH6+vqQxcbGcvLkSZ588klmz56NxWJBkZ+fT0tLCxUVFbi7u3OvOHToELW1tQiuS+IeZDKZGB4epqioiLS0NBQFBQUMDAxw/vx5FAUFBZw7d47+/n58fHzw8PBAcB1ms5mwsDAiIyPx9/dnbGyM5cuXk5GRwURxcXHIqqurUcyfPx/BdanVatLT00lJSWHZsmW88847JCcn09TUxNjYGLLp06eTkpKCp6cnMpVKhUajwVWVlJTQ09PDwoULKSkpITw8nNbWVp566imsViuympoajh49ypUrV7jXaTQaBNclMQl1dHTwzzgcDqqqqujt7aW0tJSlS5ei0+koLS1FkZOTw/r161FIkoTNZsPb2xvBtWRmZuLt7U17ezvt7e1YLBZWrFhBYWEhAwMDOJ1OJrLb7URFRSFMHiaTiTt37rB//34CAgLo6OggLy+PsbEx7ty5gywjIwNJkpgM1Go16enppKSksGzZMt555x2Sk5NpampibGwM2fTp00lJScHT0xNBcGUSk0xpaSmpqamsWrWK75o7dy6FhYUUFhZiMBiQHTx4kPLycvr7+2lqaiIuLg5ZdXU1ivnz5yO4nhMnTpCcnIwiNjaWBx98kIqKCrZu3UpiYiITGY1GNBoNwuRSVlbGzp07uXPnDp6enjidTiorK5EkicnIZDJx584d9u/fT0BAAB0dHeTl5TE2NsadO3eQZWRkIEkSguDKJCaZ8PBwpk2bho+PD76+vvT29qLQ6/UsX76cjIwMFAaDgdWrVxMWFkZ9fT0yu91OVFQUgusYGRmht7eXiaZOncrly5eZaNeuXdhsNhITE7l58yZHjhxBmNyCg4N5+OGH2bJlC4qQkBAms7KyMnbu3MmdO3fw9PTE6XRSWVmJJEkIwmQhMcl4enry17/+lYKCAl555RV++9vfsm/fPhTFxcUMDAzgdDpR5ObmcvHiRYqLi5EZjUY0Gg2Ca9i2bRu/+c1vWLt2LQEBASgSEhJITU1loosXL+Lp6YmstraW8PBwhMmvvr6enJwc7hXBwcE8/PDDbNmyBUVISAiCMJlITDLTpk3jb3/7G7du3WLt2rXU1taSl5fHxo0bkUmSxNatW0lMTGQiSZIQXMvJkyd5/fXXOXPmDGfPnsXhcDBz5kyKi4uRmc1mVCoV0dHRDA0Ncfz4cfLy8ti/fz8yHx8fPDw8ECY/SZLQarXcS+rr68nJyUEQJiuJSUaSJLRaLaOjo3R1dbFx40YCAwPp7Oxk4cKFfP311yQmJnLz5k2OHDmC4LrmzZvHa6+9Rm5uLgqr1crevXsZHx9H1tbWxpw5c4iJicFms9Hd3Y1Go0EQJjtJktBqtQjCZCUxCXl5eREfH8+GDRv4y1/+Ql1dHWfPniUgIIBf/OIX9PX1UVtbS3h4OIJrGR8fZ3h4GJleryciIoI//vGPKPR6PStWrCA5ORlFfn4+LS0tVFRU4O7ujiAIguD6JCahGTNm4OXlRWdnJ35+fijefvttmpubmTNnDj4+Pnh4eCC4DpPJxNKlS3nuuedYuHAho6OjFBYW0t/fz/nz51EUFBTQ1dVFf38/giAIwuQkMQlZLBbGxsb4Z4xGI4Lr2b59O15eXjgcDlpbW4mPjyc0NBRJksjKymL9+vUoJEnCZrPh7e2NIAiCMDlJTEJeXl6MjIwguKaRkRGcTicTNTQ0kJaWhmz37t3s3buXHTt2IEtISEBWXV2NYv78+QiCIAiTl8Qk5OXlxYIFCxBcz8aNG4mMjGTDhg0EBASgUKvVWK1W/P39uXbtGj09PSxYsIBFixYhs9vtREVFIQiCINwbJCYhd3d36urqEO5O4+PjfPXVV4yOjjJRYmIiQUFBOBwOWlpa0Ol0FBcXIzOZTBw4cIC2tjaysrKQOZ1O7r//fmRGoxGNRoMgCIJwb5AQhB9QZmYmTzzxBPHx8SxatIj4+HgUHR0drFmzBllJSQn33Xcfe/fu5fr168TGxjJjxgxiYmLo7++nsbGRzZs3s2/fPgRBEIR7j4Qg/EDi4uK4efMmTqeT1tZWurq6eO6551DY7XY8PDyIjo7G6XTS1NSEt7c3ZrMZWUNDA0FBQaxduxabzUZnZycGgwFBEATh3iMhCD+A3t5evvjiC0pKSlB4eHgQGRmJwsfHh+zsbGbNmkVFRQUyNzc3HA4H+/btQ7Zjxw6ampooKytDq9UiCIIg3JskBOEH8Oqrr2I0GvnfnD59GqPRiOzYsWN4enrS09PD2rVrEQRBEASFhCD8AAwGA+Pj4/wrTz31FJcvX6aoqIjKykr8/f2xWq0cPHgQlUqFIAiCIEwkIQg/gNTUVC5fvsz169f5Z27fvs2NGzcICAigp6eHU6dOYbVaEQRBEIR/RkIQfgCzZ89Gr9djNpv5rlu3bjE2Nsa0adOQqVQqNBoNgiAIgvCvSAjCD8Rut+NwOCgoKEDx97//neeff54lS5ag1+sRBEEQhP+EhCD8QPR6PY2NjdTV1eHn50dwcDCPPfYYP//5z3njjTcQBEEQhP+UhCD8gLy9vTl79iwnTpygtraWzz//HIvFgiAIgiD8NyQE4UdgNBqZPXs2arUaQRAEQfhvSQiCIAiCILgYCUEQBEEQBBcjIQiCIAiC4GL+B7KbpQ2rbMpgAAAAAElFTkSuQmCC</figureUri><figureSize type="array"><element>560</element><element>420</element></figureSize><regionNumbers type="array"><element>88</element><element>89</element><element>90</element></regionNumbers><originalRegionNumber>88</originalRegionNumber></outputData><lineNumbers type="array"><element>141</element><element>142</element><element>143</element></lineNumbers></element><element><type>variableString</type><outputData><header>7×7 &lt;a href="matlab:helpPopup table" class="headerDataType"&gt;table&lt;/a&gt;</header><name>summary</name><varSize>7×7</varSize><rows>7</rows><columns>7</columns><varType>table</varType><value>          &lt;strong&gt;Taxons&lt;/strong&gt;          &lt;strong&gt;Median_MAPs&lt;/strong&gt;    &lt;strong&gt;SD_MAPs&lt;/strong&gt;    &lt;strong&gt;Median_Prots&lt;/strong&gt;    &lt;strong&gt;SD_Prots&lt;/strong&gt;    &lt;strong&gt;Median_MTBR&lt;/strong&gt;    &lt;strong&gt;SD_MTBR&lt;/strong&gt;
    &lt;strong&gt;__________________&lt;/strong&gt;    &lt;strong&gt;___________&lt;/strong&gt;    &lt;strong&gt;_______&lt;/strong&gt;    &lt;strong&gt;____________&lt;/strong&gt;    &lt;strong&gt;________&lt;/strong&gt;    &lt;strong&gt;___________&lt;/strong&gt;    &lt;strong&gt;_______&lt;/strong&gt;

    {'Arthropoda'    }          1        0.87499       16600          16328         NaN          NaN  
    {'Bird'          }          3        0.75119       13100           6673         NaN          NaN  
    {'Caenorhabditis'}          1        0.89443       30000         4985.3         NaN          NaN  
    {'Fish'          }          5         1.4936       31700          12312         NaN          NaN  
    {'Mammal'        }          3        0.73219       32100          10876         NaN          NaN  
    {'Mollusca'      }        2.5         0.8165       23750         5426.8         NaN          NaN  
    {'Reptile'       }          3        0.40825       19800           7422         NaN          NaN  
</value><type>table</type><savedData>[[[{"value":"'Arthropoda'","isMetaData":"0"}],[{"value":"1","isMetaData":"0"}],[{"value":"0.8750","isMetaData":"0"}],[{"value":"16600","isMetaData":"0"}],[{"value":"1.6328e+04","isMetaData":"0"}],[{"value":"NaN","isMetaData":"0"}],[{"value":"NaN","isMetaData":"0"}]],[[{"value":"'Bird'","isMetaData":"0"}],[{"value":"3","isMetaData":"0"}],[{"value":"0.7512","isMetaData":"0"}],[{"value":"13100","isMetaData":"0"}],[{"value":"6.6730e+03","isMetaData":"0"}],[{"value":"NaN","isMetaData":"0"}],[{"value":"NaN","isMetaData":"0"}]],[[{"value":"'Caenorhabditis'","isMetaData":"0"}],[{"value":"1","isMetaData":"0"}],[{"value":"0.8944","isMetaData":"0"}],[{"value":"30000","isMetaData":"0"}],[{"value":"4.9853e+03","isMetaData":"0"}],[{"value":"NaN","isMetaData":"0"}],[{"value":"NaN","isMetaData":"0"}]],[[{"value":"'Fish'","isMetaData":"0"}],[{"value":"5","isMetaData":"0"}],[{"value":"1.4936","isMetaData":"0"}],[{"value":"31700","isMetaData":"0"}],[{"value":"1.2312e+04","isMetaData":"0"}],[{"value":"NaN","isMetaData":"0"}],[{"value":"NaN","isMetaData":"0"}]],[[{"value":"'Mammal'","isMetaData":"0"}],[{"value":"3","isMetaData":"0"}],[{"value":"0.7322","isMetaData":"0"}],[{"value":"32100","isMetaData":"0"}],[{"value":"1.0876e+04","isMetaData":"0"}],[{"value":"NaN","isMetaData":"0"}],[{"value":"NaN","isMetaData":"0"}]],[[{"value":"'Mollusca'","isMetaData":"0"}],[{"value":"2.5000","isMetaData":"0"}],[{"value":"0.8165","isMetaData":"0"}],[{"value":"23750","isMetaData":"0"}],[{"value":"5.4268e+03","isMetaData":"0"}],[{"value":"NaN","isMetaData":"0"}],[{"value":"NaN","isMetaData":"0"}]],[[{"value":"'Reptile'","isMetaData":"0"}],[{"value":"3","isMetaData":"0"}],[{"value":"0.4082","isMetaData":"0"}],[{"value":"19800","isMetaData":"0"}],[{"value":"7.4220e+03","isMetaData":"0"}],[{"value":"NaN","isMetaData":"0"}],[{"value":"NaN","isMetaData":"0"}]]]</savedData><metadata><ColumnModelProperties>[{"GroupColumnSize":1,"class":"cellstr","HeaderName":"Taxons","ColumnWidth":112},{"GroupColumnSize":1,"class":"double","HeaderName":"Median_MAPs","ColumnWidth":126},{"GroupColumnSize":1,"class":"double","HeaderName":"SD_MAPs","ColumnWidth":94},{"GroupColumnSize":1,"class":"double","HeaderName":"Median_Prots","ColumnWidth":134},{"GroupColumnSize":1,"class":"double","HeaderName":"SD_Prots","ColumnWidth":102},{"GroupColumnSize":1,"class":"double","HeaderName":"Median_MTBR","ColumnWidth":126},{"GroupColumnSize":1,"class":"double","HeaderName":"SD_MTBR","ColumnWidth":108}]</ColumnModelProperties></metadata><truncationInfo><wasTruncatedMidLine>false</wasTruncatedMidLine><wasTruncatedAtLineBreak>false</wasTruncatedAtLineBreak></truncationInfo><subtype>table</subtype></outputData><lineNumbers type="array"><element>172</element></lineNumbers></element></outputArray><regionArray type="array"><element><code><sectionBreak>true</sectionBreak><endOfSection>false</endOfSection><regionNumber>0</regionNumber></code><startLine>2</startLine><endLine>2</endLine><outputIndexes type="array"/></element><element><code><sectionBreak>false</sectionBreak><endOfSection>false</endOfSection><regionNumber>1</regionNumber></code><startLine>3</startLine><endLine>3</endLine><outputIndexes type="array"/></element><element><code><sectionBreak>false</sectionBreak><endOfSection>false</endOfSection><regionNumber>2</regionNumber></code><startLine>4</startLine><endLine>4</endLine><outputIndexes type="array"/></element><element><code><sectionBreak>false</sectionBreak><endOfSection>true</endOfSection><regionNumber>3</regionNumber></code><startLine>5</startLine><endLine>5</endLine><outputIndexes type="array"/></element><element><code><sectionBreak>true</sectionBreak><endOfSection>false</endOfSection><regionNumber>4</regionNumber></code><startLine>8</startLine><endLine>8</endLine><outputIndexes type="array"/></element><element><code><sectionBreak>false</sectionBreak><endOfSection>false</endOfSection><regionNumber>5</regionNumber></code><startLine>9</startLine><endLine>9</endLine><outputIndexes type="array"/></element><element><code><sectionBreak>false</sectionBreak><endOfSection>false</endOfSection><regionNumber>6</regionNumber></code><startLine>10</startLine><endLine>10</endLine><outputIndexes type="array"/></element><element><code><sectionBreak>false</sectionBreak><endOfSection>false</endOfSection><regionNumber>7</regionNumber></code><startLine>11</startLine><endLine>11</endLine><outputIndexes type="array"/></element><element><code><sectionBreak>false</sectionBreak><endOfSection>false</endOfSection><regionNumber>8</regionNumber></code><startLine>12</startLine><endLine>12</endLine><outputIndexes type="array"/></element><element><code><sectionBreak>false</sectionBreak><endOfSection>false</endOfSection><regionNumber>9</regionNumber></code><startLine>14</startLine><endLine>18</endLine><outputIndexes type="array"/></element><element><code><sectionBreak>false</sectionBreak><endOfSection>false</endOfSection><regionNumber>10</regionNumber></code><startLine>20</startLine><endLine>20</endLine><outputIndexes type="array"/></element><element><code><sectionBreak>false</sectionBreak><endOfSection>false</endOfSection><regionNumber>11</regionNumber></code><startLine>22</startLine><endLine>22</endLine><outputIndexes type="array"/></element><element><code><sectionBreak>false</sectionBreak><endOfSection>false</endOfSection><regionNumber>12</regionNumber></code><startLine>23</startLine><endLine>26</endLine><outputIndexes type="array"/></element><element><code><sectionBreak>false</sectionBreak><endOfSection>false</endOfSection><regionNumber>13</regionNumber></code><startLine>28</startLine><endLine>28</endLine><outputIndexes type="array"/></element><element><code><sectionBreak>false</sectionBreak><endOfSection>false</endOfSection><regionNumber>14</regionNumber></code><startLine>29</startLine><endLine>29</endLine><outputIndexes type="array"/></element><element><code><sectionBreak>false</sectionBreak><endOfSection>false</endOfSection><regionNumber>15</regionNumber></code><startLine>29</startLine><endLine>29</endLine><outputIndexes type="array"/></element><element><code><sectionBreak>false</sectionBreak><endOfSection>true</endOfSection><regionNumber>16</regionNumber></code><startLine>30</startLine><endLine>36</endLine><outputIndexes type="array"/></element><element><code><sectionBreak>true</sectionBreak><endOfSection>true</endOfSection><regionNumber>17</regionNumber></code><startLine>47</startLine><endLine>47</endLine><outputIndexes type="array"/></element><element><code><sectionBreak>true</sectionBreak><endOfSection>false</endOfSection><regionNumber>18</regionNumber></code><startLine>51</startLine><endLine>51</endLine><outputIndexes type="array"><element>0</element></outputIndexes></element><element><code><sectionBreak>false</sectionBreak><endOfSection>false</endOfSection><regionNumber>19</regionNumber></code><startLine>54</startLine><endLine>54</endLine><outputIndexes type="array"/></element><element><code><sectionBreak>false</sectionBreak><endOfSection>false</endOfSection><regionNumber>20</regionNumber></code><startLine>55</startLine><endLine>55</endLine><outputIndexes type="array"/></element><element><code><sectionBreak>false</sectionBreak><endOfSection>false</endOfSection><regionNumber>21</regionNumber></code><startLine>56</startLine><endLine>56</endLine><outputIndexes type="array"/></element><element><code><sectionBreak>false</sectionBreak><endOfSection>false</endOfSection><regionNumber>22</regionNumber></code><startLine>57</startLine><endLine>57</endLine><outputIndexes type="array"/></element><element><code><sectionBreak>false</sectionBreak><endOfSection>false</endOfSection><regionNumber>23</regionNumber></code><startLine>58</startLine><endLine>58</endLine><outputIndexes type="array"/></element><element><code><sectionBreak>false</sectionBreak><endOfSection>false</endOfSection><regionNumber>24</regionNumber></code><startLine>61</startLine><endLine>61</endLine><outputIndexes type="array"><element>0</element></outputIndexes></element><element><code><sectionBreak>false</sectionBreak><endOfSection>false</endOfSection><regionNumber>25</regionNumber></code><startLine>62</startLine><endLine>62</endLine><outputIndexes type="array"><element>0</element></outputIndexes></element><element><code><sectionBreak>false</sectionBreak><endOfSection>false</endOfSection><regionNumber>26</regionNumber></code><startLine>63</startLine><endLine>63</endLine><outputIndexes type="array"><element>0</element></outputIndexes></element><element><code><sectionBreak>false</sectionBreak><endOfSection>false</endOfSection><regionNumber>27</regionNumber></code><startLine>64</startLine><endLine>64</endLine><outputIndexes type="array"><element>0</element></outputIndexes></element><element><code><sectionBreak>false</sectionBreak><endOfSection>false</endOfSection><regionNumber>28</regionNumber></code><startLine>65</startLine><endLine>65</endLine><outputIndexes type="array"><element>0</element></outputIndexes></element><element><code><sectionBreak>false</sectionBreak><endOfSection>false</endOfSection><regionNumber>29</regionNumber></code><startLine>66</startLine><endLine>66</endLine><outputIndexes type="array"><element>0</element></outputIndexes></element><element><code><sectionBreak>false</sectionBreak><endOfSection>false</endOfSection><regionNumber>30</regionNumber></code><startLine>67</startLine><endLine>67</endLine><outputIndexes type="array"><element>0</element></outputIndexes></element><element><code><sectionBreak>false</sectionBreak><endOfSection>false</endOfSection><regionNumber>31</regionNumber></code><startLine>68</startLine><endLine>68</endLine><outputIndexes type="array"><element>0</element></outputIndexes></element><element><code><sectionBreak>false</sectionBreak><endOfSection>true</endOfSection><regionNumber>32</regionNumber></code><startLine>69</startLine><endLine>69</endLine><outputIndexes type="array"/></element><element><code><sectionBreak>true</sectionBreak><endOfSection>false</endOfSection><regionNumber>33</regionNumber></code><startLine>72</startLine><endLine>72</endLine><outputIndexes type="array"><element>1</element></outputIndexes></element><element><code><sectionBreak>false</sectionBreak><endOfSection>false</endOfSection><regionNumber>34</regionNumber></code><startLine>76</startLine><endLine>76</endLine><outputIndexes type="array"/></element><element><code><sectionBreak>false</sectionBreak><endOfSection>false</endOfSection><regionNumber>35</regionNumber></code><startLine>77</startLine><endLine>77</endLine><outputIndexes type="array"><element>2</element></outputIndexes></element><element><code><sectionBreak>false</sectionBreak><endOfSection>false</endOfSection><regionNumber>36</regionNumber></code><startLine>78</startLine><endLine>78</endLine><outputIndexes type="array"/></element><element><code><sectionBreak>false</sectionBreak><endOfSection>false</endOfSection><regionNumber>37</regionNumber></code><startLine>79</startLine><endLine>79</endLine><outputIndexes type="array"/></element><element><code><sectionBreak>false</sectionBreak><endOfSection>false</endOfSection><regionNumber>38</regionNumber></code><startLine>80</startLine><endLine>80</endLine><outputIndexes type="array"/></element><element><code><sectionBreak>false</sectionBreak><endOfSection>false</endOfSection><regionNumber>39</regionNumber></code><startLine>83</startLine><endLine>83</endLine><outputIndexes type="array"><element>1</element></outputIndexes></element><element><code><sectionBreak>false</sectionBreak><endOfSection>false</endOfSection><regionNumber>40</regionNumber></code><startLine>84</startLine><endLine>84</endLine><outputIndexes type="array"><element>1</element></outputIndexes></element><element><code><sectionBreak>false</sectionBreak><endOfSection>false</endOfSection><regionNumber>41</regionNumber></code><startLine>85</startLine><endLine>85</endLine><outputIndexes type="array"><element>1</element></outputIndexes></element><element><code><sectionBreak>false</sectionBreak><endOfSection>false</endOfSection><regionNumber>42</regionNumber></code><startLine>86</startLine><endLine>86</endLine><outputIndexes type="array"><element>1</element></outputIndexes></element><element><code><sectionBreak>false</sectionBreak><endOfSection>false</endOfSection><regionNumber>43</regionNumber></code><startLine>87</startLine><endLine>87</endLine><outputIndexes type="array"><element>1</element></outputIndexes></element><element><code><sectionBreak>false</sectionBreak><endOfSection>false</endOfSection><regionNumber>44</regionNumber></code><startLine>88</startLine><endLine>88</endLine><outputIndexes type="array"><element>1</element></outputIndexes></element><element><code><sectionBreak>false</sectionBreak><endOfSection>false</endOfSection><regionNumber>45</regionNumber></code><startLine>89</startLine><endLine>89</endLine><outputIndexes type="array"><element>1</element></outputIndexes></element><element><code><sectionBreak>false</sectionBreak><endOfSection>false</endOfSection><regionNumber>46</regionNumber></code><startLine>90</startLine><endLine>90</endLine><outputIndexes type="array"><element>1</element></outputIndexes></element><element><code><sectionBreak>false</sectionBreak><endOfSection>true</endOfSection><regionNumber>47</regionNumber></code><startLine>91</startLine><endLine>91</endLine><outputIndexes type="array"/></element><element><code><sectionBreak>true</sectionBreak><endOfSection>false</endOfSection><regionNumber>48</regionNumber></code><startLine>97</startLine><endLine>97</endLine><outputIndexes type="array"><element>3</element></outputIndexes></element><element><code><sectionBreak>false</sectionBreak><endOfSection>false</endOfSection><regionNumber>49</regionNumber></code><startLine>100</startLine><endLine>100</endLine><outputIndexes type="array"/></element><element><code><sectionBreak>false</sectionBreak><endOfSection>false</endOfSection><regionNumber>50</regionNumber></code><startLine>101</startLine><endLine>101</endLine><outputIndexes type="array"/></element><element><code><sectionBreak>false</sectionBreak><endOfSection>false</endOfSection><regionNumber>51</regionNumber></code><startLine>102</startLine><endLine>102</endLine><outputIndexes type="array"/></element><element><code><sectionBreak>false</sectionBreak><endOfSection>false</endOfSection><regionNumber>52</regionNumber></code><startLine>104</startLine><endLine>104</endLine><outputIndexes type="array"/></element><element><code><sectionBreak>false</sectionBreak><endOfSection>false</endOfSection><regionNumber>53</regionNumber></code><startLine>105</startLine><endLine>105</endLine><outputIndexes type="array"><element>3</element></outputIndexes></element><element><code><sectionBreak>false</sectionBreak><endOfSection>false</endOfSection><regionNumber>54</regionNumber></code><startLine>106</startLine><endLine>106</endLine><outputIndexes type="array"><element>3</element></outputIndexes></element><element><code><sectionBreak>false</sectionBreak><endOfSection>false</endOfSection><regionNumber>55</regionNumber></code><startLine>107</startLine><endLine>107</endLine><outputIndexes type="array"><element>3</element></outputIndexes></element><element><code><sectionBreak>false</sectionBreak><endOfSection>false</endOfSection><regionNumber>56</regionNumber></code><startLine>110</startLine><endLine>110</endLine><outputIndexes type="array"/></element><element><code><sectionBreak>false</sectionBreak><endOfSection>false</endOfSection><regionNumber>57</regionNumber></code><startLine>111</startLine><endLine>111</endLine><outputIndexes type="array"/></element><element><code><sectionBreak>false</sectionBreak><endOfSection>false</endOfSection><regionNumber>58</regionNumber></code><startLine>112</startLine><endLine>112</endLine><outputIndexes type="array"/></element><element><code><sectionBreak>false</sectionBreak><endOfSection>false</endOfSection><regionNumber>59</regionNumber></code><startLine>113</startLine><endLine>113</endLine><outputIndexes type="array"><element>3</element></outputIndexes></element><element><code><sectionBreak>false</sectionBreak><endOfSection>false</endOfSection><regionNumber>60</regionNumber></code><startLine>114</startLine><endLine>114</endLine><outputIndexes type="array"><element>3</element></outputIndexes></element><element><code><sectionBreak>false</sectionBreak><endOfSection>false</endOfSection><regionNumber>61</regionNumber></code><startLine>115</startLine><endLine>115</endLine><outputIndexes type="array"><element>3</element></outputIndexes></element><element><code><sectionBreak>false</sectionBreak><endOfSection>false</endOfSection><regionNumber>62</regionNumber></code><startLine>116</startLine><endLine>116</endLine><outputIndexes type="array"><element>3</element></outputIndexes></element><element><code><sectionBreak>false</sectionBreak><endOfSection>false</endOfSection><regionNumber>63</regionNumber></code><startLine>117</startLine><endLine>117</endLine><outputIndexes type="array"><element>3</element></outputIndexes></element><element><code><sectionBreak>false</sectionBreak><endOfSection>false</endOfSection><regionNumber>64</regionNumber></code><startLine>118</startLine><endLine>118</endLine><outputIndexes type="array"><element>3</element></outputIndexes></element><element><code><sectionBreak>false</sectionBreak><endOfSection>true</endOfSection><regionNumber>65</regionNumber></code><startLine>119</startLine><endLine>119</endLine><outputIndexes type="array"/></element><element><code><sectionBreak>true</sectionBreak><endOfSection>false</endOfSection><regionNumber>66</regionNumber></code><startLine>122</startLine><endLine>122</endLine><outputIndexes type="array"><element>4</element></outputIndexes></element><element><code><sectionBreak>false</sectionBreak><endOfSection>false</endOfSection><regionNumber>67</regionNumber></code><startLine>126</startLine><endLine>126</endLine><outputIndexes type="array"><element>4</element></outputIndexes></element><element><code><sectionBreak>false</sectionBreak><endOfSection>false</endOfSection><regionNumber>68</regionNumber></code><startLine>127</startLine><endLine>127</endLine><outputIndexes type="array"><element>4</element></outputIndexes></element><element><code><sectionBreak>false</sectionBreak><endOfSection>false</endOfSection><regionNumber>69</regionNumber></code><startLine>128</startLine><endLine>128</endLine><outputIndexes type="array"><element>4</element></outputIndexes></element><element><code><sectionBreak>false</sectionBreak><endOfSection>false</endOfSection><regionNumber>70</regionNumber></code><startLine>131</startLine><endLine>131</endLine><outputIndexes type="array"/></element><element><code><sectionBreak>false</sectionBreak><endOfSection>false</endOfSection><regionNumber>71</regionNumber></code><startLine>132</startLine><endLine>132</endLine><outputIndexes type="array"/></element><element><code><sectionBreak>false</sectionBreak><endOfSection>false</endOfSection><regionNumber>72</regionNumber></code><startLine>133</startLine><endLine>133</endLine><outputIndexes type="array"/></element><element><code><sectionBreak>false</sectionBreak><endOfSection>false</endOfSection><regionNumber>73</regionNumber></code><startLine>134</startLine><endLine>134</endLine><outputIndexes type="array"><element>4</element></outputIndexes></element><element><code><sectionBreak>false</sectionBreak><endOfSection>false</endOfSection><regionNumber>74</regionNumber></code><startLine>135</startLine><endLine>135</endLine><outputIndexes type="array"><element>4</element></outputIndexes></element><element><code><sectionBreak>false</sectionBreak><endOfSection>false</endOfSection><regionNumber>75</regionNumber></code><startLine>136</startLine><endLine>136</endLine><outputIndexes type="array"><element>4</element></outputIndexes></element><element><code><sectionBreak>false</sectionBreak><endOfSection>false</endOfSection><regionNumber>76</regionNumber></code><startLine>137</startLine><endLine>137</endLine><outputIndexes type="array"><element>4</element></outputIndexes></element><element><code><sectionBreak>false</sectionBreak><endOfSection>false</endOfSection><regionNumber>77</regionNumber></code><startLine>138</startLine><endLine>138</endLine><outputIndexes type="array"><element>4</element></outputIndexes></element><element><code><sectionBreak>false</sectionBreak><endOfSection>false</endOfSection><regionNumber>78</regionNumber></code><startLine>139</startLine><endLine>139</endLine><outputIndexes type="array"><element>4</element></outputIndexes></element><element><code><sectionBreak>false</sectionBreak><endOfSection>false</endOfSection><regionNumber>79</regionNumber></code><startLine>140</startLine><endLine>140</endLine><outputIndexes type="array"><element>4</element></outputIndexes></element><element><code><sectionBreak>false</sectionBreak><endOfSection>true</endOfSection><regionNumber>80</regionNumber></code><startLine>141</startLine><endLine>141</endLine><outputIndexes type="array"/></element><element><code><sectionBreak>true</sectionBreak><endOfSection>false</endOfSection><regionNumber>81</regionNumber></code><startLine>145</startLine><endLine>145</endLine><outputIndexes type="array"/></element><element><code><sectionBreak>false</sectionBreak><endOfSection>false</endOfSection><regionNumber>82</regionNumber></code><startLine>148</startLine><endLine>148</endLine><outputIndexes type="array"/></element><element><code><sectionBreak>false</sectionBreak><endOfSection>false</endOfSection><regionNumber>83</regionNumber></code><startLine>149</startLine><endLine>149</endLine><outputIndexes type="array"/></element><element><code><sectionBreak>false</sectionBreak><endOfSection>false</endOfSection><regionNumber>84</regionNumber></code><startLine>150</startLine><endLine>150</endLine><outputIndexes type="array"/></element><element><code><sectionBreak>false</sectionBreak><endOfSection>false</endOfSection><regionNumber>85</regionNumber></code><startLine>151</startLine><endLine>151</endLine><outputIndexes type="array"/></element><element><code><sectionBreak>false</sectionBreak><endOfSection>false</endOfSection><regionNumber>86</regionNumber></code><startLine>152</startLine><endLine>152</endLine><outputIndexes type="array"/></element><element><code><sectionBreak>false</sectionBreak><endOfSection>false</endOfSection><regionNumber>87</regionNumber></code><startLine>153</startLine><endLine>153</endLine><outputIndexes type="array"/></element><element><code><sectionBreak>false</sectionBreak><endOfSection>false</endOfSection><regionNumber>88</regionNumber></code><startLine>156</startLine><endLine>156</endLine><outputIndexes type="array"><element>5</element></outputIndexes></element><element><code><sectionBreak>false</sectionBreak><endOfSection>false</endOfSection><regionNumber>89</regionNumber></code><startLine>157</startLine><endLine>157</endLine><outputIndexes type="array"><element>5</element></outputIndexes></element><element><code><sectionBreak>false</sectionBreak><endOfSection>true</endOfSection><regionNumber>90</regionNumber></code><startLine>158</startLine><endLine>158</endLine><outputIndexes type="array"><element>5</element></outputIndexes></element><element><code><sectionBreak>true</sectionBreak><endOfSection>false</endOfSection><regionNumber>91</regionNumber></code><startLine>163</startLine><endLine>163</endLine><outputIndexes type="array"/></element><element><code><sectionBreak>false</sectionBreak><endOfSection>false</endOfSection><regionNumber>92</regionNumber></code><startLine>164</startLine><endLine>164</endLine><outputIndexes type="array"/></element><element><code><sectionBreak>false</sectionBreak><endOfSection>false</endOfSection><regionNumber>93</regionNumber></code><startLine>165</startLine><endLine>165</endLine><outputIndexes type="array"/></element><element><code><sectionBreak>false</sectionBreak><endOfSection>false</endOfSection><regionNumber>94</regionNumber></code><startLine>166</startLine><endLine>166</endLine><outputIndexes type="array"/></element><element><code><sectionBreak>false</sectionBreak><endOfSection>false</endOfSection><regionNumber>95</regionNumber></code><startLine>167</startLine><endLine>167</endLine><outputIndexes type="array"/></element><element><code><sectionBreak>false</sectionBreak><endOfSection>false</endOfSection><regionNumber>96</regionNumber></code><startLine>168</startLine><endLine>168</endLine><outputIndexes type="array"/></element><element><code><sectionBreak>false</sectionBreak><endOfSection>false</endOfSection><regionNumber>97</regionNumber></code><startLine>171</startLine><endLine>177</endLine><outputIndexes type="array"/></element><element><code><sectionBreak>false</sectionBreak><endOfSection>false</endOfSection><regionNumber>98</regionNumber></code><startLine>179</startLine><endLine>179</endLine><outputIndexes type="array"/></element><element><code><sectionBreak>false</sectionBreak><endOfSection>false</endOfSection><regionNumber>99</regionNumber></code><startLine>180</startLine><endLine>180</endLine><outputIndexes type="array"/></element><element><code><sectionBreak>false</sectionBreak><endOfSection>false</endOfSection><regionNumber>100</regionNumber></code><startLine>182</startLine><endLine>186</endLine><outputIndexes type="array"/></element><element><code><sectionBreak>false</sectionBreak><endOfSection>true</endOfSection><regionNumber>101</regionNumber></code><startLine>189</startLine><endLine>189</endLine><outputIndexes type="array"><element>6</element></outputIndexes></element></regionArray></embeddedOutputs>
