# Supplementary material for: The evolution of microtubule associated proteins – a reference proteomic perspective
Source: BMC Genomics. 2022 Apr 6;23:266. doi: 10.1186/s12864-022-08502-y (PMC8985376; doi:10.1186/s12864-022-08502-y)
Supplement: Supplementary file 3 — Additional file 3. Statistical analysis and graph generation. Code used for statistical analysis and generation of graphs. [file 12864_2022_8502_MOESM3_ESM.mlx › metadata/coreProperties.xml]

<?xml version="1.0" encoding="UTF-8" standalone="yes" ?>
<cp:coreProperties xmlns:cp="http://schemas.openxmlformats.org/package/2006/metadata/core-properties" xmlns:dc="http://purl.org/dc/elements/1.1/" xmlns:dcmitype="http://purl.org/dc/dcmitype/" xmlns:dcterms="http://purl.org/dc/terms/" xmlns:xsi="http://www.w3.org/2001/XMLSchema-instance">
  <dcterms:created xsi:type="dcterms:W3CDTF">2022-03-04T22:01:40Z</dcterms:created>
  <dcterms:modified xsi:type="dcterms:W3CDTF">2022-03-04T22:01:40Z</dcterms:modified>
</cp:coreProperties>
