# Supplementary material for: The evolution of microtubule associated proteins – a reference proteomic perspective
Source: BMC Genomics. 2022 Apr 6;23:266. doi: 10.1186/s12864-022-08502-y (PMC8985376; doi:10.1186/s12864-022-08502-y)
Supplement: Supplementary file 3 — Additional file 3. Statistical analysis and graph generation. Code used for statistical analysis and generation of graphs. [file 12864_2022_8502_MOESM3_ESM.mlx › metadata/mwcorePropertiesExtension.xml]

<?xml version="1.0" encoding="UTF-8" standalone="yes" ?>
<mwcoreProperties xmlns="http://schemas.mathworks.com/package/2014/corePropertiesExtension">
  <uuid>78330907-19d8-4e16-a391-07200ec14be5</uuid>
</mwcoreProperties>
